# Supplementary material for: β2-Adrenergic Signalling Promotes Cell Migration by Upregulating Expression of the Metastasis-Associated Molecule LYPD3
Source: Biology (Basel). 2020 Feb 22;9(2):39. doi: 10.3390/biology9020039 (PMC7168268; doi:10.3390/biology9020039)
Supplement: Supplementary file 1 [file biology-09-00039-s001.zip]

Archive with 9 entries (9 files):
- Supplementary Figure 1 Biology.eps
- Supplementary Figure 2 Biology.eps
- Supplementary Figure 3 Biology.eps
- Supplementary Figure 4 Biology.docx
- Supplementary Figure 5 Biology.eps
- Supplementary Table 1 Biology.docx
- Supplementary Table 2 Biology.docx
- Supplementary Table 3 Biology.docx
- Supplementary Table 4 Biology.xlsx
