# Supplementary material for: β2-Adrenergic Signalling Promotes Cell Migration by Upregulating Expression of the Metastasis-Associated Molecule LYPD3
Source: Biology (Basel). 2020 Feb 22;9(2):39. doi: 10.3390/biology9020039 (PMC7168268; doi:10.3390/biology9020039)
Supplement: Supplementary file 1 [file biology-09-00039-s001.zip › Supplementary Table 4 Biology.xlsx]

## Sheet: MDA-MB-468 secretome
Protein	NE vs. untreated_log2fc	NE vs. untreated_c	ISO vs. untreated_log2fc	ISO vs. untreated_c	ICI_NE vs. untreated_log2fc	ICI_NE vs. untreated_c	ICI vs. untreated_log2fc	ICI vs. untreated_c
sp|A6NDG6|PGP_HUMAN	0.791834	0.0870445	-1.66064	0.314219	-0.51058	0.243292	1.47297	0.339069
sp|E9PAV3|NACAM_HUMAN	0.446413	0.276733	-0.493698	0.11907	0.909403	0.512475	0.471529	0.111001
sp|O00115|DNS2A_HUMAN	-0.270175	0.0972407	-0.66328	0.364375	-0.969991	0.669441	0.397992	0.179442
sp|O00148|DX39A_HUMAN	2.32802	0.136774	-0.873957	0.261685	-2.29393	0.198073	0.46502	0.0799682
sp|O00151|PDLI1_HUMAN	-0.359327	0.309833	-0.598541	0.175679	-0.544582	0.446631	-0.361685	0.240859
sp|O00170|AIP_HUMAN	-0.300095	0.157213	-0.261862	0.257884	-0.314691	0.169517	-0.364445	0.248043
sp|O00232|PSD12_HUMAN	-1.69254	0.127344	-1.30852	0.252001	-0.423885	0.00839558	0.364972	0.0258651
sp|O00299|CLIC1_HUMAN	-0.219555	0.197598	-0.283002	0.302003	-0.527761	0.580537	-0.237526	0.205133
sp|O00303|EIF3F_HUMAN	0.337901	0.201423	0.731463	0.284197	0.972855	0.232698	-0.6803	0.214614
sp|O00391|QSOX1_HUMAN	0.353357	0.286669	-0.396194	0.207095	0.669942	0.423699	0.548994	0.21552
sp|O00231|PSD11_HUMAN	-1.70274	0.192451	-2.95168	0.247857	0.641708	0.268815	-1.06247	0.391465
sp|O00410|IPO5_HUMAN	0.639179	0.175595	0.942816	0.196644	-2.21869	0.235509	0.367466	0.212232
sp|O00468|AGRIN_HUMAN	0.197239	0.0261472	-0.546295	0.14515	-0.883916	0.316228	-2.37843	0.120961
sp|O00515|LAD1_HUMAN	0.16824	0.19454	0.370363	0.521401	0.476667	0.59402	0.273006	0.537413
sp|O00571|DDX3X_HUMAN	0.771173	0.0693634	-0.539583	0.083899	-0.731233	0.190885	0.902275	0.192229
sp|O00584|RNT2_HUMAN	0.215498	0.101891	1.33878	0.207921	0.420807	0.36242	1.99837	0.27281
sp|O00622|CYR61_HUMAN	0.226067	0.154532	-0.595138	0.319402	0.309998	0.181489	-0.355116	0.280187
sp|O00625|PIR_HUMAN	-0.834302	0.0229594	0.852334	0.196037	0.675219	0.0543047	0.463363	0.0194745
sp|O00764|PDXK_HUMAN	-0.195578	0.123651	-0.173024	0.135017	-0.183424	0.308853	-0.278343	0.195438
sp|O14579|COPE_HUMAN	0.385042	0.00766988	-0.357499	0.223325	-0.246176	0.0940386	-0.242235	0.0326387
sp|O14672|ADA10_HUMAN	0.455702	0.236672	1.3445	0.0794361	0.620122	0.304282	0.512303	0.247492
sp|O14732|IMPA2_HUMAN	-0.206939	0.295619	1.94757	0.356731	-0.252432	0.084533	0.273879	0.0895086
sp|O14737|PDCD5_HUMAN	-0.243306	0.117523	-0.201472	0.0216942	-0.509218	0.451491	-0.443788	0.296472
sp|O14745|NHRF1_HUMAN	-0.233399	0.0934497	0.23991	0.23717	-0.616627	0.221169	-0.28093	0.147472
sp|O14818|PSA7_HUMAN	0.388848	0.377521	0.377184	0.379121	0.462802	0.305315	0.331423	0.182968
sp|O14979|HNRDL_HUMAN	0.284223	0.117643	0.341406	0.277588	1.30325	0.197772	0.312876	0.139748
sp|O14980|XPO1_HUMAN	1.20059	0.0911542	-2.48766	0.0961194	0.500489	0.0658084	1.65632	0.0961065
sp|O15020|SPTN2_HUMAN	-1.11971	0.123833	0.363084	0.041777	-0.974976	0.0319084	-0.444648	0.106453
sp|O15143|ARC1B_HUMAN	-0.206809	0.0496716	0.216412	0.126042	-0.41916	0.221059	0.305915	0.217818
sp|O15144|ARPC2_HUMAN	0.260189	0.0526045	0.411354	0.118439	0.583712	0.0731434	-1.36373	0.12749
sp|O15145|ARPC3_HUMAN	0.320602	0.129932	0.714324	0.0714879	0.364155	0.0521172	0.325091	0.0472402
sp|O15212|PFD6_HUMAN	-0.273006	0.121356	0.303455	0.145341	-0.53837	0.207746	-0.693918	0.169065
sp|O15230|LAMA5_HUMAN	-1.68418	0.180852	-1.28891	0.093459	-1.18002	0.0984617	-0.856967	0.215491
sp|O15347|HMGB3_HUMAN	0.818234	0.0585128	-2.37708	0.170628	1.13734	0.431323	0.892245	0.197126
sp|O15372|EIF3H_HUMAN	-1.27403	0.075028	0.662429	0.0528466	0.752745	0.235573	-2.02145	0.312919
sp|O43175|SERA_HUMAN	1.87614	0.0924143	-0.479745	0.420684	-0.29982	0.195333	-0.393751	0.353211
sp|O43240|KLK10_HUMAN	-0.353828	0.0303843	-0.657001	0.155058	-0.390474	0.017918	0.463661	0.0674121
sp|O43278|SPIT1_HUMAN	-0.387229	0.301954	0.589967	0.0446838	0.829183	0.286604	1.10666	0.361207
sp|O43324|MCA3_HUMAN	-0.322139	0.33309	-0.392027	0.427436	-0.457616	0.421034	-0.612084	0.559187
sp|O43390|HNRPR_HUMAN	-0.478962	0.208595	-0.424538	0.205961	-0.592647	0.300708	-0.708826	0.413803
sp|O43399|TPD54_HUMAN	-0.359113	0.270316	-0.303369	0.167624	-0.439867	0.268612	-0.467994	0.340841
sp|O43447|PPIH_HUMAN	0.67799	0.0724619	1.57761	0.0489037	0.964097	0.366674	-0.271565	0.0308222
sp|O43493|TGON2_HUMAN	0.307858	0.139336	-0.193363	0.204407	-2.12422	0.19271	-0.51483	0.278216
sp|O43583|DENR_HUMAN	-0.222646	0.0251524	0.167312	0.034284	0.319528	0.365944	-0.478618	0.0249403
sp|O43617|TPPC3_HUMAN	-1.6152	0.106001	0.333561	0.284132	0.582478	0.125692	-2.54426	0.296663
sp|O43670|ZN207_HUMAN	0.460842	0.266232	1.76313	0.367375	1.55056	0.0315365	-2.41078	0.233522
sp|O43707|ACTN4_HUMAN	0.381526	0.291938	0.592038	0.353155	0.873353	0.342119	0.507026	0.370433
sp|O43776|SYNC_HUMAN	1.37587	0.209445	-1.9815	0.107599	1.89858	0.415226	2.59101	0.251113
sp|O43809|CPSF5_HUMAN	0.537176	0.0873236	-0.509799	0.314217	0.533387	0.14051	-2.92663	0.268677
sp|O43852|CALU_HUMAN	-0.608151	0.174841	-0.795578	0.328738	0.496229	0.423517	-2.08759	0.381258
sp|O60218|AK1BA_HUMAN	-0.369856	0.0636716	-2.0224	0.0598082	-0.723456	0.226414	0.618704	0.127001
sp|O60256|KPRB_HUMAN	-1.33728	0.104757	-1.50605	0.359673	-1.38442	0.51268	-1.3187	0.4043
sp|O60506|HNRPQ_HUMAN	-0.224903	0.060548	-0.366596	0.197474	-0.326117	0.251008	-0.332676	0.216385
sp|O60664|PLIN3_HUMAN	1.37336	0.17652	1.61727	0.237047	-0.361859	0.303734	-0.393152	0.402856
sp|O60841|IF2P_HUMAN	1.23047	0.125737	1.2295	0.11035	1.68195	0.121782	1.73366	0.0752713
sp|O60869|EDF1_HUMAN	-0.792414	0.382624	0.548648	0.599038	-4.36228	0.691397	-2.43215	0.683069
sp|O60888|CUTA_HUMAN	0.729513	0.397628	0.706218	0.169143	1.64192	0.762777	1.2857	0.239805
sp|O60925|PFD1_HUMAN	0.432658	0.0223212	-3.32314	0.0735779	-3.62619	0.157658	-0.782659	0.0196349
sp|O75063|XYLK_HUMAN	0.812951	0.144486	-1.41761	0.283615	-2.41429	0.681879	-4.07691	0.538912
sp|O75083|WDR1_HUMAN	4.70264	0.137693	5.06116	0.238594	-0.613389	0.303794	4.45455	0.238584
sp|O75223|GGCT_HUMAN	-0.234198	0.147674	-0.183395	0.03823	-0.511097	0.332138	-0.291477	0.0893876
sp|O75347|TBCA_HUMAN	-0.251803	0.139727	-0.302475	0.19161	-0.588792	0.496706	-0.526554	0.422454
sp|O75368|SH3L1_HUMAN	-5.9868	0.281459	-3.31132	0.328895	-1.11671	0.401385	-2.17433	0.206563
sp|O75369|FLNB_HUMAN	0.552824	0.11592	0.420953	0.188737	-0.404305	0.354061	1.75082	0.11301
sp|O75531|BAF_HUMAN	-0.263767	0.173324	-0.407883	0.345408	-3.42876	0.38449	-4.20318	0.393374
sp|O75534|CSDE1_HUMAN	3.79769	0.235702	0.389327	0.206276	3.51794	0.183596	-0.35096	0.124217
sp|O75629|CREG1_HUMAN	-0.374079	0.364821	-1.72999	0.369833	0.787372	0.558088	0.546069	0.119801
sp|O75821|EIF3G_HUMAN	0.225971	0.0864534	-0.578405	0.219487	-2.33085	0.346371	-1.74713	0.317413
sp|O75822|EIF3J_HUMAN	-0.265229	0.00966096	0.389353	0.0566001	-0.50812	0.069012	0.155593	0.013216
sp|O75874|IDHC_HUMAN	-0.249755	0.0903975	-0.575918	0.17431	-0.714167	0.628376	0.441261	0.146644
sp|O75937|DNJC8_HUMAN	1.18951	0.406704	1.12198	0.0461077	1.08047	0.0325841	0.379176	0.119739
sp|O76003|GLRX3_HUMAN	1.68987	0.307255	-0.651742	0.575739	2.3043	0.298994	-0.350701	0.272287
sp|O76054|S14L2_HUMAN	0.416093	0.0594294	0.803654	0.388808	0.773195	0.388808	0.745491	0.388808
sp|O76061|STC2_HUMAN	0.402307	0.274979	-1.51166	0.127699	0.783887	0.747249	-1.10279	0.0295459
sp|O94760|DDAH1_HUMAN	-0.341491	0.132914	-0.568923	0.143235	-0.372003	0.371116	0.877036	0.123127
sp|O94985|CSTN1_HUMAN	-0.702426	0.067802	-0.407694	0.3393	-0.32454	0.266512	-0.289073	0.25498
sp|O95274|LYPD3_HUMAN	1.57725	0.963362	1.43064	0.384188	1.30818	0.76647	-0.510828	0.165906
sp|O95336|6PGL_HUMAN	-0.228577	0.3112	-1.01112	0.243978	-0.972175	0.419151	-0.518281	0.50259
sp|O95777|LSM8_HUMAN	0.710852	0.287331	0.98884	0.380463	1.02037	0.273326	1.25069	0.38259
sp|O95831|AIFM1_HUMAN	0.574086	0.120358	0.42905	0.10578	0.597333	0.188822	0.329251	0.132175
sp|O95834|EMAL2_HUMAN	-0.176256	0.0780614	0.383042	0.407862	-0.798348	0.638558	-0.258801	0.0999978
sp|O95865|DDAH2_HUMAN	-0.235858	0.109184	-3.01628	0.196859	-1.13605	0.235908	0.347265	0.154686
sp|P00338|LDHA_HUMAN	0.464364	0.395813	1.04201	0.593307	0.730281	0.332147	0.337663	0.200932
sp|P00441|SODC_HUMAN	-0.186034	0.181642	0.455978	0.412104	0.568482	0.268673	0.290885	0.462925
sp|P00450|CERU_HUMAN	-0.452734	0.0845884	-1.36026	0.15948	0.399057	0.241686	-2.13079	0.242454
sp|P00491|PNPH_HUMAN	0.515298	0.27938	-0.229351	0.232739	-0.411407	0.329676	0.302332	0.318389
sp|P00492|HPRT_HUMAN	-0.294749	0.02727	1.2009	0.0513432	-1.76999	0.183878	0.319362	0.115342
sp|P00533|EGFR_HUMAN	0.193023	0.0959382	-0.665329	0.246186	-0.724695	0.378639	-4.52474	0.190067
sp|P00558|PGK1_HUMAN	-0.28591	0.182472	-0.378981	0.341912	-0.639895	0.629552	0.857282	0.18599
sp|P00568|KAD1_HUMAN	-1.11129	0.0670235	-1.95248	0.250442	-1.79005	0.215248	2.48676	0.208229
sp|P00734|THRB_HUMAN	0.449128	0.0374303	-0.336022	0.292832	-0.410681	0.214632	0.312917	0.240254
sp|P00742|FA10_HUMAN	0.429815	0.213932	-0.592294	0.0214359	0.409489	0.0416107	0.441587	0.0307746
sp|P00747|PLMN_HUMAN	0.723259	0.270843	-1.33439	0.0969915	-1.77458	0.101	-1.4293	0.0358952
sp|P00751|CFAB_HUMAN	0.760757	0.255445	-0.615789	0.345493	0.44374	0.251873	-0.577824	0.348242
sp|O43823|AKAP8_HUMAN	0.925705	0.312482	2.64946	0.327491	2.72549	0.469589	2.88233	0.541097
sp|P00966|ASSY_HUMAN	0.672249	0.248764	-0.746668	0.476657	-1.08918	0.483034	-0.474754	0.331943
sp|P01023|A2MG_HUMAN	0.433423	0.380064	-0.828985	0.325953	0.902385	0.656179	0.408597	0.25573
sp|P01024|CO3_HUMAN	0.576833	0.166429	-0.953624	0.359449	0.942066	0.399057	-2.5871	0.30599
sp|P01033|TIMP1_HUMAN	-0.340178	0.274683	-1.55012	0.39993	-2.14076	0.41339	-2.77847	0.503239
sp|P01130|LDLR_HUMAN	-0.35502	0.344479	-1.75414	0.535224	1.01119	0.398545	-0.405806	0.362575
sp|P02545|LMNA_HUMAN	0.215784	0.199675	-0.90371	0.339674	-0.665126	0.379202	-2.77555	0.392277
sp|P02647|APOA1_HUMAN	0.475435	0.173978	-0.418977	0.25553	1.76877	0.692797	-1.00159	0.559878
sp|P02649|APOE_HUMAN	0.467727	0.0571051	-0.534107	0.198977	-1.14963	0.230372	-0.770091	0.120619
sp|P02656|APOC3_HUMAN	0.39624	0.39947	-0.225919	0.0299587	0.292088	0.311706	-0.303092	0.173057
sp|P02749|APOH_HUMAN	-0.507514	0.271204	-0.734517	0.100355	0.503356	0.262373	-0.268892	0.0779692
sp|P02765|FETUA_HUMAN	0.528258	0.288979	0.635031	0.186283	1.41763	0.735848	1.5303	0.455843
sp|P02768|ALBU_HUMAN	0.399555	0.297504	-1.99728	0.231368	0.742438	0.511111	-4.51199	0.341485
sp|P02771|FETA_HUMAN	0.441526	0.362287	-0.489241	0.01958	2.54226	0.310963	0.480689	0.132493
sp|P02774|VTDB_HUMAN	0.275155	0.22456	-0.843224	0.082261	0.519833	0.222374	0.521762	0.151938
sp|O75533|SF3B1_HUMAN	-1.04544	0.206598	-0.439613	0.181672	0.610848	0.191301	1.01768	0.130138
sp|P02786|TFR1_HUMAN	-1.92957	0.147911	-0.347189	0.132272	-2.05018	0.532416	-0.536546	0.21726
sp|P02788|TRFL_HUMAN	-0.32824	0.152634	-0.846706	0.437432	-1.12757	0.333994	-0.272058	0.123829
sp|P02795|MT2_HUMAN	-0.456954	0.230889	1.68159	0.0666107	-0.694657	0.461658	-0.431858	0.221077
sp|P03973|SLPI_HUMAN	-0.757606	0.0431455	-1.09459	0.126888	1.00358	0.476883	-0.431919	0.0671741
sp|P04004|VTNC_HUMAN	-0.334183	0.312289	-1.19291	0.814309	-0.238818	0.040287	-0.289593	0.0293232
sp|P04062|GLCM_HUMAN	0.465095	0.0469279	1.07282	0.0162077	0.585182	0.0909244	1.54783	0.07182
sp|P04066|FUCO_HUMAN	-0.343394	0.0824863	-0.265147	0.283464	-0.33016	0.207473	-0.424661	0.253631
sp|P04075|ALDOA_HUMAN	-0.366194	0.167806	-0.458582	0.243884	-0.668034	0.585781	1.01631	0.283306
sp|P04080|CYTB_HUMAN	-1.64464	0.126926	-3.11435	0.152736	0.921064	0.308635	-2.01149	0.150249
sp|O94903|PROSC_HUMAN	1.2497	0.109526	1.70667	0.0694449	1.19602	0.0622832	1.57838	0.247123
sp|P04083|ANXA1_HUMAN	0.575349	0.451597	1.06516	0.83907	0.797339	0.768688	0.632874	0.626604
sp|P04406|G3P_HUMAN	1.75639	0.464587	2.26644	0.373955	2.71152	0.464189	1.19055	0.537497
sp|P04632|CPNS1_HUMAN	-0.33695	0.0511852	0.297147	0.0606062	0.549304	0.0601125	0.237344	0.0929153
sp|P04792|HSPB1_HUMAN	-0.305398	0.140674	-0.48454	0.32493	-0.564404	0.302141	0.386616	0.250713
sp|P05067|A4_HUMAN	-0.231688	0.245886	-0.336487	0.262096	0.332878	0.159024	-0.233797	0.0992432
sp|P05109|S10A8_HUMAN	0.978435	0.499501	0.810423	0.324562	1.66861	0.717827	1.53469	0.748596
sp|P05114|HMGN1_HUMAN	0.26884	0.0304815	1.77984	0.153657	0.285018	0.0643488	0.238071	0.0516551
sp|O95861|BPNT1_HUMAN	0.769068	0.0927653	-0.307509	0.0592594	0.483141	0.180203	0.680179	0.135052
sp|P05156|CFAI_HUMAN	-1.69622	0.0530221	-0.843467	0.232231	0.341438	0.0502806	0.284413	0.0536778
sp|P05198|IF2A_HUMAN	0.606951	0.174254	-0.250323	0.13363	0.923851	0.281039	1.14743	0.269261
sp|P05204|HMGN2_HUMAN	-0.987499	0.083552	-0.600398	0.0290504	-2.02624	0.200724	0.936049	0.254464
sp|P05362|ICAM1_HUMAN	-0.506502	0.347923	-0.733542	0.507957	-0.967156	0.322998	3.24322	0.315266
sp|P05387|RLA2_HUMAN	-2.96712	0.137546	-0.620811	0.0883964	-5.094	0.358266	-4.01297	0.307896
sp|P05388|RLA0_HUMAN	0.575461	0.261603	-1.38666	0.147367	0.676307	0.294208	0.508594	0.240641
sp|P05455|LA_HUMAN	-0.37876	0.0573485	-1.15832	0.129982	-1.27772	0.194019	1.21239	0.15743
sp|P05543|THBG_HUMAN	1.36642	0.562875	-0.525726	0.0109478	1.73499	0.533343	-0.988351	0.0759082
sp|P05783|K1C18_HUMAN	-0.373081	0.258126	-0.338352	0.281075	-0.790749	0.60427	-0.492438	0.336547
sp|P05787|K2C8_HUMAN	-0.400461	0.424876	-0.497476	0.499654	-0.624893	0.635152	-0.433358	0.529627
sp|P06396|GELS_HUMAN	-0.517702	0.0969901	-0.237088	0.191324	0.241256	0.221593	0.352148	0.124031
sp|P06454|PTMA_HUMAN	0.710308	0.281857	-0.928611	0.0740361	0.882102	0.592812	0.915068	0.364711
sp|P06703|S10A6_HUMAN	0.95033	0.17981	0.755372	0.0862991	1.77087	0.297832	1.65127	0.746657
sp|P06733|ENOA_HUMAN	-0.243372	0.079852	-0.362588	0.387053	-0.499618	0.57857	0.1386	0.0663039
sp|P06744|G6PI_HUMAN	0.216969	0.147385	0.515408	0.468415	-0.329282	0.30964	0.309664	0.0839556
sp|P06748|NPM_HUMAN	0.587433	0.427312	0.36251	0.157776	0.772153	0.645097	0.61151	0.263899
sp|P06753|TPM3_HUMAN	-2.72366	0.109312	0.894953	0.456707	-4.28456	0.513793	1.00909	0.500342
sp|P02452|CO1A1_HUMAN	2.88873	0.0521468	1.50081	0.217809	0.969888	0.13586	1.59981	0.153721
sp|P07108|ACBP_HUMAN	0.475326	0.267652	0.546509	0.359422	1.12003	0.531891	0.786104	0.562986
sp|P07195|LDHB_HUMAN	2.5645	0.221849	1.64924	0.408015	-1.05899	0.16423	-1.87382	0.317162
sp|P07237|PDIA1_HUMAN	0.193544	0.081367	0.298571	0.282775	-0.258081	0.133331	0.265334	0.181331
sp|P07311|ACYP1_HUMAN	-0.464568	0.0596388	-0.207259	0.0426662	-0.976351	0.418664	0.159528	0.0701386
sp|P07339|CATD_HUMAN	0.329516	0.109692	-0.550541	0.552996	1.83414	0.228254	-0.264264	0.170272
sp|P07355|ANXA2_HUMAN	0.964944	0.361647	1.42106	0.509053	1.69389	0.786542	1.31121	0.618843
sp|P07384|CAN1_HUMAN	0.279888	0.139175	0.438666	0.179038	-1.48362	0.302209	-0.480502	0.222843
sp|P07437|TBB5_HUMAN	4.51083	0.166827	0.303329	0.0973021	-0.649376	0.427647	0.272092	0.156044
sp|P07476|INVO_HUMAN	-0.26388	0.0628736	0.311397	0.212849	0.579521	0.298319	0.310332	0.213036
sp|P07602|SAP_HUMAN	-0.560856	0.20588	-0.560784	0.293163	0.72158	0.289373	-0.815506	0.388675
sp|P07686|HEXB_HUMAN	-0.428573	0.169369	-0.931537	0.321499	1.39079	0.423231	-0.801572	0.349496
sp|P04040|CATA_HUMAN	-0.733168	0.238846	1.61637	0.403577	0.976598	0.154843	0.805755	0.159787
sp|P07737|PROF1_HUMAN	-0.233498	0.251244	-0.779444	0.342727	-0.385286	0.484696	-0.479339	0.379298
sp|P07741|APT_HUMAN	0.439684	0.113988	0.688594	0.233389	0.706575	0.267822	0.682165	0.121267
sp|P07814|SYEP_HUMAN	-0.381098	0.094441	-0.818454	0.175528	-0.936058	0.331964	-1.50464	0.164334
sp|P07900|HS90A_HUMAN	2.65515	0.148435	2.22501	0.156751	1.88654	0.68711	1.85233	0.202657
sp|P07910|HNRPC_HUMAN	-0.382662	0.190292	-0.850241	0.205383	1.63024	0.482884	0.599303	0.348406
sp|P07954|FUMH_HUMAN	1.1224	0.160946	0.375288	0.196396	-0.259542	0.150867	0.399282	0.246616
sp|P07996|TSP1_HUMAN	-0.350481	0.102464	-0.432871	0.291869	-1.28039	0.714641	-0.813146	0.41478
sp|P08107|HSP71_HUMAN	0.173525	0.0652742	-0.374334	0.286393	-0.310417	0.221097	0.340548	0.1473
sp|P08238|HS90B_HUMAN	0.928972	0.257992	1.41703	0.0909801	1.15209	0.515625	0.951685	0.229065
sp|P08476|INHBA_HUMAN	-0.842665	0.658347	0.542035	0.263856	0.823478	0.138117	-0.313108	0.156698
sp|P08493|MGP_HUMAN	0.376683	0.188454	2.53789	0.243014	-1.94925	0.157388	0.540694	0.13601
sp|P08571|CD14_HUMAN	0.414498	0.171167	-0.756351	0.462103	1.31564	0.19459	0.920405	0.217
sp|P08581|MET_HUMAN	6.61486	0.189092	-0.429925	0.34239	0.36803	0.118236	-0.399487	0.25248
sp|P08727|K1C19_HUMAN	-0.271156	0.199627	-0.328546	0.168126	-0.702271	0.46998	-0.391135	0.32152
sp|P05386|RLA1_HUMAN	-1.77319	0.174458	-0.375813	0.17686	1.15194	0.404325	0.622154	0.199556
sp|P08729|K2C7_HUMAN	-0.198418	0.0969467	0.21153	0.137117	-0.311618	0.177093	-0.281236	0.376848
sp|P08865|RSSA_HUMAN	-0.179455	0.197879	-0.147171	0.147026	-0.524726	0.496682	-0.21313	0.251641
sp|P09012|SNRPA_HUMAN	0.402784	0.268787	-0.237037	0.0521652	0.385481	0.317407	0.3807	0.182151
sp|P09211|GSTP1_HUMAN	-0.287958	0.152095	-0.334747	0.227838	-0.584119	0.524207	-0.425069	0.207452
sp|P09382|LEG1_HUMAN	-0.538126	0.333343	-4.4511	0.304203	-0.5911	0.445596	-0.484909	0.258911
sp|P09429|HMGB1_HUMAN	1.0282	0.092402	-1.85723	0.12185	1.1367	0.270781	0.72511	0.0840577
sp|P09455|RET1_HUMAN	1.00775	0.161354	1.46591	0.188908	-1.87405	0.33567	1.0405	0.246595
sp|P09493|TPM1_HUMAN	-0.231725	0.0920567	0.420866	0.0835804	-0.433833	0.482879	0.766527	0.26363
sp|P06702|S10A9_HUMAN	0.4865	0.376643	0.521001	0.221119	0.312025	0.0979648	-0.351258	0.262995
sp|P09651|ROA1_HUMAN	-0.403362	0.233667	0.470679	0.325122	-2.35329	0.564955	-1.52086	0.260108
sp|P09758|TACD2_HUMAN	-0.34193	0.0291365	-0.396222	0.264471	1.18025	0.410152	0.380184	0.0896113
sp|P09960|LKHA4_HUMAN	1.35421	0.167082	3.16476	0.22656	-0.473316	0.183574	0.480714	0.288666
sp|P0CW22|RS17L_HUMAN	-1.83631	0.211969	1.4059	0.235982	-2.08361	0.260094	-1.50673	0.206705
sp|P10253|LYAG_HUMAN	0.186931	0.186414	2.73705	0.347651	1.04853	0.258186	0.762916	0.266348
sp|P06865|HEXA_HUMAN	-2.14508	0.318448	2.21922	0.188369	2.9412	0.220306	-0.99879	0.4507
sp|P10412|H14_HUMAN	0.667156	0.673138	0.439278	0.246094	0.662161	0.518549	0.49771	0.241033
sp|P10586|PTPRF_HUMAN	0.42494	0.237652	-1.63944	0.182574	1.32011	0.53435	0.405169	0.269146
sp|P10599|THIO_HUMAN	2.18764	0.14497	1.00871	0.116083	-6.64165	0.252098	0.649068	0.332343
sp|P10619|PPGB_HUMAN	0.544909	0.193563	-0.378055	0.146724	-0.380121	0.11339	-0.422849	0.243221
sp|P10644|KAP0_HUMAN	1.84512	0.249164	0.361791	0.213418	0.462709	0.111991	-0.41925	0.0516962
sp|P10809|CH60_HUMAN	0.302363	0.130544	0.745738	0.535012	0.568264	0.287648	0.461197	0.282619
sp|P10909|CLUS_HUMAN	0.405384	0.153408	-0.225071	0.166543	0.647133	0.39816	0.999859	0.319383
sp|P11021|GRP78_HUMAN	0.410231	0.522577	0.448996	0.375338	0.517675	0.341277	0.414812	0.370718
sp|P11047|LAMC1_HUMAN	0.103991	0.0254844	-3.49877	0.645776	0.422278	0.333153	4.05931	0.0946072
sp|P11142|HSP7C_HUMAN	0.217906	0.124201	0.686855	0.543621	2.96067	0.114973	-0.36118	0.160717
sp|P11216|PYGB_HUMAN	0.632986	0.0897333	-0.633571	0.180492	-0.868898	0.205921	0.639277	0.251003
sp|P11279|LAMP1_HUMAN	1.37392	0.219713	2.04438	0.389724	1.77623	0.22341	-1.81724	0.273538
sp|P07711|CATL1_HUMAN	-0.699691	0.0860769	0.978473	0.0415697	-1.77809	0.403047	-0.570597	0.0267033
sp|P07858|CATB_HUMAN	-1.96928	0.321172	-1.97355	0.257484	-2.96002	0.277215	-2.25392	0.229848
sp|O00754|MA2B1_HUMAN	0.522201	0.151822	2.29614	0.242372	-2.91626	0.398403	-1.26407	0.135118
sp|P08195|4F2_HUMAN	0.545194	0.0403833	-1.37219	0.0639589	-0.925565	0.379084	-1.00737	0.385516
sp|P11413|G6PD_HUMAN	0.189167	0.0573673	0.407664	0.172435	-0.492541	0.168377	-0.389998	0.156391
sp|P11766|ADHX_HUMAN	-0.412981	0.275298	-0.835577	0.59134	-0.460782	0.343113	-0.496499	0.291579
sp|P08243|ASNS_HUMAN	1.49899	0.0678749	0.548921	0.202206	-0.805921	0.3439	2.66909	0.0935517
sp|P11940|PABP1_HUMAN	-1.49225	0.0374334	0.482051	0.563227	0.425953	0.385459	0.355403	0.451834
sp|P12004|PCNA_HUMAN	-0.429342	0.185687	-0.740688	0.335991	-1.20037	0.305573	-0.673743	0.220901
sp|P12081|SYHC_HUMAN	0.332378	0.0940558	0.781582	0.15502	-1.17605	0.269683	-0.470645	0.150078
sp|O14929|HAT1_HUMAN	0.738224	0.356473	-0.931378	0.191818	1.20834	0.4259	1.00602	0.45193
sp|P12268|IMDH2_HUMAN	-0.28239	0.245393	-0.527964	0.314656	-0.41178	0.403633	-0.43903	0.51691
sp|P12270|TPR_HUMAN	1.62101	0.148502	-1.34154	0.0953951	1.56134	0.13266	-2.06575	0.116185
sp|P08579|RU2B_HUMAN	0.244836	0.138652	0.305966	0.0345114	0.339867	0.0400297	0.268387	0.193061
sp|P12814|ACTN1_HUMAN	0.689533	0.119661	0.484892	0.117609	1.27288	0.360194	0.935721	0.348507
sp|P12830|CADH1_HUMAN	0.458645	0.27461	-0.335399	0.104866	0.623309	0.410263	0.363184	0.045846
sp|P12955|PEPD_HUMAN	0.593078	0.34622	0.996984	0.28471	0.984736	0.184103	0.924553	0.202427
sp|O43396|TXNL1_HUMAN	-0.222243	0.0969455	0.633284	0.226953	-1.08955	0.386662	-0.588173	0.168367
sp|P12956|XRCC6_HUMAN	0.352611	0.143195	2.86702	0.111331	0.429098	0.202424	-0.322197	0.166988
sp|P13010|XRCC5_HUMAN	0.307919	0.0360736	0.557535	0.0808719	0.244711	0.0398615	-0.365804	0.29834
sp|O43598|DNPH1_HUMAN	1.68888	0.203861	1.36091	0.230111	-3.47365	0.274929	1.70667	0.354651
sp|P13473|LAMP2_HUMAN	0.746066	0.0476659	-1.19943	0.021535	-1.52639	0.265656	0.840988	0.26406
sp|P13489|RINI_HUMAN	-0.31353	0.126832	0.832712	0.133612	2.37247	0.18725	2.70947	0.260907
sp|P09496|CLCA_HUMAN	-0.241765	0.0181017	0.400939	0.226618	0.226202	0.127213	-0.143502	0.0383414
sp|P09622|DLDH_HUMAN	1.41845	0.0949384	1.13871	0.257148	-2.26099	0.215154	1.02742	0.210433
sp|P13639|EF2_HUMAN	-0.261853	0.111505	1.38174	0.116185	-0.397973	0.333529	-0.384487	0.351672
sp|P09668|CATH_HUMAN	-4.83762	0.182807	-0.544219	0.117341	-4.47936	0.423959	-0.507629	0.283943
sp|O60232|SSA27_HUMAN	0.721115	0.313832	1.0786	0.225544	-1.75728	0.378639	1.98556	0.288143
sp|P13645|K1C10_HUMAN	-2.23849	0.116013	1.5192	0.151423	1.39758	0.14529	-2.68433	0.134971
sp|P13647|K2C5_HUMAN	1.26967	0.126512	-1.19193	0.119989	1.14792	0.144642	-0.38727	0.294188
sp|O60513|B4GT4_HUMAN	0.179334	0.0325115	-0.268012	0.179514	0.84342	0.885789	-0.396923	0.411733
sp|P13667|PDIA4_HUMAN	0.623567	0.0864527	-1.46827	0.0935609	0.722024	0.229881	0.499913	0.0965953
sp|P13693|TCTP_HUMAN	0.541755	0.164014	0.334728	0.0645438	-1.08392	0.473831	-2.72847	0.393274
sp|P0C0L4|CO4A_HUMAN	1.47355	0.137165	2.13374	0.116745	1.13173	0.171698	0.974869	0.187174
sp|P13797|PLST_HUMAN	2.23488	0.198978	-0.641093	0.167693	-0.634633	0.280294	-0.639387	0.338608
sp|P13798|ACPH_HUMAN	0.525196	0.186805	-1.30592	0.157947	-0.423162	0.185695	0.39831	0.0486251
sp|P13987|CD59_HUMAN	0.255481	0.0894774	0.597698	0.0201181	0.298612	0.188177	0.222839	0.0945253
sp|P14174|MIF_HUMAN	0.759623	0.461805	1.53995	0.532467	0.93284	0.414299	0.528257	0.0899441
sp|P14314|GLU2B_HUMAN	0.293143	0.0581938	0.703955	0.241886	0.369119	0.340269	0.603104	0.401085
sp|O75312|ZPR1_HUMAN	1.41856	0.30867	-0.306195	0.146613	-1.02772	0.281551	-0.63801	0.213159
sp|P14324|FPPS_HUMAN	0.456547	0.301542	0.370861	0.325013	0.566291	0.421277	0.41706	0.498776
sp|P14550|AK1A1_HUMAN	-0.57658	0.215262	0.753626	0.0680222	2.89191	0.258803	-0.475885	0.218287
sp|P14618|KPYM_HUMAN	-0.159117	0.157823	-0.347865	0.30244	-0.545405	0.443955	-0.689231	0.451066
sp|P14625|ENPL_HUMAN	1.12572	0.28931	0.872442	0.232869	0.946368	0.380171	0.8299	0.252123
sp|O75643|U520_HUMAN	0.964278	0.0199091	-1.30455	0.198775	1.55146	0.343173	1.59071	0.0373323
sp|P14866|HNRPL_HUMAN	-0.847212	0.268567	-0.805232	0.186044	-1.4367	0.391681	-1.47463	0.147789
sp|P14868|SYDC_HUMAN	0.964482	0.119522	0.689131	0.240701	1.08345	0.404764	0.992735	0.176335
sp|P14923|PLAK_HUMAN	-0.91866	0.164484	-0.818902	0.21839	1.41797	0.29363	1.07052	0.143979
sp|P15018|LIF_HUMAN	-2.08967	0.639243	-2.91572	0.55363	-2.41951	0.586558	-1.36082	0.324554
sp|P15121|ALDR_HUMAN	1.98703	0.342183	2.24783	0.162527	0.683269	0.168089	0.734854	0.52147
sp|P11586|C1TC_HUMAN	-0.382798	0.0488706	-0.509807	0.00287016	0.590499	0.0599255	0.392259	0.0167262
sp|P15170|ERF3A_HUMAN	0.557735	0.203832	-2.96055	0.194379	0.993507	0.108687	0.847715	0.167378
sp|P15311|EZRI_HUMAN	-0.261819	0.190514	0.695688	0.31195	-0.549805	0.492882	-0.56758	0.403755
sp|P15531|NDKA_HUMAN	2.45337	0.26917	-0.282903	0.253322	3.42446	0.481125	3.78384	0.681887
sp|P15586|GNS_HUMAN	1.81969	0.387114	2.17487	0.381225	-2.09553	0.275055	-1.07387	0.24503
sp|P15880|RS2_HUMAN	0.472282	0.0467058	0.403167	0.0416955	-0.956011	0.121062	0.599955	0.067406
sp|P12429|ANXA3_HUMAN	0.634427	0.0518043	1.41935	0.362751	-0.737693	0.0797506	-0.924683	0.0534695
sp|P16035|TIMP2_HUMAN	0.637432	0.159728	0.77489	0.0978354	0.524103	0.280634	0.323642	0.0997783
sp|P16070|CD44_HUMAN	0.390298	0.266335	-0.925364	0.181128	-1.7147	0.288147	-1.76246	0.273627
sp|O95394|AGM1_HUMAN	0.964705	0.0819594	2.25959	0.392141	3.05321	0.34183	2.23385	0.370189
sp|P16083|NQO2_HUMAN	-0.489243	0.25351	0.419479	0.13374	-0.354962	0.143957	-0.412622	0.150147
sp|P16104|H2AX_HUMAN	0.691735	0.388988	-0.528069	0.395827	-4.89579	0.2199	-0.656348	0.480994
sp|P16152|CBR1_HUMAN	-0.800153	0.122701	0.34392	0.170713	-2.28548	0.23386	0.597818	0.438001
sp|P16278|BGAL_HUMAN	-0.430529	0.332672	-0.390906	0.313889	-0.359759	0.483075	-0.449753	0.525968
sp|P16401|H15_HUMAN	0.727505	0.536686	-2.42057	0.259	0.452854	0.36029	0.541999	0.265315
sp|P16422|EPCAM_HUMAN	0.241277	0.0956751	-1.85636	0.0975335	-4.98824	0.248121	0.261088	0.0554654
sp|P16949|STMN1_HUMAN	-0.299651	0.214827	0.426521	0.198806	-0.36804	0.511251	-0.446759	0.312875
sp|P17096|HMGA1_HUMAN	2.41899	0.0681604	1.73712	0.0949124	2.35596	0.539579	2.49006	0.375985
sp|P17174|AATC_HUMAN	-2.27694	0.366188	-2.64314	0.367778	1.86459	0.2923	1.69703	0.562923
sp|P13497|BMP1_HUMAN	2.25893	0.253549	-2.20223	0.262124	2.00138	0.26214	1.89857	0.157091
sp|P17655|CAN2_HUMAN	1.54258	0.14116	-0.911802	0.0625066	0.885843	0.345252	-1.7847	0.175279
sp|P17812|PYRG1_HUMAN	1.16529	0.0349451	1.21945	0.047356	1.53901	0.174868	1.33901	0.118358
sp|P17900|SAP3_HUMAN	-0.298513	0.169168	-0.651332	0.205489	-0.487392	0.331296	-1.61237	0.141159
sp|P17936|IBP3_HUMAN	0.895394	0.270071	-0.502079	0.138144	0.517719	0.363173	0.686389	0.248947
sp|O95881|TXD12_HUMAN	-0.447754	0.0523839	1.21986	0.28671	-1.64087	0.451929	-3.01392	0.444436
sp|P17987|TCPA_HUMAN	-0.774198	0.127624	-0.3143	0.0455797	1.23839	0.12328	-0.918831	0.280021
sp|P18065|IBP2_HUMAN	0.538197	0.168415	0.857105	0.138584	0.931212	0.206112	-2.50868	0.290749
sp|P18077|RL35A_HUMAN	0.292183	0.00861161	-0.644681	0.0499476	0.52639	0.0930461	-0.398268	0.0186428
sp|P18206|VINC_HUMAN	0.332838	0.233131	0.615426	0.135082	-0.384549	0.219777	1.12786	0.387242
sp|P18669|PGAM1_HUMAN	-0.366096	0.174876	0.456906	0.211958	-0.990405	0.390865	0.562736	0.20157
sp|P18827|SDC1_HUMAN	0.369732	0.189796	-1.6941	0.243079	-2.02426	0.323798	-0.766804	0.780554
sp|P02144|MYG_HUMAN	1.90174	0.356372	-1.63485	0.0867479	1.35409	0.161782	1.86462	0.175343
sp|P19105|ML12A_HUMAN	0.706035	0.0826979	0.794015	0.151611	1.19373	0.261358	-2.35156	0.183353
sp|P19338|NUCL_HUMAN	1.29132	0.379784	2.99614	0.171367	1.94725	0.636143	1.02168	0.259462
sp|P19367|HXK1_HUMAN	0.357033	0.129329	0.426168	0.0709244	-1.5542	0.273922	0.183766	0.05287
sp|P19823|ITIH2_HUMAN	1.05433	0.45562	1.27457	0.377147	-0.461788	0.14644	0.509137	0.176058
sp|P19827|ITIH1_HUMAN	-0.652197	0.0659983	-1.29696	0.424357	1.18754	0.146185	-0.940349	0.253199
sp|P20042|IF2B_HUMAN	0.798048	0.468371	-2.74702	0.439017	-2.15585	0.459371	0.998606	0.573544
sp|P20618|PSB1_HUMAN	0.778824	0.230455	1.15808	0.204012	0.614768	0.210612	0.732479	0.136997
sp|P20700|LMNB1_HUMAN	0.46598	0.30337	0.556077	0.322332	0.696833	0.202303	0.706069	0.275301
sp|P15151|PVR_HUMAN	-0.503578	0.0200279	-0.397353	0.184325	-3.13717	0.126932	-0.900335	0.0582329
sp|P20742|PZP_HUMAN	-0.218395	0.088787	-0.614989	0.358083	-0.403037	0.293022	-0.5034	0.223163
sp|P20810|ICAL_HUMAN	-0.317608	0.202607	-0.431984	0.296947	1.58948	0.381788	1.05337	0.325397
sp|P15291|B4GT1_HUMAN	2.00011	0.0979034	-1.6358	0.138515	-1.51068	0.171512	-2.03071	0.149042
sp|P20827|EFNA1_HUMAN	0.131676	0.00830985	0.585525	0.231623	-1.80446	0.774886	-0.720474	0.102324
sp|P21291|CSRP1_HUMAN	-0.238916	0.122118	-0.373147	0.237219	-2.0548	0.238688	0.464133	0.210616
sp|P21333|FLNA_HUMAN	-0.170136	0.10871	-0.546448	0.158823	-0.441885	0.323291	0.279205	0.256183
sp|P21589|5NTD_HUMAN	1.80075	0.257618	1.65455	0.179097	1.65778	0.295334	1.09571	0.321313
sp|P21741|MK_HUMAN	0.428672	0.187558	-0.996124	0.612438	-1.88402	0.396593	-0.438477	0.304171
sp|P21926|CD9_HUMAN	1.42418	0.313074	-2.5042	0.251704	1.06151	0.364021	-1.45851	0.226908
sp|P21964|COMT_HUMAN	1.24622	0.169089	2.50344	0.209198	0.453364	0.214776	2.404	0.300842
sp|P22061|PIMT_HUMAN	0.333532	0.173902	0.403583	0.204829	0.401704	0.239104	0.208102	0.0889729
sp|P22102|PUR2_HUMAN	-0.294961	0.253985	-0.5864	0.310461	-0.441473	0.304159	-0.333383	0.195769
sp|P04264|K2C1_HUMAN	-0.819618	0.0951255	-2.20722	0.184906	0.809385	0.101003	0.864164	0.146604
sp|P22223|CADH3_HUMAN	1.41137	0.566645	0.998092	0.384629	0.434775	0.158999	1.1624	0.408248
sp|P22234|PUR6_HUMAN	0.303129	0.118257	0.722789	0.0851277	-0.714871	0.30133	0.245198	0.0673424
sp|P22314|UBA1_HUMAN	2.90569	0.131839	0.362583	0.20795	-0.523338	0.280011	1.06492	0.207923
sp|P22392|NDKB_HUMAN	-0.344094	0.209978	-0.379463	0.169111	-0.625102	0.505463	-0.222148	0.0914522
sp|P22626|ROA2_HUMAN	-0.27919	0.141753	3.06508	0.145799	0.510703	0.215247	0.501989	0.110286
sp|P22692|IBP4_HUMAN	0.44546	0.383713	0.841535	0.259025	0.999214	0.702072	0.329264	0.298959
sp|P23142|FBLN1_HUMAN	0.390064	0.203227	-0.475901	0.188923	0.406958	0.328733	0.433974	0.230862
sp|P17980|PRS6A_HUMAN	-0.455928	0.165031	-0.485809	0.12801	-0.334501	0.0593191	1.73412	0.140414
sp|P23246|SFPQ_HUMAN	-0.228898	0.204219	-0.244482	0.213367	-0.352515	0.408938	-0.375623	0.274904
sp|P23284|PPIB_HUMAN	0.7238	0.166016	0.613976	0.25877	1.00553	0.28656	-0.575772	0.520843
sp|P23381|SYWC_HUMAN	-0.293177	0.227072	-0.243047	0.206599	-0.71704	0.478456	-0.190629	0.253123
sp|P23396|RS3_HUMAN	-1.57459	0.14488	-0.635005	0.0382114	0.564718	0.457781	0.34219	0.163389
sp|P23526|SAHH_HUMAN	0.252209	0.122832	-0.506467	0.22276	-0.291889	0.207008	0.235284	0.124332
sp|P23528|COF1_HUMAN	-0.183355	0.221529	0.315047	0.23929	-0.414917	0.282698	-0.250499	0.162984
sp|P23588|IF4B_HUMAN	0.542945	0.0352978	-1.49171	0.0426367	0.874261	0.172291	0.691746	0.0764273
sp|P24534|EF1B_HUMAN	-2.70276	0.325275	-2.8384	0.405968	-2.3388	0.34271	-2.9277	0.414638
sp|P24666|PPAC_HUMAN	-0.474728	0.0730083	0.595108	0.204284	-0.960958	0.177874	-1.30269	0.1201
sp|P19957|ELAF_HUMAN	0.683957	0.317961	0.722092	0.188284	2.59304	0.813459	1.47898	0.713134
sp|P20290|BTF3_HUMAN	0.878221	0.152756	-3.56698	0.248804	1.84652	0.263178	2.29849	0.140711
sp|P25398|RS12_HUMAN	2.60118	0.0417632	0.321527	0.205193	0.435576	0.232852	1.53141	0.210079
sp|P25786|PSA1_HUMAN	0.595593	0.205417	0.479011	0.23068	0.55064	0.324173	0.293906	0.159353
sp|P25787|PSA2_HUMAN	0.472779	0.169795	0.364865	0.318422	0.578903	0.255985	0.742442	0.0665765
sp|P25788|PSA3_HUMAN	0.636862	0.515575	0.719144	0.712762	0.685049	0.497429	0.414227	0.205788
sp|P25789|PSA4_HUMAN	0.439042	0.379062	0.639421	0.153628	0.643396	0.421132	0.465849	0.206583
sp|P21283|VATC1_HUMAN	1.96804	0.146953	2.82085	0.235702	1.85913	0.193562	2.81173	0.235702
sp|P25815|S100P_HUMAN	0.598698	0.62414	0.695189	0.22845	1.13906	0.877373	0.728324	0.340325
sp|P26038|MOES_HUMAN	-0.295685	0.225718	-0.446695	0.31925	-0.431905	0.466868	0.291102	0.327976
sp|P26358|DNMT1_HUMAN	0.698105	0.0801017	-0.777896	0.107097	-1.2827	0.206684	0.316953	0.13294
sp|P26447|S10A4_HUMAN	-0.17834	0.0165271	-0.406092	0.191974	0.485357	0.32772	0.709011	0.284386
sp|P26599|PTBP1_HUMAN	0.714531	0.239328	1.05775	0.0830541	0.821888	0.450938	0.597618	0.212639
sp|P26639|SYTC_HUMAN	0.380674	0.109494	-0.380048	0.0407218	-0.738304	0.154194	0.499871	0.200826
sp|P26640|SYVC_HUMAN	0.276773	0.218321	-0.584166	0.225778	-1.60222	0.163015	-0.339409	0.0873996
sp|P26641|EF1G_HUMAN	0.230656	0.298827	4.2534	0.218567	-2.45802	0.398534	0.363379	0.137592
sp|P27348|1433T_HUMAN	-0.193908	0.204376	-0.203312	0.181256	-0.508046	0.576983	1.07109	0.315696
sp|P27695|APEX1_HUMAN	4.84621	0.182394	0.770516	0.132301	-0.319632	0.319713	-0.381502	0.216541
sp|P27708|PYR1_HUMAN	-0.175825	0.0583931	1.32014	0.274929	-0.462631	0.45385	-0.447134	0.481763
sp|P27797|CALR_HUMAN	0.339025	0.188281	0.71537	0.36577	0.595334	0.407042	0.338333	0.183037
sp|P27816|MAP4_HUMAN	2.03926	0.129833	1.55574	0.336123	1.93573	0.22003	1.18945	0.236021
sp|P28065|PSB9_HUMAN	0.472864	0.192438	0.522795	0.392426	-0.439449	0.119354	0.167754	0.0150968
sp|P28066|PSA5_HUMAN	0.308065	0.144983	0.296871	0.215417	0.273175	0.113252	-0.433521	0.187561
sp|P28072|PSB6_HUMAN	0.258478	0.138695	0.374118	0.251213	0.278053	0.172389	-1.77229	0.0876067
sp|P28074|PSB5_HUMAN	0.613974	0.305977	0.447172	0.261551	0.632677	0.387311	0.590174	0.3398
sp|P28799|GRN_HUMAN	-1.16211	0.088945	-1.06336	0.167698	1.11043	0.315457	0.595768	0.188441
sp|P28838|AMPL_HUMAN	1.84646	0.151623	-1.20911	0.0242192	-1.09666	0.215171	2.24498	0.0508175
sp|P29279|CTGF_HUMAN	-0.582628	0.274011	-1.15066	0.645267	-1.67218	0.30124	-1.15774	0.197364
sp|P29373|RABP2_HUMAN	-0.210609	0.115821	0.300198	0.0430838	-0.450818	0.223016	0.201364	0.238312
sp|P29401|TKT_HUMAN	0.426296	0.288908	0.690841	0.632428	0.386711	0.325895	0.388238	0.350097
sp|P29692|EF1D_HUMAN	-0.554332	0.1056	0.892321	0.201683	1.12371	0.558984	0.624796	0.1887
sp|P29966|MARCS_HUMAN	-0.261656	0.0721673	0.318249	0.26207	0.398261	0.263528	0.248063	0.0880181
sp|P25311|ZA2G_HUMAN	0.909515	0.265404	2.00332	0.366319	0.942434	0.403232	1.27263	0.458043
sp|P30040|ERP29_HUMAN	-0.226952	0.0773665	0.764138	0.226187	-0.642885	0.360489	-0.28931	0.0467933
sp|P30041|PRDX6_HUMAN	3.07781	0.159994	3.30163	0.273085	0.649931	0.367317	0.728434	0.479815
sp|P30043|BLVRB_HUMAN	0.392395	0.241902	0.43171	0.304191	-0.372618	0.133202	1.06238	0.0757316
sp|P30044|PRDX5_HUMAN	-0.298828	0.151578	-0.323219	0.165345	-1.54795	0.356683	0.742492	0.288832
sp|P30046|DOPD_HUMAN	0.788344	0.358589	-0.993232	0.109191	0.784961	0.259603	-1.19515	0.158397
sp|P30048|PRDX3_HUMAN	0.634368	0.0694146	0.616352	0.103069	0.283243	0.0209024	0.780654	0.408248
sp|P30050|RL12_HUMAN	0.450681	0.450431	1.8108	0.253894	0.598793	0.57243	0.800999	0.506264
sp|P09467|F16P1_HUMAN	1.67326	0.228138	0.820651	0.102872	0.405434	0.033534	0.877779	0.361858
sp|P30085|KCY_HUMAN	-0.36142	0.26594	-0.540343	0.31851	-0.459792	0.328078	-0.465532	0.391364
sp|P30086|PEBP1_HUMAN	-0.260544	0.090571	0.471055	0.141965	0.857795	0.478695	0.624247	0.224332
sp|P30101|PDIA3_HUMAN	0.261943	0.0613947	0.44412	0.303619	0.869653	0.351904	0.602997	0.2441
sp|P30153|2AAA_HUMAN	0.672501	0.298247	0.325284	0.128682	-0.787304	0.373349	0.812474	0.263061
sp|P30447|1A23_HUMAN	0.564446	0.157924	0.414031	0.189013	0.406079	0.253229	0.679746	0.105187
sp|P30501|1C02_HUMAN	-0.292226	0.179497	-0.170634	0.0147375	-0.484704	0.322602	-0.463786	0.296161
sp|P09874|PARP1_HUMAN	0.960051	0.0818813	-4.03741	0.210482	-0.906977	0.104427	0.413626	0.156055
sp|P30520|PURA2_HUMAN	-0.347677	0.221097	-1.51778	0.284972	-0.519085	0.225416	0.42968	0.174655
sp|P27635|RL10_HUMAN	1.25095	0.268255	1.22943	0.0749782	1.55986	0.453142	1.2354	0.49819
sp|P30740|ILEU_HUMAN	0.344636	0.253708	0.29037	0.20799	-1.2328	0.34201	-0.321055	0.0681367
sp|P31150|GDIA_HUMAN	0.361521	0.107348	0.39136	0.219198	-3.44175	0.0920971	0.617263	0.286466
sp|P31151|S10A7_HUMAN	0.825791	0.257871	-1.51699	0.150124	2.09559	0.522005	1.54627	0.418422
sp|P31153|METK2_HUMAN	1.1684	0.090253	-1.24946	0.16682	2.85329	0.144725	1.14256	0.0872603
sp|P31431|SDC4_HUMAN	-0.793541	0.708624	-0.872337	0.819183	-0.594089	0.391859	-0.514104	0.508578
sp|P31629|ZEP2_HUMAN	0.329115	0.266997	-0.308862	0.0321582	0.334089	0.247584	0.192227	0.0248735
sp|P31939|PUR9_HUMAN	-0.361224	0.261102	0.374005	0.18127	-0.435996	0.296023	0.443688	0.192898
sp|P31942|HNRH3_HUMAN	1.34065	0.131524	0.358754	0.126719	1.08949	0.287589	-0.983745	0.26229
sp|P28070|PSB4_HUMAN	0.517955	0.136625	0.874702	0.23979	0.964806	0.217045	1.19382	0.190833
sp|P31944|CASPE_HUMAN	1.66422	0.161641	-0.367576	0.254152	-0.742676	0.44826	3.82761	0.263282
sp|P31946|1433B_HUMAN	-0.241315	0.174397	0.194635	0.150822	-0.31139	0.238622	0.22319	0.21335
sp|P31947|1433S_HUMAN	-0.203227	0.224949	0.362139	0.136271	0.628384	0.27099	0.382684	0.265389
sp|P28482|MK01_HUMAN	-0.286838	0.187884	0.687177	0.19163	-0.705662	0.276903	0.82769	0.302925
sp|P31948|STIP1_HUMAN	-0.286133	0.224236	-0.244629	0.130726	-0.334263	0.386316	0.168871	0.0958125
sp|P31949|S10AB_HUMAN	-0.289328	0.207525	-0.673533	0.384141	-0.589057	0.5516	-0.710215	0.389239
sp|P32119|PRDX2_HUMAN	-3.03565	0.307973	0.410892	0.212519	-0.33341	0.191963	0.225761	0.195603
sp|P32455|GBP1_HUMAN	-2.42431	0.150111	1.63716	0.135485	3.34116	0.118424	1.94155	0.0927219
sp|P32969|RL9_HUMAN	1.14126	0.189871	0.962122	0.162835	0.673516	0.100079	-0.269287	0.028251
sp|P33176|KINH_HUMAN	0.460425	0.0540108	-0.531175	0.0463993	0.44583	0.163078	-0.33724	0.191344
sp|P33908|MA1A1_HUMAN	0.435205	0.111792	0.417135	0.315312	0.755115	0.363355	0.474534	0.345385
sp|P34932|HSP74_HUMAN	0.295515	0.105433	0.358783	0.135627	-0.649988	0.365731	0.342058	0.358399
sp|P35052|GPC1_HUMAN	1.20217	0.127272	-0.747929	0.123929	-1.17718	0.138346	-0.293853	0.140756
sp|P35080|PROF2_HUMAN	0.398202	0.0418376	0.171323	0.0212897	0.850463	0.275929	-0.896432	0.357733
sp|P35241|RADI_HUMAN	0.526847	0.200367	-0.553251	0.2296	-0.663731	0.284279	-0.386335	0.230872
sp|P35268|RL22_HUMAN	-2.95023	0.396821	-0.404883	0.0204831	0.858209	0.275533	1.22646	0.185023
sp|P35318|ADML_HUMAN	0.661853	0.533875	1.14199	0.664219	-4.88095	0.178141	-0.552408	0.571076
sp|P35573|GDE_HUMAN	-0.181409	0.0463808	-0.149876	0.044606	-0.223128	0.134956	-0.196648	0.0661891
sp|P35579|MYH9_HUMAN	0.236407	0.139806	-0.18688	0.0671318	0.445005	0.232145	-0.235074	0.0519991
sp|P35606|COPB2_HUMAN	0.282385	0.10121	0.442872	0.181754	-0.719843	0.149077	-0.267039	0.0293798
sp|P35637|FUS_HUMAN	-0.296678	0.175906	0.559513	0.033791	-0.429606	0.359772	-0.249227	0.259199
sp|P35998|PRS7_HUMAN	-0.291341	0.17024	0.24359	0.0392161	0.37714	0.0519696	-0.452088	0.156031
sp|P36578|RL4_HUMAN	0.605052	0.168892	0.750767	0.0971833	0.901692	0.477484	0.641337	0.333909
sp|P36871|PGM1_HUMAN	0.327406	0.0379785	0.318055	0.269822	-0.327587	0.189332	0.500437	0.319348
sp|P36955|PEDF_HUMAN	1.2591	0.503301	-0.383108	0.101869	0.958767	0.630424	0.943675	0.266392
sp|P37802|TAGL2_HUMAN	-0.211836	0.160732	-0.75329	0.224628	0.643864	0.242605	-0.206468	0.204811
sp|P37837|TALDO_HUMAN	-0.283442	0.221836	-0.270062	0.148327	-0.798694	0.745279	-0.185499	0.206096
sp|P38159|RBMX_HUMAN	-0.726501	0.146709	-0.558986	0.136367	-0.629063	0.330538	0.354256	0.104864
sp|P39019|RS19_HUMAN	-0.353095	0.199185	0.426225	0.119817	0.396697	0.225774	-1.75126	0.106574
sp|P39023|RL3_HUMAN	-0.579718	0.0252161	-0.430114	0.0673623	0.56111	0.161626	0.383297	0.0078682
sp|P39748|FEN1_HUMAN	1.98707	0.257659	-0.287118	0.268071	0.463067	0.206685	0.430924	0.0637742
sp|P40121|CAPG_HUMAN	-0.472743	0.0874149	0.35161	0.269593	0.431579	0.172151	0.413059	0.234042
sp|P40222|TXLNA_HUMAN	-0.539324	0.123358	-0.60188	0.0567207	-0.336978	0.126868	-0.908334	0.158676
sp|P31943|HNRH1_HUMAN	-0.536265	0.179256	1.46022	0.0318572	0.338932	0.0561123	-0.337762	0.0628371
sp|P40227|TCPZ_HUMAN	-0.284278	0.068849	0.314381	0.138874	-0.465085	0.361582	0.819438	0.297691
sp|P40925|MDHC_HUMAN	4.53983	0.201796	0.6043	0.335711	-0.429974	0.187345	5.53414	0.181807
sp|P40926|MDHM_HUMAN	0.538713	0.13762	0.454158	0.40478	0.824137	0.368183	0.592132	0.501386
sp|P41091|IF2G_HUMAN	-0.29912	0.152845	0.389552	0.131915	-0.331623	0.172938	0.651681	0.177604
sp|P41250|SYG_HUMAN	1.30133	0.142244	-0.278472	0.139027	-0.29224	0.195768	0.254789	0.111334
sp|P32929|CGL_HUMAN	1.12637	0.148631	1.60498	0.201623	0.470322	0.0348067	-1.2779	0.13517
sp|P41567|EIF1_HUMAN	-0.584881	0.154873	-0.390676	0.113086	-0.872403	0.274649	-0.498654	0.284725
sp|P42126|ECI1_HUMAN	-1.93446	0.272376	2.42117	0.567494	2.61047	0.501692	2.96774	0.65753
sp|P33316|DUT_HUMAN	0.78359	0.425157	0.648604	0.310138	0.952783	0.453072	1.11825	0.109695
sp|P42166|LAP2A_HUMAN	0.917035	0.238689	-0.829262	0.20856	-0.88866	0.0854973	-0.699762	0.0543939
sp|P42224|STAT1_HUMAN	-0.212316	0.0521671	-0.906191	0.323943	-0.141283	0.0162296	-0.425827	0.218703
sp|P43034|LIS1_HUMAN	-0.302376	0.231061	-0.992775	0.0624837	-0.551691	0.26597	-0.263146	0.209293
sp|P43487|RANG_HUMAN	-0.268074	0.237813	-0.30315	0.183714	-0.488969	0.328554	-0.289449	0.186753
sp|P43490|NAMPT_HUMAN	1.08633	0.164368	-1.95063	0.229331	2.70197	0.122943	-3.81502	0.212164
sp|P15692|VEGFA_HUMAN	0.683197	0.476604	-0.942603	0.0373516	1.09988	0.667797	-1.12217	0.130816
sp|P15924|DESP_HUMAN	-0.524011	0.0887638	-1.23826	0.15569	-0.598085	0.184754	-0.778464	0.100928
sp|P45877|PPIC_HUMAN	-1.95883	0.194404	-1.892	0.192295	-0.659906	0.260658	-0.491043	0.294156
sp|P45974|UBP5_HUMAN	-0.438538	0.198807	1.55905	0.0936348	-0.367217	0.135263	1.533	0.203298
sp|P35908|K22E_HUMAN	1.25116	0.154344	1.57226	0.225505	1.42727	0.160244	-1.93319	0.0451588
sp|P46777|RL5_HUMAN	0.487178	0.272818	1.00256	0.0524456	0.661999	0.295367	0.53403	0.157716
sp|P46779|RL28_HUMAN	-0.537616	0.310283	0.915052	0.0483631	0.481955	0.334794	-0.362048	0.0783727
sp|P46781|RS9_HUMAN	1.01777	0.0460254	0.756621	0.02175	1.5591	0.157677	-2.22803	0.0304453
sp|P46782|RS5_HUMAN	0.523033	0.137518	0.602629	0.0605346	0.765676	0.60115	0.506226	0.223988
sp|P46783|RS10_HUMAN	-0.632867	0.221218	0.514637	0.174634	-1.31576	0.35013	0.392255	0.215079
sp|P36952|SPB5_HUMAN	-1.75226	0.0582234	-0.579467	0.0450768	-0.801263	0.0897172	-3.39531	0.217014
sp|P46926|GNPI1_HUMAN	-0.370412	0.232976	0.391604	0.183645	-0.842378	0.346076	-0.395967	0.0925042
sp|P46940|IQGA1_HUMAN	0.566857	0.20542	0.255824	0.198639	0.845957	0.308453	0.405785	0.261304
sp|P47756|CAPZB_HUMAN	2.85283	0.439886	-0.843256	0.393555	2.75008	0.397208	1.58092	0.238837
sp|P47895|AL1A3_HUMAN	-0.295659	0.326622	-0.37128	0.173644	-0.374437	0.351804	-0.338919	0.320473
sp|P47897|SYQ_HUMAN	-0.224769	0.0757802	-0.235896	0.174709	-0.266408	0.131119	-0.355355	0.2262
sp|P47914|RL29_HUMAN	-0.543315	0.515769	-1.09083	0.653903	-1.23466	0.613794	-1.12035	0.651991
sp|P48147|PPCE_HUMAN	0.617502	0.293068	-0.636555	0.212467	-0.895613	0.422744	-0.311748	0.141408
sp|P38606|VATA_HUMAN	-0.32721	0.182637	-0.329217	0.202685	3.31652	0.177026	1.68411	0.329645
sp|P48163|MAOX_HUMAN	-0.209613	0.0295549	0.457143	0.115185	-0.40031	0.218032	0.369943	0.272262
sp|P48444|COPD_HUMAN	-0.447053	0.131501	-0.586791	0.128177	-0.759576	0.279217	-0.249642	0.0681085
sp|P48643|TCPE_HUMAN	-1.93407	0.215928	0.38702	0.127809	-0.580328	0.272732	0.414992	0.219268
sp|P40123|CAP2_HUMAN	1.84235	0.223411	1.90795	0.160209	2.20935	0.339704	1.41106	0.26776
sp|P48723|HSP13_HUMAN	3.59876	0.274614	1.33762	0.290474	3.93913	0.345797	-2.7838	0.445372
sp|P48739|PIPNB_HUMAN	-0.222661	0.0648162	-0.242115	0.237935	-0.259002	0.0969209	-0.317796	0.0121471
sp|P49006|MRP_HUMAN	-0.614099	0.408248	0.814871	0.0873342	0.551997	0.124951	0.457892	0.123454
sp|P49189|AL9A1_HUMAN	0.445384	0.268868	-2.22273	0.433591	-1.0534	0.208787	0.691274	0.209643
sp|P49321|NASP_HUMAN	0.265293	0.0529703	0.24738	0.122157	-0.429801	0.284487	0.296576	0.0407005
sp|P49327|FAS_HUMAN	0.302747	0.264119	0.571271	0.322943	0.467355	0.340783	0.59598	0.414844
sp|P49368|TCPG_HUMAN	-0.226835	0.152352	0.300405	0.144131	0.475538	0.275645	0.39122	0.184449
sp|P49448|DHE4_HUMAN	-0.926349	0.163549	1.77156	0.134292	-0.431935	0.0553023	0.430566	0.0992908
sp|P41252|SYIC_HUMAN	0.398757	0.346335	-0.73214	0.138399	-0.793059	0.0621062	0.387645	0.0745393
sp|P49588|SYAC_HUMAN	0.878838	0.110072	-0.463048	0.142445	-0.317084	0.120881	-0.269815	0.110491
sp|P49589|SYCC_HUMAN	-1.06131	0.0842474	3.00442	0.162664	0.710291	0.0903788	1.16678	0.240824
sp|P43243|MATR3_HUMAN	-0.298469	0.0154321	-0.516996	0.0689193	0.863181	0.0430885	-0.65807	0.079119
sp|P49720|PSB3_HUMAN	0.820804	0.313324	0.685246	0.36287	1.1081	0.237795	1.13995	0.303731
sp|P18124|RL7_HUMAN	0.862924	0.0158302	-1.57896	0.293863	1.52771	0.184984	0.739202	0.0786344
sp|P49721|PSB2_HUMAN	-1.17813	0.166947	0.62462	0.207167	1.0094	0.263584	0.419518	0.288045
sp|P43686|PRS6B_HUMAN	-0.778047	0.0906655	-0.591267	0.205828	-0.944603	0.0704233	-0.887242	0.269184
sp|P49747|COMP_HUMAN	0.431615	0.204817	-1.56366	0.133343	0.680438	0.38358	0.462506	0.163315
sp|P49773|HINT1_HUMAN	0.416167	0.0970308	1.51665	0.212157	0.554148	0.198826	0.569693	0.407015
sp|P49788|TIG1_HUMAN	0.424272	0.285932	0.380789	0.104412	1.01463	0.469001	0.371093	0.0181321
sp|P46108|CRK_HUMAN	2.37387	0.243158	2.49742	0.213413	2.59119	0.692787	2.44784	0.308001
sp|P49915|GUAA_HUMAN	1.05069	0.14834	1.18389	0.146272	0.322728	0.109954	0.371772	0.177642
sp|P46109|CRKL_HUMAN	-0.212588	0.330024	-0.135953	0.0639238	-0.804375	0.388808	-0.280574	0.322438
sp|P50395|GDIB_HUMAN	-0.254555	0.174449	-0.802416	0.280948	-0.784321	0.411647	1.03067	0.413826
sp|P50895|BCAM_HUMAN	-0.369389	0.0940459	0.319258	0.145957	-1.09269	0.512151	-0.532067	0.348747
sp|P50897|PPT1_HUMAN	0.406141	0.275917	-0.785217	0.308832	-0.920082	0.169861	-0.434194	0.187519
sp|P50914|RL14_HUMAN	0.163063	0.0208804	-0.563834	0.284605	1.87216	0.325646	2.06739	0.170751
sp|P50990|TCPQ_HUMAN	-0.216147	0.113285	2.66718	0.233391	-0.303886	0.229487	0.208791	0.0882015
sp|P50991|TCPD_HUMAN	-1.43679	0.25713	2.38965	0.183281	-1.33659	0.295523	-0.960894	0.244538
sp|P51572|BAP31_HUMAN	-0.5989	0.135323	-0.573452	0.0099176	-0.96501	0.319214	-0.336796	0.0302335
sp|P51858|HDGF_HUMAN	0.92551	0.0806986	1.31741	0.160126	0.28976	0.292201	-1.1679	0.243292
sp|P51991|ROA3_HUMAN	-0.353995	0.0742982	0.423545	0.279389	0.463515	0.192335	0.380084	0.199502
sp|P52209|6PGD_HUMAN	-0.277351	0.095907	0.402179	0.190092	0.647332	0.365947	0.685285	0.383275
sp|P52272|HNRPM_HUMAN	-0.848753	0.192093	-0.54905	0.268579	-0.291321	0.208932	-0.435675	0.441664
sp|P52292|IMA1_HUMAN	0.296978	0.072254	-0.359225	0.068032	-0.882379	0.0958931	0.766101	0.149705
sp|P52565|GDIR1_HUMAN	0.252191	0.0763495	-0.230672	0.140142	-2.9727	0.437375	-0.464434	0.145803
sp|P52566|GDIR2_HUMAN	0.360607	0.0733867	0.213253	0.0979917	0.406116	0.0993028	-3.21452	0.273674
sp|P52597|HNRPF_HUMAN	-3.97396	0.185188	-1.92751	0.177721	-2.27339	0.121071	-1.20415	0.0566663
sp|P52788|SPSY_HUMAN	0.467009	0.0436463	-1.85237	0.147652	-0.766955	0.285091	-2.55343	0.192178
sp|P52823|STC1_HUMAN	1.07686	0.836871	0.428789	0.241562	1.47381	0.788603	-0.601187	0.417309
sp|P52907|CAZA1_HUMAN	-0.250394	0.177656	0.278959	0.212484	-0.349109	0.194158	2.63834	0.161743
sp|P53004|BIEA_HUMAN	-0.330424	0.271248	-0.320973	0.25387	-0.350582	0.415109	-0.335052	0.239813
sp|P53041|PPP5_HUMAN	-0.312051	0.0444914	-0.400243	0.34539	-1.09682	0.518022	-0.697065	0.667143
sp|P53396|ACLY_HUMAN	0.417226	0.198517	-0.331151	0.181151	-0.370924	0.317496	0.330156	0.107406
sp|P53602|MVD1_HUMAN	-3.48662	0.136974	-3.51135	0.104251	-0.833857	0.170123	2.69004	0.143064
sp|P53621|COPA_HUMAN	0.417591	0.14521	-0.47343	0.0272461	0.421876	0.127339	0.249448	0.0625769
sp|P53634|CATC_HUMAN	-2.23186	0.263163	-0.591689	0.0748482	-3.6326	0.204759	-0.410863	0.126453
sp|P53999|TCP4_HUMAN	0.527402	0.327839	0.297288	0.0312719	0.507527	0.485519	-0.23895	0.0070395
sp|P54136|SYRC_HUMAN	1.21416	0.194204	0.435393	0.205973	1.59346	0.132889	1.64563	0.13059
sp|P54577|SYYC_HUMAN	-0.493551	0.242588	-0.462313	0.271766	-0.62577	0.415539	-0.4974	0.300382
sp|P54578|UBP14_HUMAN	0.21362	0.0685315	1.18968	0.0759521	0.335541	0.119546	0.302612	0.172633
sp|P54727|RD23B_HUMAN	-1.70597	0.127901	-1.39554	0.0962982	-3.6256	0.301869	-3.18879	0.354602
sp|P54819|KAD2_HUMAN	2.30273	0.0610572	2.63324	0.133604	-0.513854	0.283999	0.6949	0.0760409
sp|P54920|SNAA_HUMAN	-0.563162	0.203759	-0.47284	0.221692	-0.470338	0.14826	-0.409729	0.263031
sp|P55060|XPO2_HUMAN	-0.643785	0.199506	-0.564158	0.0557081	-0.627469	0.102758	-0.273249	0.246045
sp|P55072|TERA_HUMAN	-0.851471	0.0536411	0.195637	0.123692	2.74874	0.102763	-3.48294	0.130039
sp|P55327|TPD52_HUMAN	0.354232	0.138011	-0.202081	0.0333472	1.1674	0.0666285	-0.197838	0.102704
sp|P55786|PSA_HUMAN	0.547407	0.184274	0.991252	0.102933	-0.783474	0.395289	0.554125	0.0418422
sp|P55854|SUMO3_HUMAN	-0.285861	0.0667235	0.288516	0.0595371	-0.261404	0.119043	0.272883	0.014972
sp|P55884|EIF3B_HUMAN	1.5085	0.264379	0.349504	0.251093	1.35153	0.340619	1.76078	0.299106
sp|P55957|BID_HUMAN	0.26597	0.104079	0.339085	0.263627	0.382552	0.280752	0.375324	0.371418
sp|P56192|SYMC_HUMAN	1.09495	0.180669	0.365949	0.26762	-0.470283	0.191567	-0.2555	0.0552329
sp|P51884|LUM_HUMAN	0.232421	0.147829	-0.660501	0.243431	-2.00875	0.4605	-0.715927	0.312385
sp|P56537|IF6_HUMAN	2.56648	0.0806556	-0.413483	0.299022	-0.32545	0.263574	-0.58459	0.109722
sp|P57053|H2BFS_HUMAN	2.06648	0.726433	1.29207	0.560063	1.22246	0.523723	0.618544	0.250985
sp|P58107|EPIPL_HUMAN	1.59432	0.064793	1.63376	0.234785	2.85666	0.333863	1.07119	0.247884
sp|P58546|MTPN_HUMAN	0.593297	0.224416	-3.44698	0.188861	0.854382	0.315941	0.704236	0.303854
sp|P59998|ARPC4_HUMAN	-0.130054	0.0804136	-2.95266	0.115553	-0.290191	0.255238	0.386959	0.0351809
sp|P60033|CD81_HUMAN	-0.462187	0.136717	-1.45979	0.296014	0.348121	0.237647	-1.04457	0.574317
sp|P60174|TPIS_HUMAN	-3.6297	0.231839	0.743339	0.313765	-0.345398	0.179171	0.460439	0.0992981
sp|P60660|MYL6_HUMAN	-0.434889	0.246402	0.431089	0.306275	-0.396671	0.30647	0.328512	0.207949
sp|P60709|ACTB_HUMAN	-0.299017	0.0897907	-0.659939	0.272466	6.02441	0.195854	-0.646246	0.387464
sp|P52799|EFNB2_HUMAN	2.4376	0.330719	-0.507193	0.273081	1.96273	0.264026	-0.436876	0.0972938
sp|P60842|IF4A1_HUMAN	-0.657699	0.172934	1.47971	0.083884	-1.93297	0.377949	-0.665383	0.182258
sp|P52888|THOP1_HUMAN	3.36643	0.160699	0.616009	0.1259	0.901354	0.119336	-3.75338	0.274929
sp|P60900|PSA6_HUMAN	0.423327	0.317947	0.578823	0.494771	1.10337	0.394925	0.415523	0.22042
sp|P60903|S10AA_HUMAN	-0.094903	0.051054	-0.969105	0.244844	-0.286832	0.103063	-0.233271	0.262025
sp|P60953|CDC42_HUMAN	1.36826	0.207946	-0.82446	0.191246	0.357669	0.165893	0.439895	0.0754751
sp|P60981|DEST_HUMAN	1.57911	0.0444692	-0.61069	0.0610662	0.584352	0.125011	0.409897	0.10637
sp|P61024|CKS1_HUMAN	0.277088	0.0152843	0.70052	0.492283	0.317555	0.0433814	-0.217291	0.0437415
sp|P61086|UBE2K_HUMAN	-0.7826	0.0796045	1.47586	0.0471517	-0.881397	0.0597671	1.75368	0.343534
sp|P61088|UBE2N_HUMAN	-0.297646	0.0403956	-0.576997	0.392406	-0.862342	0.349281	-0.297796	0.0497519
sp|P61158|ARP3_HUMAN	-0.360216	0.223993	-0.300608	0.130927	-0.436759	0.217991	0.335479	0.158865
sp|P53992|SC24C_HUMAN	1.17523	0.387242	1.21556	0.327322	1.71484	0.360327	1.22875	0.0965016
sp|P61160|ARP2_HUMAN	-1.56885	0.0677829	-1.65015	0.101822	1.27927	0.0653968	2.24089	0.406516
sp|P61247|RS3A_HUMAN	-0.353904	0.248818	-0.268607	0.210714	-0.471735	0.3016	-0.351754	0.113714
sp|P61313|RL15_HUMAN	0.593137	0.0624408	0.501342	0.0285064	0.90503	0.482763	0.605851	0.0432663
sp|P61586|RHOA_HUMAN	0.364995	0.0366527	0.704614	0.125103	-0.609595	0.349819	0.409844	0.101487
sp|P61604|CH10_HUMAN	-0.381995	0.0587451	-1.22533	0.149237	-1.77394	0.260058	0.412719	0.260884
sp|P61758|PFD3_HUMAN	2.03672	0.273043	3.00449	0.405116	2.77149	0.469453	2.44124	0.521158
sp|P55036|PSMD4_HUMAN	-2.62792	0.246316	-0.962312	0.0509826	0.981346	0.147682	-1.99391	0.0566977
sp|P61769|B2MG_HUMAN	0.56824	0.219823	0.474595	0.203713	-1.61837	0.335098	-0.523809	0.240686
sp|P61812|TGFB2_HUMAN	-0.586338	0.579531	-0.73484	0.552646	-0.662175	0.735344	-0.488517	0.34203
sp|P61916|NPC2_HUMAN	-0.329266	0.252067	-0.464703	0.154379	-0.276667	0.270593	-0.192474	0.0695417
sp|P61956|SUMO2_HUMAN	-0.338485	0.239078	-0.308967	0.115836	-0.45939	0.505514	-0.254601	0.170866
sp|P61960|UFM1_HUMAN	0.168374	0.0252514	-0.239317	0.0631686	-0.459161	0.398292	-0.204211	0.0594789
sp|P61978|HNRPK_HUMAN	0.223295	0.166459	0.221935	0.167049	0.380719	0.234156	-0.413255	0.142572
sp|P61981|1433G_HUMAN	0.364937	0.370141	0.369499	0.352962	0.54719	0.741156	0.34499	0.293082
sp|P62081|RS7_HUMAN	2.80512	0.204705	-0.207542	0.0613437	-1.07389	0.477713	2.19773	0.216114
sp|P62136|PP1A_HUMAN	0.727376	0.226565	-2.29902	0.223119	0.766973	0.39796	0.603835	0.203029
sp|P62158|CALM_HUMAN	1.72953	0.063833	1.93116	0.272305	2.41594	0.537424	1.87949	0.234995
sp|P62191|PRS4_HUMAN	-2.65318	0.211262	-0.450659	0.234433	0.771359	0.179606	-0.518908	0.102485
sp|P62241|RS8_HUMAN	0.659701	0.292914	1.13303	0.0797431	0.794388	0.336191	0.789949	0.25261
sp|P62244|RS15A_HUMAN	0.384862	0.0195947	1.683	0.387583	0.714652	0.0881741	0.949592	0.353732
sp|P62249|RS16_HUMAN	0.451329	0.323867	1.06381	0.0779459	-0.439546	0.306522	0.392044	0.0932746
sp|P62258|1433E_HUMAN	-0.179915	0.128399	-0.398038	0.26808	-0.321772	0.347785	-0.316393	0.271824
sp|P62263|RS14_HUMAN	-5.35282	0.275173	0.63929	0.34315	-2.92829	0.331188	-2.49439	0.337267
sp|P62269|RS18_HUMAN	0.482827	0.219834	0.581539	0.305586	0.634376	0.393	0.752064	0.283998
sp|P62277|RS13_HUMAN	0.396461	0.209201	-0.316443	0.0187842	0.361981	0.161106	0.333528	0.0672006
sp|P62280|RS11_HUMAN	-0.392054	0.0703311	-0.423194	0.0976432	0.125798	0.00639955	-0.480338	0.146476
sp|P62310|LSM3_HUMAN	-0.197436	0.0184275	0.428949	0.279346	0.372686	0.0533779	-0.255199	0.264781
sp|P62314|SMD1_HUMAN	0.80561	0.465008	0.445936	0.0972234	1.11348	0.521614	0.627674	0.127788
sp|P62316|SMD2_HUMAN	-0.362406	0.354876	0.499273	0.3321	0.481812	0.217953	0.384031	0.250525
sp|P30566|PUR8_HUMAN	2.34093	0.0963208	2.69779	0.223819	-2.20662	0.210115	2.2761	0.195211
sp|P62328|TYB4_HUMAN	-0.559416	0.314135	1.0837	0.373852	-0.577997	0.543488	-0.62611	0.412436
sp|P62333|PRS10_HUMAN	0.589902	0.238225	0.359104	0.114163	-0.797805	0.225078	-1.20886	0.299168
sp|P62424|RL7A_HUMAN	0.763219	0.242209	-2.21262	0.0905413	1.11225	0.480308	0.878969	0.0930351
sp|P60983|GMFB_HUMAN	-0.443601	0.314498	-0.65031	0.38387	-0.307929	0.0128533	0.183003	0.032485
sp|P61081|UBC12_HUMAN	-0.289807	0.00678218	-0.456275	0.0908545	0.412702	0.15658	0.411224	0.122733
sp|P62495|ERF1_HUMAN	1.88591	0.120802	-4.80056	0.119082	2.45269	0.299004	1.62933	0.212099
sp|P62633|CNBP_HUMAN	-0.388768	0.301903	-0.449075	0.0830538	-0.46862	0.310278	-0.578399	0.0258607
sp|P62701|RS4X_HUMAN	0.934207	0.108689	-2.81821	0.411993	1.28157	0.241574	1.6084	0.0370191
sp|P62750|RL23A_HUMAN	0.398911	0.333797	-0.84913	0.0610891	-1.27878	0.328808	-0.733076	0.106085
sp|P62753|RS6_HUMAN	0.25888	0.0450854	-0.438065	0.198655	0.386081	0.0601352	-0.264279	0.029458
sp|P62805|H4_HUMAN	1.48896	0.772256	1.07789	0.790526	1.14039	0.683447	0.916332	0.548558
sp|P61163|ACTZ_HUMAN	-0.556335	0.106033	1.2604	0.113	0.471762	0.0761407	0.589457	0.174175
sp|P62826|RAN_HUMAN	-0.295698	0.0996568	-5.0495	0.199444	-0.717804	0.383661	-0.618972	0.249565
sp|P62851|RS25_HUMAN	0.59655	0.0535454	-0.50332	0.0259948	-2.12941	0.345806	-2.56093	0.268346
sp|P62854|RS26_HUMAN	0.493005	0.19208	0.562822	0.0358111	0.599896	0.147415	-0.290831	0.123712
sp|P62857|RS28_HUMAN	-1.98526	0.322631	-0.7574	0.287883	0.746962	0.404469	-2.19594	0.44268
sp|P62879|GBB2_HUMAN	3.43657	0.27764	2.442	0.513178	3.06364	0.185007	1.91519	0.287745
sp|P62888|RL30_HUMAN	0.143108	0.096988	2.05121	0.305982	-0.240443	0.207579	0.210909	0.302066
sp|P62899|RL31_HUMAN	-1.81834	0.154188	-0.35689	0.127251	-0.679205	0.147544	0.446	0.11016
sp|P62906|RL10A_HUMAN	0.412525	0.274899	0.290913	0.0218913	0.486933	0.298364	0.227111	0.0272003
sp|P62913|RL11_HUMAN	0.567158	0.237098	0.601764	0.459506	0.991831	0.597514	0.621197	0.42023
sp|P35270|SPRE_HUMAN	3.00795	0.281131	2.03413	0.583289	2.42272	0.312053	-1.88467	0.203264
sp|P62937|PPIA_HUMAN	-0.140455	0.0310229	-0.223115	0.143736	-0.251422	0.315069	-0.568178	0.388926
sp|P35527|K1C9_HUMAN	-2.03158	0.238448	-1.19315	0.15096	2.32921	0.206126	0.924309	0.135129
sp|P62942|FKB1A_HUMAN	-0.253106	0.207287	0.369443	0.243316	-0.492769	0.336497	0.388185	0.0984752
sp|P62979|RS27A_HUMAN	-4.1391	0.194367	-0.842411	0.0555065	1.26183	0.492323	-1.09186	0.125998
sp|P63000|RAC1_HUMAN	-0.358715	0.024333	-2.14941	0.165097	1.63827	0.318614	-0.756216	0.0252224
sp|P63104|1433Z_HUMAN	0.180708	0.157784	0.243464	0.125692	-0.282976	0.192014	0.243578	0.139751
sp|P63165|SUMO1_HUMAN	0.529688	0.282833	0.401509	0.0789733	-0.320074	0.17141	0.359173	0.0594766
sp|P63208|SKP1_HUMAN	0.385919	0.0429046	0.425776	0.263056	-0.780945	0.42903	0.368693	0.222939
sp|P63220|RS21_HUMAN	-1.73736	0.025286	0.291775	0.0560644	-0.630809	0.172306	0.415901	0.142829
sp|P37198|NUP62_HUMAN	2.28976	0.147813	2.69263	0.365467	2.17142	0.207818	1.19768	0.250286
sp|P62195|PRS8_HUMAN	-0.559874	0.208934	-1.21305	0.261574	-1.92876	0.375885	-1.28394	0.332942
sp|P35520|CBS_HUMAN	1.77257	0.181276	1.7274	0.193849	-2.74986	0.25531	3.12262	0.273439
sp|P63244|GBLP_HUMAN	0.262364	0.179361	-0.735813	0.280717	2.77003	0.250666	2.44913	0.310899
sp|P63261|ACTG_HUMAN	0.743968	0.130812	-0.858364	0.396679	-0.351193	0.103596	-0.35511	0.0443763
sp|P63279|UBC9_HUMAN	2.2225	0.162716	1.58175	0.236715	1.08207	0.194935	0.882193	0.169338
sp|P63313|TYB10_HUMAN	0.277196	0.0227938	0.324603	0.21407	3.84667	0.138328	-0.689852	0.492008
sp|P67809|YBOX1_HUMAN	0.404687	0.200852	0.625407	0.327428	0.602694	0.262163	0.489134	0.230497
sp|P62308|RUXG_HUMAN	0.564023	0.047676	0.318607	0.0278307	-1.55131	0.32549	-0.539208	0.0467806
sp|P67936|TPM4_HUMAN	0.250586	0.0363587	0.587982	0.40267	0.474326	0.305476	0.430683	0.249003
sp|P68032|ACTC_HUMAN	2.02697	0.291563	-0.897798	0.454235	0.381295	0.306528	0.26403	0.181753
sp|P68036|UB2L3_HUMAN	1.03177	0.0551152	-0.475372	0.117667	-0.990968	0.413054	-0.365589	0.197329
sp|P40306|PSB10_HUMAN	0.575223	0.175093	3.25823	0.122116	1.27005	0.284306	0.925993	0.22621
sp|P68104|EF1A1_HUMAN	0.147981	0.0857072	0.476797	0.411134	-0.380027	0.427577	-3.13456	0.370433
sp|P68371|TBB4B_HUMAN	-0.375438	0.218023	0.567641	0.0886392	-0.939426	0.465697	-0.5246	0.118184
sp|P68402|PA1B2_HUMAN	-0.243866	0.0624026	-0.331201	0.0622998	-0.3853	0.156396	-0.245779	0.0483356
sp|P68871|HBB_HUMAN	0.488278	0.3186	-0.360388	0.0846907	0.549455	0.33671	-0.603733	0.263238
sp|P69905|HBA_HUMAN	-0.599453	0.379542	-0.565083	0.338208	0.724848	0.406892	-0.606223	0.492242
sp|P62837|UB2D2_HUMAN	-1.81264	0.257552	-2.49194	0.269433	0.593745	0.512399	0.573923	0.124636
sp|P78330|SERB_HUMAN	-0.244701	0.0700515	0.460187	0.126739	-0.644564	0.270815	-0.417816	0.108507
sp|P78417|GSTO1_HUMAN	-0.966192	0.0490561	1.12816	0.229701	0.382793	0.0938522	0.444986	0.123077
sp|P62910|RL32_HUMAN	-1.71421	0.0499164	0.988997	0.172371	2.43171	0.530267	2.1738	0.347627
sp|P80188|NGAL_HUMAN	0.350251	0.218004	-1.67002	0.208408	0.606223	0.457792	-2.20561	0.0451469
sp|P62917|RL8_HUMAN	0.609042	0.0290481	0.499028	0.0197847	-1.62397	0.219277	1.20164	0.095317
sp|P84077|ARF1_HUMAN	-2.97059	0.153967	-0.418231	0.0772226	0.684784	0.446412	-3.52601	0.117405
sp|P84098|RL19_HUMAN	1.53148	0.313688	0.908721	0.229208	1.1687	0.462759	1.04231	0.296319
sp|P98155|VLDLR_HUMAN	-0.674509	0.188054	-2.09684	0.104109	0.761643	0.0791471	-0.85155	0.164517
sp|P99999|CYC_HUMAN	0.974876	0.203808	0.88094	0.30065	1.97614	0.247805	-3.77815	0.232239
sp|Q00610|CLH1_HUMAN	-0.34193	0.149638	-0.524254	0.1063	0.206608	0.053731	-0.317813	0.138341
sp|P63151|2ABA_HUMAN	-0.84398	0.137119	-2.69126	0.421942	0.50677	0.219348	0.418645	0.0725174
sp|Q00839|HNRPU_HUMAN	-2.87802	0.334853	-0.411849	0.28463	0.739726	0.233039	-0.322834	0.226014
sp|Q01082|SPTB2_HUMAN	-1.75439	0.205288	-1.00544	0.153991	0.737651	0.245906	-0.456508	0.19901
sp|P42285|SK2L2_HUMAN	0.683627	0.150625	1.1576	0.147605	1.17294	0.0991099	1.63836	0.12837
sp|Q01518|CAP1_HUMAN	0.166601	0.0908387	-0.523593	0.17464	0.278682	0.189873	-4.84837	0.202205
sp|P63241|IF5A1_HUMAN	2.18092	0.630172	1.91549	0.470091	2.42249	0.599748	2.25196	0.712905
sp|Q01581|HMCS1_HUMAN	-0.376819	0.0406954	-0.396326	0.221143	-0.61353	0.16577	0.56463	0.377222
sp|Q01844|EWS_HUMAN	-0.221415	0.138083	-0.140694	0.0517066	-0.235288	0.353673	-0.151799	0.0296056
sp|Q02790|FKBP4_HUMAN	-0.358686	0.219165	0.605981	0.145249	-0.662273	0.30236	1.04594	0.253637
sp|Q02818|NUCB1_HUMAN	0.862928	0.13762	-0.545068	0.310422	0.881878	0.296139	-0.66665	0.303318
sp|P67775|PP2AA_HUMAN	0.50734	0.0302268	-0.944912	0.131569	1.17237	0.344194	1.15429	0.513182
sp|Q02878|RL6_HUMAN	-3.64796	0.115943	0.820987	0.127431	0.851792	0.418643	2.1033	0.321808
sp|Q03405|UPAR_HUMAN	-0.381475	0.189359	-0.339744	0.0582846	0.371546	0.184865	-0.389712	0.199297
sp|Q04323|UBXN1_HUMAN	-0.231805	0.122861	-0.159844	0.0907771	-0.381077	0.316571	-0.73494	0.622987
sp|Q04695|K1C17_HUMAN	0.334528	0.132178	0.375816	0.051675	0.391958	0.186632	0.661814	0.194134
sp|Q04760|LGUL_HUMAN	0.390175	0.118063	0.461042	0.178196	0.382683	0.198027	-0.419395	0.114188
sp|Q04917|1433F_HUMAN	0.221139	0.131182	-0.259568	0.256536	0.254508	0.202667	-0.297681	0.15819
sp|P68431|H31_HUMAN	1.89975	0.352779	1.96332	0.29901	1.76705	0.25289	2.46793	0.358383
sp|Q05682|CALD1_HUMAN	-0.997337	0.126054	-0.28097	0.034623	-0.919799	0.230038	-2.41637	0.0741454
sp|Q06033|ITIH3_HUMAN	0.582688	0.217121	-0.367863	0.174033	1.62064	0.192842	-0.659964	0.437768
sp|P47813|IF1AX_HUMAN	1.63437	0.278126	0.716	0.312008	-0.756661	0.142311	0.692616	0.0196495
sp|Q06323|PSME1_HUMAN	-0.24816	0.280817	-0.412945	0.182574	-0.445562	0.257324	-0.318795	0.218006
sp|Q06481|APLP2_HUMAN	1.09356	0.10112	1.79693	0.279815	2.63762	0.380182	2.30143	0.379433
sp|P78371|TCPB_HUMAN	0.307555	0.0614985	0.406792	0.205928	2.12674	0.165603	-0.367079	0.0973411
sp|Q06830|PRDX1_HUMAN	-0.378767	0.303284	-0.530463	0.264142	-0.468516	0.32186	-1.05259	0.246176
sp|Q07020|RL18_HUMAN	1.22795	0.534069	-0.643018	0.378347	1.17246	0.45625	-0.273602	0.111877
sp|Q07666|KHDR1_HUMAN	-0.385705	0.142968	0.60054	0.256627	-0.514111	0.226084	-0.354073	0.071266
sp|P82979|SARNP_HUMAN	-0.187887	0.0630342	0.4118	0.367777	-0.611769	0.485404	-0.20824	0.0543764
sp|Q08174|PCDH1_HUMAN	0.340243	0.185591	0.982403	0.293547	-0.476054	0.332706	-0.5077	0.304594
sp|P84103|SRSF3_HUMAN	1.20553	0.279092	-2.18266	0.27866	1.43101	0.357199	-3.15879	0.34244
sp|Q08211|DHX9_HUMAN	0.589097	0.13535	-1.80922	0.147251	0.580029	0.244982	0.410499	0.094232
sp|Q08257|QOR_HUMAN	-0.208686	0.0274687	0.260981	0.0687415	-0.631819	0.205313	0.340011	0.0621401
sp|Q08345|DDR1_HUMAN	-0.355331	0.21312	-0.705935	0.142001	-0.451078	0.262617	1.08931	0.190728
sp|Q08380|LG3BP_HUMAN	-0.398927	0.315694	-1.05127	0.24249	-0.559799	0.382644	-0.382623	0.19979
sp|Q09028|RBBP4_HUMAN	-0.158524	0.0380379	0.230712	0.170767	-0.328621	0.386645	1.72643	0.171183
sp|P49458|SRP09_HUMAN	-0.684274	0.0850783	-1.22552	0.0760271	-1.13485	0.110205	-2.69851	0.240058
sp|Q09666|AHNK_HUMAN	-0.385772	0.148518	0.263158	0.0481877	0.766026	0.299698	-0.313994	0.179027
sp|P50552|VASP_HUMAN	-2.60211	0.288675	-1.84686	0.175258	0.560614	0.238192	0.805816	0.182267
sp|Q12792|TWF1_HUMAN	0.581448	0.243109	0.748261	0.216199	0.967818	0.355907	0.781201	0.291458
sp|Q01813|PFKAP_HUMAN	-0.880052	0.213173	-0.839009	0.103995	-0.607114	0.0417763	-0.629867	0.283177
sp|Q12805|FBLN3_HUMAN	0.357357	0.206366	-1.89036	0.531863	1.22277	0.182221	0.246619	0.117251
sp|P50579|MAP2_HUMAN	1.96012	0.0857672	1.69632	0.162569	-2.71979	0.157303	1.13718	0.0971121
sp|Q12904|AIMP1_HUMAN	-0.296894	0.0226571	0.25441	0.115055	-2.54379	0.464592	0.339275	0.0982148
sp|Q12905|ILF2_HUMAN	0.281617	0.162744	-0.390163	0.212561	-0.549164	0.284507	-0.307208	0.153637
sp|Q12906|ILF3_HUMAN	0.529906	0.0728375	-0.294303	0.173031	-0.204729	0.169444	0.205038	0.139753
sp|Q12907|LMAN2_HUMAN	0.456371	0.319277	0.459255	0.406897	0.706501	0.485271	-2.16864	0.235588
sp|P51149|RAB7A_HUMAN	1.78349	0.198172	-2.27282	0.106679	-2.95815	0.12183	3.33339	0.0560928
sp|Q13126|MTAP_HUMAN	0.518958	0.169803	0.375169	0.174941	0.621167	0.155587	0.434016	0.312928
sp|Q13151|ROA0_HUMAN	-2.31319	0.400001	-0.742782	0.00720479	-0.659453	0.0425097	-0.77276	0.353048
sp|Q13185|CBX3_HUMAN	0.302378	0.0430817	-0.561322	0.159479	0.289606	0.214107	0.278069	0.108992
sp|Q13200|PSMD2_HUMAN	0.533475	0.0404345	-2.90496	0.164504	-3.55196	0.194562	-0.473531	0.15869
sp|Q13228|SBP1_HUMAN	1.35017	0.3327	-2.7184	0.411236	0.987471	0.247023	1.43506	0.268028
sp|Q13263|TIF1B_HUMAN	-0.950389	0.277683	-1.37772	0.271233	-0.43016	0.308605	-1.53026	0.240862
sp|Q13283|G3BP1_HUMAN	0.278623	0.0920207	0.403242	0.321569	0.297764	0.244066	1.21383	0.127377
sp|Q13308|PTK7_HUMAN	-0.387462	0.25804	-0.501431	0.346731	-0.506805	0.328388	-0.445288	0.396328
sp|Q13310|PABP4_HUMAN	-1.20568	0.067613	0.811957	0.211874	-0.411975	0.150715	-0.503712	0.209539
sp|Q13347|EIF3I_HUMAN	-0.381103	0.119297	0.450372	0.154333	1.58569	0.194517	-0.634873	0.223483
sp|Q13435|SF3B2_HUMAN	-0.75295	0.0860107	0.400791	0.20398	0.696188	0.25387	0.626921	0.347163
sp|Q13442|HAP28_HUMAN	-0.293661	0.217758	0.465178	0.151246	-0.914811	0.454821	0.89832	0.1769
sp|Q13444|ADA15_HUMAN	-0.46451	0.0576728	-0.42179	0.0974321	0.755816	0.0493287	0.332811	0.0588492
sp|Q13526|PIN1_HUMAN	2.67563	0.0613605	-0.380218	0.161583	-0.2724	0.085937	-0.232814	0.202902
sp|Q13561|DCTN2_HUMAN	-0.527407	0.274617	1.33618	0.0397969	0.349003	0.206282	0.920928	0.274143
sp|Q08209|PP2BA_HUMAN	-1.58189	0.236258	-2.96708	0.514952	-3.57337	0.30973	0.737061	0.0848829
sp|Q13630|FCL_HUMAN	-0.194818	0.0597436	0.188618	0.0263902	-0.311834	0.23788	-0.380667	0.37532
sp|Q13641|TPBG_HUMAN	0.440693	0.316961	Infinity	0	-0.351863	0.00659525	0.279888	0.0328034
sp|Q13813|SPTN1_HUMAN	-0.350129	0.0790808	-0.552144	0.199524	-0.818022	0.0898202	-0.709131	0.148342
sp|P53618|COPB_HUMAN	-0.2771	0.0565057	2.76344	0.232652	2.07266	0.0871687	-0.42859	0.389656
sp|Q13907|IDI1_HUMAN	-1.00533	0.148419	0.337118	0.0859396	-0.7456	0.122337	0.484031	0.119847
sp|Q14019|COTL1_HUMAN	-0.465184	0.148785	0.497443	0.169384	-0.584478	0.411832	-1.26887	0.20301
sp|Q14103|HNRPD_HUMAN	-0.747681	0.122136	-2.35442	0.0493143	1.01014	0.231177	1.20195	0.177177
sp|Q14118|DAG1_HUMAN	0.429263	0.093808	-0.680567	0.187061	1.20707	0.388673	-0.397144	0.0808408
sp|Q10567|AP1B1_HUMAN	-0.324698	0.18497	-0.180649	0.225109	-0.981789	0.221796	-0.315013	0.256081
sp|Q14126|DSG2_HUMAN	2.0347	0.155941	-0.466331	0.206208	-0.36573	0.109788	-0.866384	0.211122
sp|Q12765|SCRN1_HUMAN	-0.196639	0.0344077	-0.555377	0.0754575	-0.326106	0.19878	-0.164887	0.023331
sp|Q14141|SEPT6_HUMAN	-0.848801	0.208202	-0.250879	0.0398568	-0.596167	0.19961	0.930658	0.206676
sp|Q14152|EIF3A_HUMAN	0.662431	0.112692	1.24763	0.260606	0.897475	0.261338	0.516015	0.244228
sp|Q14192|FHL2_HUMAN	1.19217	0.132744	-0.436915	0.125266	0.576281	0.159708	3.22019	0.0992001
sp|Q14204|DYHC1_HUMAN	0.829247	0.241332	-0.282424	0.18629	1.10626	0.423351	-0.525179	0.340081
sp|Q14247|SRC8_HUMAN	-0.407541	0.218445	-1.10232	0.119208	-0.563947	0.320648	0.226986	0.0531284
sp|Q14444|CAPR1_HUMAN	0.869991	0.11144	-2.73616	0.152241	2.62139	0.214855	-1.52095	0.164803
sp|Q14512|FGFP1_HUMAN	0.348044	0.132464	0.467927	0.197311	0.67371	0.384926	5.7425	0.179869
sp|Q14533|KRT81_HUMAN	0.864549	0.0286209	1.94525	0.315901	1.92617	0.326834	-0.651891	0.0212211
sp|Q14574|DSC3_HUMAN	-0.174625	0.1296	0.416104	0.0272856	-2.00069	0.564749	-0.757845	0.0498372
sp|Q14624|ITIH4_HUMAN	0.637868	0.0546929	1.19361	0.220965	-2.97483	0.243281	0.759699	0.0181766
sp|P54725|RD23A_HUMAN	0.230251	0.0463932	0.356017	0.0315445	-0.2341	0.0172642	-0.253676	0.0353132
sp|Q14696|MESD_HUMAN	-1.51564	0.12556	1.27253	0.0271829	0.621767	0.256454	-3.56306	0.267416
sp|Q14697|GANAB_HUMAN	2.62658	0.152168	3.27132	0.31467	2.39723	0.168518	3.04868	0.306854
sp|Q14738|2A5D_HUMAN	2.73652	0.0683147	-0.734448	0.304234	0.350587	0.0221977	-0.74706	0.386591
sp|Q14764|MVP_HUMAN	0.373098	0.00677516	0.569463	0.231549	0.844983	0.314655	-0.571182	0.0442417
sp|Q14847|LASP1_HUMAN	-0.246341	0.157782	0.59994	0.200883	-0.361984	0.225408	-0.260065	0.223857
sp|Q14974|IMB1_HUMAN	-0.351034	0.160608	-0.456996	0.174767	-1.09698	0.298226	-0.645627	0.312663
sp|P60510|PP4C_HUMAN	-0.226465	0.0507506	0.31605	0.061793	-0.26843	0.0679362	-0.205192	0.0234736
sp|Q13409|DC1I2_HUMAN	2.55025	0.348586	2.72678	0.464573	0.743839	0.421099	1.36505	0.460134
sp|Q15008|PSMD6_HUMAN	0.531067	0.10458	-1.94993	0.250549	0.987698	0.277638	0.624424	0.236615
sp|Q13443|ADAM9_HUMAN	1.20608	0.153876	0.962929	0.010717	-1.06409	0.0312127	-0.74924	0.0138978
sp|Q15019|SEPT2_HUMAN	-0.233238	0.0465457	-2.87034	0.336422	-0.440853	0.118265	-1.27844	0.126365
sp|Q13492|PICAL_HUMAN	0.90806	0.054163	-1.85466	0.133382	1.03927	0.0462133	1.44512	0.116899
sp|Q13510|ASAH1_HUMAN	1.48307	0.213357	2.91132	0.316878	1.33711	0.340176	-0.966331	0.239266
sp|Q15046|SYK_HUMAN	0.347835	0.0853218	0.544295	0.256893	0.770533	0.244214	0.734608	0.318832
sp|Q15056|IF4H_HUMAN	-0.562565	0.183975	-0.59711	0.236249	-0.923102	0.273238	-1.06293	0.39816
sp|Q15084|PDIA6_HUMAN	-1.31418	0.103963	0.367521	0.391072	-0.441236	0.351925	-3.32821	0.0702337
sp|Q15102|PA1B3_HUMAN	1.75241	0.0479539	0.362265	0.11672	-0.579309	0.144406	0.432993	0.299105
sp|Q15121|PEA15_HUMAN	0.868955	0.157013	0.450547	0.178099	-0.583041	0.115043	0.538642	0.0596026
sp|Q15149|PLEC_HUMAN	-0.394932	0.0861963	0.617249	0.218329	1.45547	0.141894	1.05335	0.23518
sp|Q15181|IPYR_HUMAN	-0.223577	0.0831625	-0.353734	0.178661	0.451744	0.325133	0.389075	0.376439
sp|Q15223|PVRL1_HUMAN	0.69623	0.0244725	-0.476659	0.0482879	1.24799	0.412534	0.60334	0.213217
sp|Q15233|NONO_HUMAN	0.395678	0.0366548	-0.450157	0.336814	0.669456	0.2379	-0.192068	0.0116812
sp|Q15257|PTPA_HUMAN	-1.45948	0.0992944	1.23489	0.167542	-1.89504	0.383877	1.094	0.12999
sp|Q15262|PTPRK_HUMAN	-0.344711	0.137207	-0.483539	0.327765	-0.518937	0.262247	-0.490738	0.358644
sp|P61457|PHS_HUMAN	3.03153	0.512122	1.33126	0.014848	1.38758	0.217092	2.78771	0.405448
sp|Q15293|RCN1_HUMAN	-1.07341	0.143352	0.403933	0.259738	0.449784	0.246828	0.438281	0.237686
sp|Q15365|PCBP1_HUMAN	3.10752	0.0691319	1.57721	0.129012	0.525023	0.511051	-1.39706	0.06331
sp|Q15366|PCBP2_HUMAN	-0.266131	0.0343323	-0.770037	0.222678	-0.506826	0.308336	-0.424914	0.269258
sp|Q15417|CNN3_HUMAN	1.32279	0.0649683	-0.225064	0.215392	1.12546	0.173948	-0.335108	0.237077
sp|Q15427|SF3B4_HUMAN	-0.242617	0.11012	0.342045	0.098834	0.491913	0.428452	-0.272853	0.0169615
sp|Q15428|SF3A2_HUMAN	0.426923	0.0774325	-0.663215	0.0115501	0.497139	0.0746434	0.299817	0.0216728
sp|Q15437|SC23B_HUMAN	-0.569746	0.0372197	-1.91008	0.25382	1.03242	0.163467	1.72858	0.215938
sp|Q15631|TSN_HUMAN	0.314667	0.0765138	0.469569	0.151749	-0.478458	0.300325	2.72531	0.250144
sp|Q15691|MARE1_HUMAN	1.00831	0.167509	0.844524	0.219706	1.0283	0.450718	0.668455	0.220705
sp|Q15717|ELAV1_HUMAN	0.193942	0.130282	4.23538	0.191901	4.33385	0.215908	-0.415812	0.326297
sp|Q15819|UB2V2_HUMAN	0.505578	0.389134	0.628752	0.424785	0.441882	0.378852	0.588783	0.471044
sp|Q15828|CYTM_HUMAN	-0.199852	0.124838	-0.615923	0.111023	-0.392735	0.0989997	-2.93649	0.311047
sp|Q15907|RB11B_HUMAN	-0.220988	0.190886	0.951815	0.0923347	-0.47149	0.188601	-0.864588	0.435764
sp|Q16181|SEPT7_HUMAN	0.584311	0.0772769	0.775817	0.077809	-0.628907	0.156997	-0.499435	0.236154
sp|Q16531|DDB1_HUMAN	-0.27896	0.212977	-0.33734	0.221258	-0.246394	0.197178	-0.33639	0.214291
sp|Q16543|CDC37_HUMAN	-0.319889	0.291678	-0.278377	0.188732	-0.498887	0.372667	-0.825093	0.281282
sp|P62318|SMD3_HUMAN	1.07529	0.162394	1.27652	0.309364	1.79458	0.116486	1.61218	0.340001
sp|Q16555|DPYL2_HUMAN	0.54139	0.274902	-0.783857	0.17636	-0.251465	0.0976845	0.358972	0.18625
sp|Q16576|RBBP7_HUMAN	2.36873	0.191137	0.297358	0.0923804	0.127839	0.0882084	2.39155	0.330689
sp|Q15185|TEBP_HUMAN	-0.59906	0.228133	-0.610612	0.356628	0.514912	0.335184	-0.528014	0.324865
sp|Q16630|CPSF6_HUMAN	-0.23372	0.0454538	-0.771013	0.336227	-0.289769	0.0424461	-0.971789	0.0778487
sp|Q16719|KYNU_HUMAN	0.589618	0.11536	-0.339797	0.116641	1.45109	0.141128	-0.745009	0.296775
sp|Q16769|QPCT_HUMAN	0.551374	0.140465	-0.305931	0.297582	-0.419456	0.301937	-0.360756	0.330943
sp|Q16851|UGPA_HUMAN	0.358769	0.183894	1.10338	0.520963	1.27364	0.547555	1.0839	0.400965
sp|Q16881|TRXR1_HUMAN	-0.425481	0.221832	-0.325985	0.169174	-0.493786	0.344764	-0.362422	0.285979
sp|Q16890|TPD53_HUMAN	0.316645	0.11969	0.276637	0.0981926	0.997687	0.282961	0.237859	0.288726
sp|Q15370|ELOB_HUMAN	-0.28149	0.172443	-0.410475	0.520784	-0.833635	0.731661	-0.904585	0.914435
sp|Q15393|SF3B3_HUMAN	0.19704	0.10388	0.221872	0.0390428	0.198779	0.167219	-0.844401	0.129054
sp|Q1KMD3|HNRL2_HUMAN	3.98317	0.135722	-0.361346	0.0416573	0.498659	0.409623	0.290873	0.1526
sp|Q24JP5|T132A_HUMAN	-0.373616	0.222076	-0.268792	0.21846	0.878503	0.439414	-0.646402	0.274024
sp|Q29983|MICA_HUMAN	0.399827	0.0192632	-0.421516	0.0104755	-0.680959	0.276498	0.62207	0.0488475
sp|Q2PPJ7|RGPA2_HUMAN	0.560575	0.0479479	2.13378	0.268855	-0.870192	0.134505	-1.85759	0.0639902
sp|Q15435|PP1R7_HUMAN	0.786198	0.0434286	-0.688746	0.00910606	1.0928	0.0427734	-0.513119	0.0465531
sp|Q32MZ4|LRRF1_HUMAN	0.675763	0.171729	0.223902	0.0287985	1.09697	0.146769	0.373408	0.0681619
sp|Q3LXA3|DHAK_HUMAN	-0.424897	0.207173	-0.17871	0.0262621	-0.271128	0.0355765	-0.297707	0.10627
sp|Q5TFE4|NT5D1_HUMAN	2.48558	0.273423	-0.697547	0.202069	2.23655	0.370018	-0.613171	0.122555
sp|Q6EMK4|VASN_HUMAN	0.43928	0.168968	-0.687992	0.101385	0.38851	0.193503	2.24489	0.0690679
sp|Q6FI13|H2A2A_HUMAN	-0.451172	0.263235	-0.709743	0.404458	-0.514951	0.102509	-0.858107	0.49631
sp|Q6GMV3|PTRD1_HUMAN	0.450448	0.136567	-0.489305	0.267147	0.281861	0.0197897	-0.963137	0.108284
sp|Q6IBS0|TWF2_HUMAN	0.400923	0.0649424	-0.299707	0.02514	-0.323659	0.53949	-0.326085	0.388808
sp|Q15847|ADIRF_HUMAN	-0.687842	0.0703084	-1.368	0.239236	-1.28238	0.206362	-0.976198	0.192082
sp|Q6P2H3|CEP85_HUMAN	0.260342	0.0649796	0.50734	0.0591807	0.453597	0.415769	-0.921485	0.381249
sp|Q6PCB0|VWA1_HUMAN	0.477157	0.326654	-0.516694	0.0167538	0.917686	0.481564	0.502714	0.343218
sp|Q6UW32|IGFL1_HUMAN	-0.250211	0.0565782	-0.647146	0.0723739	0.988975	0.665577	0.195429	0.018967
sp|Q6YHK3|CD109_HUMAN	0.343251	0.270262	-1.26715	0.187781	0.249446	0.216966	-0.488831	0.3176
sp|Q6ZVX7|FBX50_HUMAN	0.559987	0.0826082	0.428095	0.183511	0.261264	0.197138	-0.301127	0.0397109
sp|Q76M96|CCD80_HUMAN	-0.466474	0.232355	-0.603992	0.39064	-0.517529	0.0673865	-0.374705	0.149873
sp|Q7KZF4|SND1_HUMAN	0.318696	0.142379	0.993607	0.235291	0.38125	0.148269	-0.681201	0.257231
sp|P62993|GRB2_HUMAN	-0.300613	0.131978	-0.502513	0.201989	2.08694	0.213352	1.11251	0.111364
sp|Q7Z418|KCNKI_HUMAN	0.514359	0.162415	-0.844007	0.00698754	0.963221	0.702305	-0.459473	0.164571
sp|Q16790|CAH9_HUMAN	0.273114	0.0758397	0.261286	0.0685469	0.554676	0.189076	-0.340022	0.223073
sp|Q86UP2|KTN1_HUMAN	-0.415613	0.0674817	-0.458733	0.0656941	-0.301071	0.0345844	-0.398728	0.136012
sp|Q86V81|THOC4_HUMAN	0.890364	0.213218	0.905728	0.275949	1.06074	0.295335	0.966249	0.326152
sp|Q86VP6|CAND1_HUMAN	0.468424	0.0841828	0.90423	0.0698196	0.89126	0.372099	0.587939	0.215293
sp|Q86X29|LSR_HUMAN	0.234758	0.220079	1.09573	0.166932	-0.418095	0.335549	-0.51424	0.364317
sp|Q8N474|SFRP1_HUMAN	0.539531	0.310079	-0.734469	0.213198	1.13629	0.63387	1.07194	0.395035
sp|Q8N895|ZN366_HUMAN	1.27631	0.49764	0.561295	0.0754305	0.81412	0.403173	-0.428781	0.0175526
sp|Q8NBJ4|GOLM1_HUMAN	0.444359	0.134686	0.531547	0.200811	1.12829	0.871845	0.707554	0.137688
sp|Q8NBJ7|SUMF2_HUMAN	0.308828	0.151398	1.86707	0.376222	-1.25842	0.222875	-0.594418	0.122941
sp|Q8NBP7|PCSK9_HUMAN	-1.88965	0.217928	0.357805	0.167911	0.657356	0.53425	-0.377304	0.247914
sp|Q8NBS9|TXND5_HUMAN	0.882905	0.337109	1.21708	0.398311	1.08856	0.383797	0.871711	0.480328
sp|Q8NC51|PAIRB_HUMAN	-0.27562	0.0995422	0.497221	0.321222	1.06565	0.219945	0.431331	0.29465
sp|Q5VYK3|ECM29_HUMAN	-1.47817	0.0745401	-1.06569	0.15386	-0.883045	0.0635032	-0.523151	0.0602071
sp|Q8NFU3|TSTD1_HUMAN	-0.289942	0.464157	Infinity	0	-0.287682	0.227982	-0.461642	0.901927
sp|Q8TE68|ES8L1_HUMAN	-0.423041	0.460732	-0.421806	0.0850027	-0.410165	0.254193	-0.701324	0.645129
sp|Q8TEA8|DTD1_HUMAN	-0.194517	0.0644207	0.187617	0.037359	-0.39339	0.451334	-0.36051	0.346672
sp|Q8WU90|ZC3HF_HUMAN	0.459315	0.156426	0.272006	0.01122	0.366911	0.125456	0.652709	0.338226
sp|Q8WW12|PCNP_HUMAN	-0.779015	0.0168636	0.766106	0.0353741	-1.84472	0.159385	0.479913	0.0457572
sp|Q8WWZ4|ABCAA_HUMAN	0.274943	0.315253	-0.293618	0.0378314	1.64396	0.860518	0.390315	0.0799314
sp|Q00341|VIGLN_HUMAN	2.22989	0.521441	1.11239	0.155851	2.06845	0.381257	1.63559	0.0984189
sp|Q92499|DDX1_HUMAN	0.758831	0.144278	-0.49714	0.201457	0.968192	0.201082	0.938623	0.159346
sp|Q92598|HS105_HUMAN	1.2579	0.140997	0.492539	0.206153	-0.471457	0.360095	-0.19935	0.052684
sp|Q7L2H7|EIF3M_HUMAN	0.461785	0.482557	-0.30619	0.00228295	0.650073	0.437051	0.476304	0.315781
sp|Q92626|PXDN_HUMAN	0.429411	0.127244	1.38089	0.275228	-2.0037	0.200686	1.84583	0.0664117
sp|Q92688|AN32B_HUMAN	-0.750708	0.176436	1.04808	0.207263	1.29711	0.591819	-5.60684	0.209099
sp|Q01658|NC2B_HUMAN	1.09719	0.0583303	3.06441	0.0472888	1.34102	0.161244	1.26032	0.015286
sp|Q92820|GGH_HUMAN	0.621869	0.262428	0.63974	0.33408	1.01138	0.566943	0.610254	0.369316
sp|Q02487|DSC2_HUMAN	-0.492016	0.169332	-0.508859	0.146819	0.914058	0.297245	-0.391611	0.186202
sp|Q92841|DDX17_HUMAN	-0.364847	0.119725	-0.358718	0.0675118	0.332198	0.232271	3.39972	0.116881
sp|Q92876|KLK6_HUMAN	-0.212051	0.231687	-0.530825	0.362479	-0.739258	0.511863	0.256712	0.240617
sp|Q92900|RENT1_HUMAN	-0.281109	0.111736	-0.397025	0.318299	-0.439746	0.3289	-0.421481	0.308711
sp|Q92945|FUBP2_HUMAN	-0.492346	0.262806	-3.41595	0.19489	-1.08225	0.305866	-0.332818	0.05567
sp|Q969P0|IGSF8_HUMAN	0.245581	0.0847152	0.658833	0.181473	0.302742	0.267838	-0.439969	0.356943
sp|Q969Q0|RL36L_HUMAN	-0.515805	0.0949404	-0.964952	0.0642649	-0.629676	0.358763	0.323602	0.0680497
sp|Q96A72|MGN2_HUMAN	-0.271411	0.0763586	-0.401092	0.269685	1.67833	0.377789	0.351468	0.207883
sp|Q96AE4|FUBP1_HUMAN	0.486167	0.208181	0.358508	0.131085	-0.409199	0.232659	0.58812	0.152734
sp|Q96EK6|GNA1_HUMAN	0.484513	0.484537	0.692109	0.160184	0.772075	0.041811	0.47553	0.372831
sp|Q8NEF9|SRFB1_HUMAN	0.585072	0.224599	0.731081	0.567109	-0.390591	0.0424374	0.440013	0.346338
sp|Q96FQ6|S10AG_HUMAN	-0.157661	0.0488019	-0.345368	0.173542	0.70748	0.225246	0.363323	0.230239
sp|Q8NI22|MCFD2_HUMAN	1.44018	0.0764236	1.04684	0.105055	1.7382	0.203867	1.28292	0.289259
sp|Q96FW1|OTUB1_HUMAN	0.403228	0.269533	0.617194	0.374067	0.349091	0.145501	0.420019	0.153283
sp|Q96G03|PGM2_HUMAN	0.859116	0.200392	1.01465	0.277887	1.15237	0.12701	-2.13543	0.266232
sp|Q01970|PLCB3_HUMAN	-1.03301	0.0929324	1.16822	0.286446	-1.03141	0.134321	-1.31874	0.143812
sp|Q8WUM4|PDC6I_HUMAN	-1.56397	0.248009	0.448003	0.134801	-1.07572	0.168768	-0.572762	0.0983469
sp|Q96HE7|ERO1A_HUMAN	-0.318018	0.0850725	0.592409	0.0652744	-0.325776	0.128692	-0.380351	0.382804
sp|Q96JB1|DYH8_HUMAN	0.324076	0.0302663	-0.727635	0.0338667	0.855019	0.279601	-1.09541	0.507538
sp|Q96KP4|CNDP2_HUMAN	0.312871	0.107162	-0.315609	0.136029	-0.317304	0.276767	-0.500709	0.200865
sp|Q96NY8|PVRL4_HUMAN	1.59671	0.298001	-1.65762	0.263899	-3.48371	0.374325	-1.30026	0.264655
sp|Q92551|IP6K1_HUMAN	1.36835	0.417173	1.42931	0.272331	1.52087	0.509419	2.33474	0.277872
sp|Q06787|FMR1_HUMAN	-2.16132	0.330884	-3.39917	0.443273	-1.1428	0.0087766	0.999361	0.0215056
sp|Q92599|SEPT8_HUMAN	-0.591785	0.128841	-1.56278	0.163382	-0.898602	0.265239	-1.56868	0.14079
sp|Q96QK1|VPS35_HUMAN	1.13835	0.271098	1.09083	0.314428	1.30722	0.157873	1.45136	0.28323
sp|Q96TA1|NIBL1_HUMAN	0.692081	0.165091	1.4458	0.26401	2.47675	0.204628	2.38297	0.312227
sp|Q99426|TBCB_HUMAN	-0.237275	0.0518819	0.246144	0.125374	0.712237	0.398649	0.592542	0.362352
sp|Q99436|PSB7_HUMAN	-0.188856	0.0832828	0.348599	0.166901	-0.408663	0.214799	0.899989	0.304478
sp|Q07960|RHG01_HUMAN	-0.264766	0.349458	-0.820809	0.369099	-0.376494	0.244442	-0.520776	0.35385
sp|Q99439|CNN2_HUMAN	-0.497575	0.22203	-0.746471	0.0870818	-0.603652	0.0876027	-0.351705	0.227151
sp|Q99471|PFD5_HUMAN	-0.463088	0.211741	-0.506203	0.103368	0.689279	0.0689896	1.4722	0.187415
sp|Q99497|PARK7_HUMAN	-0.182277	0.14609	-1.65646	0.274394	-0.482265	0.399645	-0.44932	0.327726
sp|Q969H8|CS010_HUMAN	0.378626	0.263545	0.485906	0.35905	0.462652	0.39358	0.547398	0.529049
sp|Q99523|SORT_HUMAN	0.26755	0.174753	-0.3255	0.0586008	0.405274	0.0625623	1.52089	0.30997
sp|Q99538|LGMN_HUMAN	0.75624	0.21379	-1.02531	0.209967	1.25772	0.343042	1.36184	0.21867
sp|Q99584|S10AD_HUMAN	-0.312374	0.200513	0.326069	0.0819734	-0.573463	0.370344	0.484867	0.190008
sp|Q99598|TSNAX_HUMAN	0.747871	0.125635	1.28761	0.380182	0.806777	0.0810213	2.0598	0.16541
sp|Q99700|ATX2_HUMAN	0.47043	0.356199	-0.292779	0.0314692	0.774556	0.680561	-0.435387	0.399199
sp|Q99729|ROAA_HUMAN	-0.159297	0.0659055	1.87956	0.0436483	-0.300264	0.236546	-0.336022	0.190297
sp|Q96C90|PP14B_HUMAN	0.700848	0.0909265	1.64357	0.218147	1.05562	0.55917	1.46878	0.379932
sp|Q96CT7|CC124_HUMAN	-0.270705	0.0369031	0.314006	0.0899605	-0.152054	0.0567961	0.330778	0.10363
sp|Q96EE4|CC126_HUMAN	1.90178	0.141445	1.56294	0.18819	-3.43047	0.395688	0.684232	0.0481344
sp|Q99832|TCPH_HUMAN	0.383778	0.041549	-0.616661	0.230549	-0.672113	0.257516	-0.564286	0.233035
sp|Q96FJ2|DYL2_HUMAN	1.06824	0.221444	2.05146	0.275205	1.85984	0.402768	1.89666	0.100863
sp|Q99873|ANM1_HUMAN	-0.628445	0.0542524	-0.746418	0.240099	-1.96091	0.309936	-0.558015	0.234496
sp|Q9BPX5|ARP5L_HUMAN	-1.16894	0.0477906	1.353	0.0387741	1.72304	0.103614	-1.58125	0.107079
sp|Q9BQ61|CS043_HUMAN	-0.313301	0.0213949	0.480348	0.372095	0.753138	0.19097	0.310465	0.019065
sp|Q9BQE3|TBA1C_HUMAN	0.151816	0.022903	0.890884	0.0661092	-0.439479	0.266093	-0.270174	0.0136877
sp|Q9BR76|COR1B_HUMAN	0.810178	0.135153	0.39572	0.0999527	-0.575716	0.288997	0.26556	0.184786
sp|Q9BRA2|TXD17_HUMAN	-0.5983	0.0799753	-1.14697	0.0940696	-1.58374	0.291555	3.68573	0.203586
sp|Q9BRF8|CPPED_HUMAN	-1.3294	0.213997	0.380744	0.280262	-0.938111	0.0734652	0.380932	0.278137
sp|Q9BRK5|CAB45_HUMAN	0.288725	0.0579203	0.506157	0.418727	0.937755	0.677576	0.435747	0.288244
sp|Q9BT78|CSN4_HUMAN	0.221741	0.0944801	-0.636709	0.0423642	0.473865	0.311952	-0.804812	0.181214
sp|Q96MW1|CCD43_HUMAN	-1.13964	0.28767	-1.29553	0.201403	-0.841536	0.120827	-1.43872	0.276947
sp|Q9BTY2|FUCO2_HUMAN	-0.51655	0.298108	-0.260041	0.239852	-0.781676	0.281606	-0.712432	0.465418
sp|Q9BWD1|THIC_HUMAN	-1.61009	0.0865823	-0.980043	0.218676	-0.497888	0.26458	1.10512	0.367249
sp|Q96T23|RSF1_HUMAN	0.495215	0.10014	0.476425	0.0573426	1.31825	0.232202	0.896355	0.112998
sp|Q9BZM5|N2DL2_HUMAN	-0.253526	0.105669	0.27533	0.126847	0.437145	0.330802	-0.205652	0.171398
sp|Q08623|HDHD1_HUMAN	-2.68	0.380659	-1.14965	0.106075	0.806292	0.0575273	-0.837546	0.231752
sp|Q9BZZ5|API5_HUMAN	0.613321	0.267638	0.523247	0.188757	-0.398073	0.311971	0.684747	0.289095
sp|Q9C005|DPY30_HUMAN	1.13091	0.408779	1.3205	0.609948	0.909067	0.46456	1.28619	0.620608
sp|Q9GZM7|TINAL_HUMAN	-0.158729	0.126354	-0.869715	0.221146	0.582795	0.294488	0.196651	0.0746896
sp|Q9GZX9|TWSG1_HUMAN	0.238943	0.178704	-0.204512	0.0730196	-0.172619	0.0680491	-0.3642	0.444047
sp|Q9H0B8|CRLD2_HUMAN	0.475263	0.359719	0.330971	0.260504	0.569799	0.478781	-0.448396	0.266756
sp|Q9H0U4|RAB1B_HUMAN	-0.183917	0.0402763	-0.227997	0.116028	-0.174753	0.0277274	-0.365551	0.246727
sp|Q9H299|SH3L3_HUMAN	0.263994	0.33316	0.352321	0.097518	0.505727	0.503241	0.564308	0.786882
sp|Q9H444|CHM4B_HUMAN	-0.284089	0.110374	-0.50958	0.198302	-0.422518	0.244142	-0.357774	0.2099
sp|Q9H4A4|AMPB_HUMAN	2.81142	0.0510499	0.499466	0.234854	-1.85642	0.363412	0.538899	0.105303
sp|Q9H4M9|EHD1_HUMAN	1.0384	0.121069	-1.75517	0.220159	1.34771	0.224017	0.424993	0.143726
sp|Q13564|ULA1_HUMAN	1.17227	0.257333	-1.96035	0.0360146	-1.4359	0.191411	-0.817445	0.0403789
sp|Q9HB14|KCNKD_HUMAN	1.11071	0.3242	0.315069	0.0209625	1.0532	0.381125	-0.50433	0.212718
sp|Q9HB40|RISC_HUMAN	-0.420647	0.163877	-0.572582	0.149085	0.725547	0.235318	-0.537084	0.244919
sp|Q9HB71|CYBP_HUMAN	0.335436	0.219887	0.349138	0.0596633	0.797133	0.682784	0.561078	0.153494
sp|Q9HC38|GLOD4_HUMAN	-0.312059	0.279813	0.240681	0.0705733	-0.911369	0.804796	-0.310202	0.203988
sp|Q9HCY8|S10AE_HUMAN	0.273584	0.231203	0.39801	0.177544	0.474228	0.334228	0.315832	0.147598
sp|Q9NP84|TNR12_HUMAN	-0.354795	0.243179	-0.626118	0.298203	-0.464931	0.323205	-0.380787	0.107878
sp|Q9NQW7|XPP1_HUMAN	0.503689	0.126919	-0.975301	0.167848	-1.499	0.37491	-0.428493	0.222369
sp|Q9NR45|SIAS_HUMAN	-0.270346	0.148887	-0.320215	0.187354	-0.369672	0.173518	-0.360381	0.326218
sp|Q9BY32|ITPA_HUMAN	-0.291113	0.0537774	-0.881875	0.444234	-1.36025	0.354857	-2.74556	0.558864
sp|Q9BYT8|NEUL_HUMAN	-1.33262	0.027003	0.721314	0.0379887	-0.584731	0.0862803	-3.1789	0.234839
sp|Q9NRN5|OLFL3_HUMAN	-0.57961	0.161996	-1.20148	0.161759	-0.946626	0.213878	1.07466	0.266055
sp|Q9NRX4|PHP14_HUMAN	-0.433503	0.433475	-0.323226	0.284869	-0.609196	0.571079	-0.350561	0.471125
sp|Q9NS86|LANC2_HUMAN	0.458325	0.176436	-0.637031	0.375093	-0.315942	0.199544	0.684127	0.270295
sp|Q9NT62|ATG3_HUMAN	-0.624015	0.347758	-0.176558	0.0168472	-1.13493	0.194272	-0.384565	0.0648819
sp|Q14203|DCTN1_HUMAN	2.96173	0.364152	2.19597	0.345883	2.05887	0.382503	2.32079	0.468839
sp|Q9NTK5|OLA1_HUMAN	0.62771	0.244695	0.67986	0.27477	1.99999	0.298039	1.25078	0.35885
sp|Q9NUQ9|FA49B_HUMAN	1.49226	0.208032	3.48768	0.153673	-0.35659	0.187369	2.25266	0.153021
sp|Q9NVA2|SEP11_HUMAN	-0.264443	0.0382253	0.478577	0.220752	-1.40781	0.2712	-0.419169	0.18406
sp|Q9GZT8|GTPC1_HUMAN	-0.692258	0.0194149	-1.63178	0.131134	0.732141	0.0920864	-1.0771	0.11575
sp|Q14257|RCN2_HUMAN	1.01391	0.110604	-2.15363	0.341747	-0.960831	0.0186968	-1.05169	0.0574952
sp|Q9NY33|DPP3_HUMAN	-0.36142	0.174792	0.294996	0.195723	-0.616594	0.205952	0.302864	0.217443
sp|Q9H173|SIL1_HUMAN	1.14133	0.336526	2.35457	0.306885	0.898681	0.142014	0.945983	0.173116
sp|Q9NYL9|TMOD3_HUMAN	0.904927	0.0330524	-1.38055	0.0401003	1.72254	0.130453	1.43612	0.344497
sp|Q9NZ08|ERAP1_HUMAN	0.486181	0.204003	0.796192	0.2591	0.593137	0.158017	-0.343935	0.046935
sp|Q9NZL9|MAT2B_HUMAN	-2.52539	0.301219	2.48195	0.392303	-2.07373	0.3411	-2.83202	0.270143
sp|Q9NZT1|CALL5_HUMAN	0.363797	0.0399559	0.405427	0.223618	0.705417	0.2046	0.591365	0.313192
sp|Q9NZV1|CRIM1_HUMAN	-0.451433	0.27248	-1.94734	0.378868	-0.752744	0.377851	-0.336243	0.0813594
sp|Q9P0L0|VAPA_HUMAN	-0.261758	0.159422	-0.677889	0.3437	-0.740953	0.385643	-1.04245	0.269446
sp|Q9P1F3|ABRAL_HUMAN	-0.141058	0.0605578	-0.419391	0.286051	0.534557	0.49946	1.51799	0.388747
sp|Q14790|CASP8_HUMAN	-0.521011	0.0819515	1.54924	0.490764	0.958347	0.363172	1.6204	0.0863407
sp|Q9P258|RCC2_HUMAN	2.94131	0.265755	-0.475315	0.433291	0.363899	0.401093	0.851497	0.377499
sp|Q9P2B2|FPRP_HUMAN	0.279536	0.0575438	0.39321	0.0725408	-0.743402	0.233254	0.753428	0.0694266
sp|Q14980|NUMA1_HUMAN	2.31525	0.205944	1.91661	0.121018	1.30845	0.0766134	-1.55905	0.126033
sp|Q9NP97|DLRB1_HUMAN	-0.245077	0.388808	0.157148	0.13007	-0.304378	0.188313	-0.406971	0.310695
sp|Q9UBQ7|GRHPR_HUMAN	0.553413	0.0667261	-0.297235	0.201171	-0.495433	0.34843	0.543831	0.209993
sp|Q9UBR2|CATZ_HUMAN	-0.385289	0.128615	-1.42252	0.103728	-0.56979	0.369599	-0.379914	0.173933
sp|Q9UDY2|ZO2_HUMAN	-0.145032	0.100465	0.425986	0.0443807	0.259011	0.110171	0.155722	0.0212777
sp|Q9UHD8|SEPT9_HUMAN	-1.79788	0.0447051	0.234324	0.163823	0.427654	0.163813	0.558743	0.173392
sp|Q9UHV9|PFD2_HUMAN	-0.325814	0.191058	-0.540425	0.0469954	-1.57291	0.508288	-0.365784	0.0592169
sp|Q9UHY7|ENOPH_HUMAN	2.20251	0.148647	1.91609	0.406892	4.02332	0.345887	2.73708	0.306984
sp|Q9UI42|CBPA4_HUMAN	0.508275	0.305665	0.625381	0.236139	-0.759737	0.320858	1.35888	0.3163
sp|Q9UII2|ATIF1_HUMAN	-2.65693	0.142123	0.898097	0.216253	0.589375	0.105556	0.523041	0.352345
sp|Q9UJ70|NAGK_HUMAN	0.367346	0.160789	0.345668	0.107683	-0.662539	0.178598	-2.38477	0.0327315
sp|Q9NX55|HYPK_HUMAN	-1.49907	0.363787	-2.13599	0.281807	-1.34018	0.0368594	-2.04759	0.291323
sp|Q9UJU6|DBNL_HUMAN	0.353369	0.114372	0.413469	0.322738	-0.517641	0.196288	0.408478	0.269966
sp|Q9UKK9|NUDT5_HUMAN	-0.321301	0.210433	-0.602488	0.52581	-0.636508	0.398005	-0.779907	0.371589
sp|Q9UL46|PSME2_HUMAN	-0.320397	0.199966	-0.311554	0.121248	-0.524393	0.383774	-0.346017	0.210669
sp|Q9ULV4|COR1C_HUMAN	-2.03966	0.203031	-1.09884	0.0980721	0.827475	0.185199	0.510852	0.111675
sp|Q9ULZ3|ASC_HUMAN	0.451651	0.220431	0.589032	0.204037	0.962885	0.392464	1.16294	0.291755
sp|Q15582|BGH3_HUMAN	0.386811	0.136058	0.418281	0.389703	-0.623228	0.0309258	0.393264	0.197029
sp|Q9UNM6|PSD13_HUMAN	1.19283	0.129026	-1.15557	0.215567	1.55549	0.26808	-0.793473	0.0360561
sp|Q9P2E9|RRBP1_HUMAN	-1.08734	0.0182802	-1.97298	0.261408	-2.95847	0.232964	-1.78706	0.196259
sp|Q9UNZ2|NSF1C_HUMAN	0.750936	0.291264	-0.178876	0.0803837	0.271621	0.217826	-0.27951	0.096187
sp|Q9UBE0|SAE1_HUMAN	0.695431	0.187278	-0.426586	0.087552	0.681568	0.0716267	0.363482	0.288933
sp|Q9UQ80|PA2G4_HUMAN	0.338979	0.122501	-0.308235	0.0571127	-0.378669	0.369085	-0.189176	0.174737
sp|Q9UQB8|BAIP2_HUMAN	0.509852	0.0559249	0.481819	0.0254165	0.978632	0.223115	0.268175	0.00860859
sp|Q15904|VAS1_HUMAN	0.85196	0.260072	-2.53574	0.313385	2.1124	0.334709	-1.00898	0.0755216
sp|Q9UGT4|SUSD2_HUMAN	2.53569	0.205817	1.77949	0.175541	1.5052	0.415852	0.962534	0.0729509
sp|Q9Y266|NUDC_HUMAN	0.252537	0.114886	0.354182	0.272566	0.523075	0.413672	0.416007	0.219439
sp|Q9UHD1|CHRD1_HUMAN	-0.933712	0.0193537	0.404025	0.0833452	-1.34715	0.254747	Infinity	0
sp|Q9Y285|SYFA_HUMAN	-0.322321	0.0153263	0.465561	0.0498986	-0.650948	0.269034	-0.692348	0.397031
sp|Q9UHG2|PCSK1_HUMAN	0.370227	0.163552	-0.322712	0.232631	-0.743105	0.337083	-0.502272	0.269401
sp|Q9UHL4|DPP2_HUMAN	-2.46161	0.230587	-1.96913	0.123253	1.63721	0.142028	0.807135	0.168539
sp|Q9Y2J8|PADI2_HUMAN	0.461117	0.086541	0.491041	0.139473	-2.2574	0.104391	-2.32823	0.0899328
sp|Q9UHX1|PUF60_HUMAN	0.343612	0.131252	0.857927	0.311617	0.48294	0.255919	0.447307	0.238363
sp|Q9Y2S6|TMA7_HUMAN	-0.674362	0.106928	0.456775	0.0522656	-1.48853	0.521767	-1.29787	0.511475
sp|Q9Y316|MEMO1_HUMAN	-0.523927	0.14166	-0.324846	0.329971	-0.271778	0.372851	-0.407414	0.498206
sp|Q9Y337|KLK5_HUMAN	0.205872	0.15272	-0.504089	0.302705	0.490153	0.35593	0.256983	0.249725
sp|Q9Y376|CAB39_HUMAN	-0.403204	0.0680856	0.933453	0.134741	4.44937	0.188156	1.20097	0.138616
sp|Q9Y3F4|STRAP_HUMAN	0.700056	0.0352846	-0.242496	0.0316076	1.66815	0.0790288	0.467118	0.0583667
sp|Q9Y3I0|RTCB_HUMAN	0.510939	0.071821	0.796468	0.431605	1.04885	0.370351	0.623805	0.139799
sp|Q9Y490|TLN1_HUMAN	0.294127	0.192759	-0.395754	0.18921	-0.375081	0.223946	-0.427527	0.330719
sp|Q9Y4K0|LOXL2_HUMAN	0.463982	0.0647847	-0.614875	0.0917484	0.839861	0.421279	0.284911	0.128395
sp|Q9Y4L1|HYOU1_HUMAN	1.06746	0.291332	0.246525	0.100523	0.485975	0.247393	0.719789	0.182386
sp|Q9UNN5|FAF1_HUMAN	-0.968391	0.0811115	-0.788435	0.129033	-1.20541	0.0616363	-1.96863	0.320212
sp|Q9Y5K6|CD2AP_HUMAN	-4.93817	0.230978	1.48019	0.218844	-3.78877	0.332797	-3.4544	0.176105
sp|Q9Y5S9|RBM8A_HUMAN	1.21894	0.122979	0.897018	0.0972245	-0.960168	0.191081	0.944595	0.179921
sp|Q9Y5X9|LIPE_HUMAN	-1.18567	0.245172	-1.41587	0.384439	-3.76425	0.119592	-1.68024	0.533436
sp|Q9Y5Y6|ST14_HUMAN	0.356308	0.164961	-0.485928	0.279271	-0.759822	0.268181	-0.357714	0.185184
sp|Q9Y5Z4|HEBP2_HUMAN	0.715809	0.150226	0.818029	0.368109	0.800069	0.253501	0.587693	0.274876
sp|Q9Y617|SERC_HUMAN	0.523089	0.488649	0.360808	0.149849	-0.344345	0.132341	0.692603	0.156038
sp|Q9Y224|CN166_HUMAN	2.44013	0.213061	2.66437	0.332699	2.34967	0.31787	2.68954	0.322801
sp|Q9Y624|JAM1_HUMAN	-0.303232	0.0762655	-0.243323	0.180958	-1.18049	0.479996	-0.342712	0.345717
sp|Q9Y678|COPG1_HUMAN	1.26027	0.181909	2.77544	0.285515	1.88288	0.228708	2.25399	0.2807
sp|Q9Y265|RUVB1_HUMAN	-0.315247	0.178416	0.451126	0.240375	-0.703138	0.243197	-0.587586	0.270497
sp|Q9Y696|CLIC4_HUMAN	0.378068	0.0348065	-0.442203	0.159804	-0.715308	0.249605	0.476782	0.119152
sp|Q9Y6H1|CHCH2_HUMAN	-0.675195	0.0814248	-1.69308	0.160327	-3.3051	0.440848	-1.80113	0.363575
sp|Q9Y2V2|CHSP1_HUMAN	-0.632846	0.408248	-0.840927	0.499745	-1.05722	0.586608	-0.906644	0.548688
sp|Q53H82|LACB2_HUMAN	-1.79913	0.115138	3.72062	0.363036	0.604883	0.167127	0.823622	0.5619
sp|Q7L1Q6|BZW1_HUMAN	-1.43311	0.265648	-2.50871	0.197589	0.412406	0.0375921	0.514901	0.0275304
sp|Q8TAT6|NPL4_HUMAN	-1.07664	0.120491	-0.511519	0.0191365	-0.481962	0.0130035	-1.05417	0.0941497
sp|Q8TBC4|UBA3_HUMAN	-0.634115	0.0994972	-1.99467	0.642524	-0.626501	0.263496	-0.781452	0.234649
sp|Q9Y6V0|PCLO_HUMAN	3.25096	0.631924	4.23349	0.55089	2.93252	0.454394	-1.07641	0.059827
sp|Q92692|PVRL2_HUMAN	0.468294	0.382856	-0.466729	0.0590505	0.736678	0.526873	0.327259	0.0226717
sp|Q92854|SEM4D_HUMAN	1.402	0.215871	-1.86424	0.255082	2.60286	0.206462	-1.68388	0.0932657
sp|Q96K17|BT3L4_HUMAN	1.68465	0.178022	2.12521	0.157115	2.19231	0.316094	1.3423	0.299873
sp|Q96P70|IPO9_HUMAN	0.928538	0.0503304	0.342879	0.0456327	-1.39066	0.162889	0.311156	0.024977
sp|Q99460|PSMD1_HUMAN	-0.655968	0.0865698	-0.412715	0.110197	0.826431	0.249401	-0.230467	0.0410393
sp|Q9BQT9|CSTN3_HUMAN	3.92022	0.335982	3.37657	0.571789	1.72738	0.0248027	0.938437	0.0434754
sp|Q9BWS9|CHID1_HUMAN	-0.614141	0.224851	-1.08436	0.330813	-0.406	0.0172329	-0.628379	0.110478
sp|Q9BZK7|TBL1R_HUMAN	1.43145	0.114427	-1.60965	0.088653	2.54247	0.201202	2.49959	0.231251
sp|Q9C0B1|FTO_HUMAN	-0.575256	0.0476403	-3.50938	0.203165	1.02041	0.106439	1.2904	0.0583741
sp|Q9GZN4|BSSP4_HUMAN	-2.03293	0.445379	-2.21274	0.510051	-4.8702	0.620629	-1.49011	0.492817
sp|Q9GZS3|WDR61_HUMAN	-2.078	0.0541506	-0.759923	0.0349458	1.02951	0.134939	-4.27841	0.154838
sp|Q9H1E3|NUCKS_HUMAN	1.23552	0.0547999	-1.73144	0.223591	1.12168	0.13523	1.32008	0.130959
sp|Q9H3K6|BOLA2_HUMAN	-0.4483	0.388132	-0.426479	0.0476556	-0.802881	0.246901	-0.248008	0.0929207
sp|Q9BXV9|CN142_HUMAN	2.1503	0.208797	1.05664	0.17713	-1.86164	0.191848	-1.65507	0.251384
sp|Q9H910|HN1L_HUMAN	-0.962045	0.329069	1.62608	0.212112	2.91902	0.289027	0.81024	0.0109461
sp|Q9NQP4|PFD4_HUMAN	-0.477197	0.0519631	-0.912643	0.148327	-0.324656	0.0881047	-0.486156	0.288675
sp|Q9NQX5|NPDC1_HUMAN	-0.587691	0.275713	-0.455554	0.0737015	-0.560791	0.0157069	-0.513632	0.0585563
sp|Q9NZ53|PDXL2_HUMAN	-0.746155	0.128732	-0.903132	0.199801	0.528657	0.113524	-0.333945	0.0957776
sp|Q9NZL4|HPBP1_HUMAN	0.825309	0.038926	1.16649	0.0771104	0.947686	0.157049	1.61907	0.180501
sp|Q9NUJ1|ABHDA_HUMAN	1.40366	0.0790915	-1.5271	0.101109	-1.68196	0.095034	-0.822543	0.0273135
sp|Q9UEW8|STK39_HUMAN	-3.84505	0.340242	0.493186	0.00611466	0.751632	0.0585862	-3.30089	0.333771
sp|Q9UBT2|SAE2_HUMAN	2.14891	0.189508	2.67584	0.142525	-2.85537	0.144622	-0.706532	0.12044
sp|Q9ULC4|MCTS1_HUMAN	1.65846	0.121893	-0.433593	0.0887095	-1.83957	0.0736302	0.317944	0.164605
sp|Q9UNW1|MINP1_HUMAN	0.448759	0.0413977	0.698502	0.0774114	0.8742	0.186501	-1.09054	0.204828
sp|Q9UNX3|RL26L_HUMAN	0.918742	0.0125918	0.28577	0.366425	0.495069	0.328893	-0.600582	0.101606
sp|Q9UK76|HN1_HUMAN	0.644368	0.0744147	0.779246	0.348185	-0.622076	0.0913969	0.648732	0.137735
sp|Q9Y230|RUVB2_HUMAN	-2.07611	0.188585	1.40557	0.218413	-1.35435	0.442563	-1.65906	0.426002
sp|Q9Y4Y9|LSM5_HUMAN	-0.15754	0.0078416	-0.271826	0.017616	-0.428142	0.136358	-1.1854	0.159557
sp|A0AVT1|UBA6_HUMAN	1.90725	0.257837	-2.06312	0.122352	1.63716	0.0995222	1.46828	0.180587
sp|O00429|DNM1L_HUMAN	-2.92135	0.219173	-2.09041	0.219238	-1.02721	0.122792	-1.60944	0.253999
sp|O00592|PODXL_HUMAN	1.79646	0.0163284	-1.13328	0.243263	0.817028	0.222974	4.7739	0.340502
sp|O00629|IMA3_HUMAN	-0.85265	0.0153542	-1.76206	0.315833	-0.871843	0.0476014	-0.411203	0.0199854
sp|O14773|TPP1_HUMAN	-1.29761	0.122065	2.03497	0.288291	-2.68519	0.173717	-1.60079	0.159937
sp|O60502|OGA_HUMAN	-0.709933	0.332603	-1.87956	0.511869	-0.486175	0.165564	-0.543978	0.358351
sp|O75787|RENR_HUMAN	1.40662	0.134722	-1.17217	0.166909	1.50529	0.251453	-1.35196	0.152326
sp|O75828|CBR3_HUMAN	0.313477	0.0317251	-0.701578	0.205886	0.287875	0.0351045	0.306853	0.154644
sp|O43148|MCES_HUMAN	-1.12297	0.17979	-2.31302	0.372318	0.658371	0.0271796	1.27536	0.451376
sp|O60610|DIAP1_HUMAN	2.07309	0.176039	1.1814	0.0863242	1.74775	0.219179	1.80963	0.181775
sp|O95497|VNN1_HUMAN	1.44225	0.0900566	2.71561	0.0935423	-1.42601	0.0761419	3.06026	0.138057
sp|O95817|BAG3_HUMAN	-2.10751	0.0786092	-2.30647	0.536821	-1.90995	0.243556	-1.3191	0.0883736
sp|P04183|KITH_HUMAN	0.291111	0.0669072	-1.04135	0.285103	-0.665453	0.227042	-0.390336	0.0812523
sp|O00233|PSMD9_HUMAN	5.32112	0.322935	1.20326	0.322281	-3.25631	0.549535	-0.580063	0.0175327
sp|O76094|SRP72_HUMAN	2.32821	0.221463	2.32703	0.342032	2.33603	0.060421	0.974419	0.262307
sp|P13284|GILT_HUMAN	1.4884	0.310758	-3.41167	0.599474	-2.09452	0.464065	-0.736943	0.203016
sp|P21266|GSTM3_HUMAN	1.28993	0.188416	-1.89046	0.149466	0.858618	0.100715	-2.68933	0.160156
sp|P17858|PFKAL_HUMAN	3.36987	0.351448	1.34025	0.0492799	2.38078	0.0109482	2.13345	0.508606
sp|P26885|FKBP2_HUMAN	-0.472351	0.241655	0.915277	0.377242	-0.829349	0.187995	-0.500807	0.224844
sp|P29144|TPP2_HUMAN	0.183431	0.116923	-0.38482	0.021152	-1.67018	0.264978	-0.881542	0.206618
sp|P22676|CALB2_HUMAN	-2.19043	0.202253	1.26825	0.183056	0.713631	0.298515	1.94205	0.118331
sp|P47755|CAZA2_HUMAN	-0.368941	0.0785283	0.82569	0.182507	0.595616	0.219745	-0.353662	0.110494
sp|P38646|GRP75_HUMAN	0.228796	0.0373497	1.11897	0.216643	1.0118	0.276757	0.792181	0.399383
sp|P50502|F10A1_HUMAN	-1.01758	0.308342	-0.915955	0.0389017	-1.29366	0.406864	-0.789502	0.136427
sp|P42785|PCP_HUMAN	1.47483	0.142848	1.5137	0.142769	2.96806	0.243692	1.30415	0.0661557
sp|P45984|MK09_HUMAN	-0.816099	0.0442675	3.24851	0.334669	2.30575	0.236084	1.99975	0.119221
sp|P49023|PAXI_HUMAN	-1.09139	0.0576991	-1.48415	0.389028	1.41627	0.0670888	1.22598	0.0537319
sp|P49591|SYSC_HUMAN	0.633405	0.162646	-2.23527	0.252026	1.16083	0.0971522	0.554805	0.208012
sp|P60866|RS20_HUMAN	-0.484081	0.282827	-1.04391	0.391817	-1.27101	0.477713	-1.54927	0.575503
sp|P51665|PSMD7_HUMAN	2.84882	0.648156	0.566723	0.067758	3.14573	0.322934	3.04896	0.345477
sp|P61289|PSME3_HUMAN	-1.43864	0.319561	-2.34751	0.317524	-1.33562	0.144709	-2.48939	0.209205
sp|P81605|DCD_HUMAN	2.33642	0.272866	-1.62588	0.0563751	1.04431	0.198461	-2.00961	0.375393
sp|P84090|ERH_HUMAN	-0.394153	0.113844	1.4971	0.151537	-0.824281	0.160555	0.396905	0.0444513
sp|P98179|RBM3_HUMAN	3.07304	0.278732	-1.15583	0.0569703	-0.961083	0.313243	0.961684	0.182301
sp|Q06210|GFPT1_HUMAN	2.1776	0.144128	1.39879	0.092939	3.14006	0.28906	1.11158	0.230579
sp|P50454|SERPH_HUMAN	1.01114	0.376952	0.803052	0.153122	-1.78915	0.200005	0.561352	0.0340234
sp|Q08J23|NSUN2_HUMAN	1.3657	0.335115	0.735719	0.0833868	0.193022	0.0652649	-0.845987	0.0462261
sp|P98160|PGBM_HUMAN	-0.504292	0.0927128	-0.517242	0.37858	0.58711	0.1039	1.23112	0.0363035
sp|Q04828|AK1C1_HUMAN	2.33002	0.152435	2.14182	0.282195	2.35295	0.19717	2.42851	0.440109
sp|P55209|NP1L1_HUMAN	1.89287	0.160392	3.08388	0.511108	2.0067	0.0354519	1.34412	0.0633639
sp|Q07812|BAX_HUMAN	2.01062	0.052377	0.92901	0.0311814	0.3222	0.0789759	0.525635	0.0820147
sp|Q13501|SQSTM_HUMAN	-1.41904	0.223881	-1.50098	0.0334896	-3.26714	0.578189	-0.299293	0.010173
sp|Q14651|PLSI_HUMAN	-1.74662	0.114515	1.23845	0.0778818	-1.2179	0.138691	-0.889923	0.203111
sp|Q6ZSR9|YJ005_HUMAN	1.66628	0.388808	-1.46201	0.123237	1.4377	0.321011	1.08631	0.320296
sp|Q15063|POSTN_HUMAN	0.65563	0.0610798	-0.571864	0.0800368	0.835356	0.0822956	-1.83965	0.273583
sp|Q15843|NEDD8_HUMAN	1.19528	0.0602219	2.14282	0.212648	1.76014	0.367414	0.887293	0.201251
sp|Q6ZRP7|QSOX2_HUMAN	-1.1259	0.189393	1.81282	0.211109	1.78137	0.222039	0.523536	0.291612
sp|Q07021|C1QBP_HUMAN	2.08291	0.173518	-1.45898	0.118084	2.05005	0.349654	2.00034	0.5169
sp|Q6UWB1|I27RA_HUMAN	3.12414	0.416137	1.01365	0.0498804	1.64456	0.408459	1.15748	0.121891
sp|Q8N954|GPT11_HUMAN	1.29449	0.0857283	1.75664	0.0726993	2.97449	0.403471	-0.951737	0.199248
sp|Q96AG4|LRC59_HUMAN	-0.61813	0.0776331	-0.482042	0.00933559	-0.349478	0.0128333	-0.827461	0.0155688
sp|Q96AT9|RPE_HUMAN	-0.735771	0.0851878	-0.940517	0.191771	-2.50296	0.361038	0.495875	0.0541941
sp|Q9H446|RWDD1_HUMAN	-1.11544	0.188058	-0.812581	0.0688391	-1.05032	0.34188	-1.70651	0.246051
sp|Q14011|CIRBP_HUMAN	-0.313555	0.0252966	-1.5673	0.140946	-0.666379	0.114302	-1.20541	0.207584
sp|Q99417|MYCBP_HUMAN	-0.472741	0.122401	-0.367088	0.523612	-0.387176	0.37925	-0.393595	0.593264
sp|Q9BS40|LXN_HUMAN	-1.13034	0.220853	0.682786	0.270326	-2.767	0.538164	0.414114	0.0378539
sp|Q9BV20|MTNA_HUMAN	1.69142	0.059287	Infinity	0	3.49369	0.407451	3.38652	0.413706
sp|Q9NPH2|INO1_HUMAN	-2.76348	0.303818	-3.56762	0.274929	-1.55373	0.156153	-3.15335	0.249534
sp|Q9UKY7|CDV3_HUMAN	-0.320095	0.235463	0.221133	0.0197382	-0.505758	0.387252	-0.350268	0.496113
sp|Q15758|AAAT_HUMAN	3.99707	0.730114	3.89762	0.504375	3.63692	0.654902	3.58467	0.756544
sp|Q9Y295|DRG1_HUMAN	3.60124	0.150606	0.574372	0.00987559	-0.803077	0.0646639	-0.446042	0.125918
sp|Q9NVJ2|ARL8B_HUMAN	-1.87175	0.107422	-0.862298	0.135319	-1.80239	0.042201	-1.68656	0.109413
sp|Q86UE4|LYRIC_HUMAN	1.29716	0.332148	1.20236	0.344815	0.937781	0.088141	0.92646	0.0768921
sp|Q9UMS4|PRP19_HUMAN	-1.1619	0.171866	1.09986	0.138448	-0.87315	0.0257633	-1.39698	0.122798
sp|Q8WVN6|SCTM1_HUMAN	-0.363756	0.0255036	0.506096	0.196804	-0.823004	0.21272	-0.341774	0.0481207
sp|Q9C0C2|TB182_HUMAN	-2.61982	0.384227	-0.748499	0.216483	-2.43001	0.507301	-1.52796	0.472489
sp|Q9H2U2|IPYR2_HUMAN	1.65853	0.119997	1.33088	0.0172222	1.3538	0.324279	-2.09199	0.441679
sp|Q9UMX5|NENF_HUMAN	-3.67537	0.353506	0.304573	0.318758	-1.80185	0.564994	-0.629431	0.370158
sp|Q9Y333|LSM2_HUMAN	0.69663	0.047143	2.79461	0.29898	0.852072	0.0506557	0.881393	0.203858
sp|O00442|RTCA_HUMAN	1.85448	0.0630499	-0.950201	0.017233	2.14551	0.222447	1.88813	0.0835354
sp|O43242|PSMD3_HUMAN	2.34671	0.310563	1.66379	0.265082	2.11731	0.0658585	1.79255	0.3314
sp|O95433|AHSA1_HUMAN	-0.926247	0.272012	-2.03916	0.246355	-2.00869	0.555553	-3.90237	0.546338
sp|O43291|SPIT2_HUMAN	-1.29935	0.201794	-2.1742	0.33972	-1.69063	0.0820601	2.66122	0.266244
sp|P07942|LAMB1_HUMAN	-1.40604	0.0164497	2.32969	0.110166	2.87374	0.328752	0.864381	0.0404001
sp|P08397|HEM3_HUMAN	1.297	0.388808	-1.22493	0.323038	0.742061	0.126081	0.262415	0.00746242
sp|O75818|RPP40_HUMAN	-0.323206	0.112922	-0.614647	0.0763743	-0.661185	0.019022	0.764084	0.319601
sp|P11908|PRPS2_HUMAN	-0.793002	0.136106	2.09345	0.116551	2.32311	0.312421	1.54928	0.330183
sp|P34059|GALNS_HUMAN	-0.284424	0.000661455	-1.6015	0.0695825	-0.864233	0.0443315	0.580547	0.0902473
sp|P40763|STAT3_HUMAN	0.786449	0.244887	2.4244	0.123087	0.962368	0.0994865	-1.15452	0.159412
sp|P30084|ECHM_HUMAN	-1.47586	0.136548	1.79564	0.240898	2.04148	0.254227	1.85249	0.273112
sp|Q13011|ECH1_HUMAN	1.30282	0.271506	1.89223	0.253	1.13156	0.256551	2.07992	0.329415
sp|Q14008|CKAP5_HUMAN	-0.580046	0.61003	-1.76983	0.58224	-0.540387	0.103841	-0.841547	0.554406
sp|Q14258|TRI25_HUMAN	1.15602	0.379836	-0.70038	0.134771	-2.05273	0.054908	-0.448422	0.0278787
sp|Q14CX7|NAA25_HUMAN	-1.71834	0.0393785	2.4963	0.266244	-4.69448	0.320208	1.52174	0.345278
sp|P61221|ABCE1_HUMAN	2.23086	0.337218	2.31911	0.380193	2.18028	0.503729	-0.314113	0.102007
sp|P61970|NTF2_HUMAN	1.26155	0.275287	0.812194	0.301505	0.604373	0.241057	-1.51396	0.288695
sp|Q13838|DX39B_HUMAN	-0.55447	0.0799991	-1.80818	0.29712	1.90125	0.326055	1.14881	0.0954353
sp|P63098|CANB1_HUMAN	0.618244	0.041458	-0.936129	0.0709977	1.42081	0.257288	-0.667231	0.0719878
sp|Q96GG9|DCNL1_HUMAN	1.04096	0.212762	1.66437	0.123165	-1.77422	0.151922	2.12085	0.0532515
sp|Q02809|PLOD1_HUMAN	1.74694	0.0972363	-1.26759	0.121293	-1.09352	0.0801274	2.63799	0.300976
sp|Q86UD1|OAF_HUMAN	1.47989	0.376471	2.7218	0.50713	1.40943	0.226851	2.2493	0.497098
sp|Q9BUJ2|HNRL1_HUMAN	-2.39197	0.0346722	-0.697362	0.0120708	1.87871	0.0889093	-2.72899	0.370214
sp|Q5VW32|BROX_HUMAN	2.1285	0.358246	1.6819	0.346496	1.29523	0.443688	2.35181	0.303305
sp|Q9H008|LHPP_HUMAN	-1.42812	0.0497886	1.53423	0.0412126	-2.40046	0.356166	1.33381	0.0102678
sp|Q8NHP8|PLBL2_HUMAN	3.65818	0.4148	1.59964	0.222552	1.72655	0.338267	2.63397	0.346349
sp|Q99829|CPNE1_HUMAN	1.72343	0.102525	1.4455	0.288433	2.01024	0.602979	1.71741	0.354678
sp|Q9BX68|HINT2_HUMAN	1.14821	0.345819	2.85238	0.420015	-1.15409	0.0551021	1.80821	0.213283
sp|Q9Y570|PPME1_HUMAN	0.504963	0.236588	-2.94914	0.440786	-0.403188	0.12006	-5.52312	0.425634
sp|Q9H074|PAIP1_HUMAN	-3.0857	0.470639	-5.0241	0.322657	-1.51255	0.215156	-0.937724	0.0370169
sp|O95782|AP2A1_HUMAN	1.47776	0.0610758	0.992396	0.0825562	0.96551	0.0735018	1.45519	0.121691
sp|O43909|EXTL3_HUMAN	1.2806	0.0284178	3.35259	0.554832	1.8987	0.220325	1.29851	0.124065
sp|O75663|TIPRL_HUMAN	0.725972	0.110926	-2.05367	0.202973	-1.14643	0.0251312	0.919731	0.25503
sp|P21399|ACOC_HUMAN	-1.91542	0.357366	-1.03131	0.0824263	0.874609	0.0294718	-2.13248	0.379082
sp|O43237|DC1L2_HUMAN	1.31419	0.204972	1.41806	0.218319	1.25789	0.0206179	0.759432	0.0530131
sp|P05452|TETN_HUMAN	-1.44823	0.0228031	-0.576703	0.0258766	0.536975	0.165163	1.05762	0.22955
sp|P10646|TFPI1_HUMAN	-2.31593	0.401069	-3.00462	0.667256	0.792709	0.320379	1.03454	0.0411769
sp|P43246|MSH2_HUMAN	1.60141	0.160931	-1.40676	0.0980112	2.30346	0.258436	-0.738796	0.0552231
sp|P46776|RL27A_HUMAN	-2.14562	0.0628038	-2.45607	0.0205789	-1.75004	0.0572964	-2.89448	0.0621379
sp|Q3KQU3|MA7D1_HUMAN	-1.17985	0.236403	-1.579	0.0440539	1.42202	0.0429691	-0.85541	0.0366244
sp|Q9UHR4|BI2L1_HUMAN	2.02861	0.162966	1.7676	0.11317	0.529023	0.00584102	2.34549	0.0652921
sp|Q9UM47|NOTC3_HUMAN	0.960353	0.0348041	0.636335	0.00911314	2.14315	0.0693448	-1.4575	0.0354084
sp|Q9HAB8|PPCS_HUMAN	1.43383	0.333555	-3.06507	0.237018	3.61419	0.487257	-2.31168	0.22699
sp|Q9NR30|DDX21_HUMAN	-3.77755	0.144314	-2.94457	0.172646	0.712154	0.0800969	-3.28856	0.10288
sp|Q16706|MA2A1_HUMAN	1.50325	0.0849693	2.66049	0.232325	1.2447	0.127176	1.97423	0.209184
sp|Q9Y2W1|TR150_HUMAN	-1.84169	0.0868285	0.69833	0.0366376	0.869739	0.341226	0.740567	0.150638
sp|P06280|AGAL_HUMAN	2.77616	0.0745595	2.59641	0.0877542	1.65168	0.268195	-3.1603	0.189688
sp|P26583|HMGB2_HUMAN	-2.03917	0.347275	0.968468	0.195043	-1.69715	0.0763516	0.559904	0.214566
sp|Q9C075|K1C23_HUMAN	3.31733	0.415883	-1.44485	0.180102	1.98269	0.387518	-1.90119	0.422489
sp|Q9NVM6|DJC17_HUMAN	1.7802	0.0703536	1.23284	0.227947	2.42772	0.388808	3.04882	0.388808
sp|P15927|RFA2_HUMAN	0.936823	0.193792	0.971511	0.0900606	-1.05984	0.05361	-0.478398	0.0392085
sp|P17931|LEG3_HUMAN	-1.61467	0.34009	-2.68703	0.444226	-2.18581	0.196896	1.00793	0.348707
sp|P50570|DYN2_HUMAN	-0.659065	0.115559	-1.23306	0.549522	-1.25541	0.337818	-1.15292	0.399198
sp|P80303|NUCB2_HUMAN	0.795815	0.0963508	0.701548	0.0223245	0.822967	0.0310147	0.522737	0.171827
sp|Q71DI3|H32_HUMAN	0.796995	0.20837	-3.54274	0.12462	0.70439	0.308356	-0.626633	0.0524389
sp|Q86UQ4|ABCAD_HUMAN	-0.93741	0.0270146	-1.17316	0.113001	2.65632	0.511309	1.50307	0.0890173
sp|Q8WXF1|PSPC1_HUMAN	-2.55045	0.450107	-2.20831	0.218922	-3.52287	0.394528	-0.909324	0.0558436
sp|Q9H6S3|ES8L2_HUMAN	-1.79399	0.184469	-1.46547	0.217017	-1.00039	0.105405	-1.27663	0.240072
sp|Q9NRV9|HEBP1_HUMAN	-1.38741	0.208666	1.58549	0.0371882	-0.928606	0.119296	-1.31621	0.0686684
sp|Q9BTT0|AN32E_HUMAN	2.08939	0.120282	1.76837	0.0588067	2.44373	0.161529	2.66279	0.273354
sp|Q9Y3C8|UFC1_HUMAN	-2.24756	0.0793484	-1.44845	0.226305	-2.0256	0.146922	-2.33303	0.231278
sp|P20718|GRAH_HUMAN	3.2167	0.462277	1.88954	0.402339	2.06413	0.0338826	1.56661	0.178923
sp|P49354|FNTA_HUMAN	1.41574	0.0282836	1.49018	0.30131	1.71035	0.0230863	2.22698	0.376333
sp|P55263|ADK_HUMAN	1.25464	0.08242	2.06989	0.371849	1.61708	0.135859	1.66732	0.215556
sp|Q6P1N9|TATD1_HUMAN	0.846144	0.0304365	-1.29454	0.039549	-0.734826	0.016688	1.95824	0.319887
sp|Q9Y3B8|ORN_HUMAN	0.347172	0.0118181	-0.435595	0.0498578	-0.807617	0.0264986	1.08593	0.1331
sp|O43813|LANC1_HUMAN	1.28712	0.232805	-2.43979	0.39155	-0.958226	0.343058	0.631446	0.192544
sp|O75436|VP26A_HUMAN	-0.788365	0.0750309	1.36384	0.207084	2.65806	0.090957	-1.42793	0.276316
sp|O15264|MK13_HUMAN	-2.31014	0.372091	2.66535	0.233058	-2.31212	0.409351	2.83219	0.133904
sp|Q12849|GRSF1_HUMAN	1.81042	0.210843	2.17115	0.245435	1.92312	0.394565	2.1449	0.0903258
sp|P42025|ACTY_HUMAN	-0.476749	0.326735	-2.80432	0.347228	-1.54162	0.387812	-1.63267	0.240969
sp|Q8WXX5|DNJC9_HUMAN	1.897	0.183883	1.48168	0.195079	2.10758	0.286113	1.31694	0.0984508
sp|Q92734|TFG_HUMAN	-0.906077	0.028869	-0.374605	0.0932214	-0.890628	0.0393425	-0.844231	0.0688193
sp|Q96C86|DCPS_HUMAN	1.48287	0.219485	2.06173	0.383606	1.95364	0.451078	1.71434	0.560148
sp|O95232|LC7L3_HUMAN	1.37711	0.137878	-1.14949	0.160667	0.561973	0.0619689	1.48347	0.388808
sp|Q9NX46|ARHL2_HUMAN	-1.93838	0.307078	0.956128	0.115882	0.548244	0.0844649	1.27532	0.399358
sp|Q9Y365|PCTL_HUMAN	-2.68003	0.266445	-2.39395	0.313936	-2.33278	0.167713	-2.04609	0.12214
sp|Q9Y547|IFT25_HUMAN	-0.540979	0.0398573	-2.10709	0.490656	-1.01566	0.19288	-0.57434	0.103043
sp|Q15642|CIP4_HUMAN	0.684344	0.0161114	-3.26003	0.0747777	1.12336	0.207041	1.46854	0.0830221
sp|P84243|H33_HUMAN	-0.988589	0.0327211	-3.31274	0.121108	0.707724	0.0254902	-0.282014	0.0159831
sp|P61201|CSN2_HUMAN	1.98332	0.478602	1.22697	0.0586294	3.13623	0.403418	2.39053	0.192525
sp|Q9H8J5|MANS1_HUMAN	-1.04875	0.315652	-2.71122	0.355524	-2.09171	0.366126	1.28998	0.0355068
sp|Q99614|TTC1_HUMAN	1.31889	0.0462816	0.824943	0.0362156	1.38624	0.122494	-1.09775	0.0224204
sp|O60547|GMDS_HUMAN	0.48746	0.195515	-1.72794	0.0609908	1.01419	0.0250008	1.03205	0.328942
sp|P09661|RU2A_HUMAN	1.56177	0.306852	-1.28354	0.383745	-0.708918	0.177871	-1.57755	0.388808
sp|O75506|HSBP1_HUMAN	0.352768	0.0493719	-2.38207	0.334471	0.881684	0.198698	-1.30902	0.0519744
sp|P45973|CBX5_HUMAN	1.65921	0.0282725	-1.09686	0.0317889	0.582398	0.0270455	2.27448	0.0572842
sp|Q15942|ZYX_HUMAN	-0.550593	0.0551562	-2.91312	0.348738	0.563635	0.00749209	-1.26577	0.189915
sp|Q86SQ4|GP126_HUMAN	0.64114	0.0270492	-0.643279	0.0279369	-2.08926	0.331964	0.728251	0.0330001
sp|Q9NQR4|NIT2_HUMAN	1.16824	0.403161	1.49873	0.203302	1.97817	0.317801	-1.96017	0.388808
sp|P06132|DCUP_HUMAN	2.37337	0.427533	-2.00989	0.0680615	1.71219	0.407244	1.75265	0.18334
sp|Q15637|SF01_HUMAN	-1.5554	0.17284	-0.503286	0.125681	-0.985569	0.0431211	-0.896873	0.179267
sp|Q6P1N0|C2D1A_HUMAN	2.98047	0.283928	4.24012	0.0243287	1.89355	0.481314	4.40163	0.360361
sp|P00749|UROK_HUMAN	1.19611	0.117897	-0.699886	0.0455627	1.68989	0.174352	-1.22029	0.0168651
sp|P22304|IDS_HUMAN	1.92573	0.431127	-2.20375	0.529454	1.255	0.24008	1.10173	0.148274
sp|Q9UN86|G3BP2_HUMAN	1.54806	0.19729	1.77608	0.16617	1.24568	0.227916	2.28444	0.426932

## Sheet: MDA-MB-468 lysate
Protein	ICI vs. untreated_fc	ICI vs. untreated_c	ICI_NE vs. untreated_fc	ICI_NE vs. untreated_c	ISO vs. untreated_fc	ISO vs. untreated_c	NE vs. untreated_fc	NE vs. untreated_c
sp|A0AVT1|UBA6_HUMAN	4.33627	0.178923	-1.8772	0.201207	0.731374	0.0922621	-2.1144	0.18157
sp|A0MZ66|SHOT1_HUMAN	2.40432	0.0829392	1.87666	0.15398	1.6846	0.144378	1.94209	0.186608
sp|A1L0T0|ILVBL_HUMAN	-2.16167	0.115667	-1.07552	0.0830996	1.25564	0.231787	-1.62132	0.197072
sp|A1L170|CA226_HUMAN	0.366814	0.0228045	1.0024	0.0556944	-0.703011	0.0574876	-0.528264	0.0677097
sp|A1X283|SPD2B_HUMAN	-0.55487	0.1524	-0.359284	0.18892	-0.353489	0.121314	-0.382977	0.137918
sp|A5D8V6|VP37C_HUMAN	0.289931	0.192757	-1.64129	0.223329	-0.494383	0.0318585	-0.969431	0.238838
sp|A5YKK6|CNOT1_HUMAN	-2.6029	0.0235587	-1.17125	0.0877259	1.25736	0.102333	0.41576	0.0831132
sp|A6NHR9|SMHD1_HUMAN	3.04737	0.147732	1.56279	0.121682	1.44162	0.11561	0.722893	0.0913067
sp|E9PAV3|NACAM_HUMAN	-0.225657	0.156479	3.73694	0.127528	-0.284895	0.249666	-1.23547	0.318435
sp|O00115|DNS2A_HUMAN	0.241112	0.166995	-0.385674	0.125616	0.27009	0.103316	0.162414	0.0376227
sp|O00116|ADAS_HUMAN	0.482188	0.0942931	0.976537	0.240287	-2.20352	0.28738	-1.52745	0.129649
sp|O00139|KIF2A_HUMAN	-0.46241	0.0451881	0.481996	0.0483493	-0.427683	0.0684955	1.76712	0.0502426
sp|O00148|DX39A_HUMAN	0.226494	0.0376759	-0.272706	0.138998	-0.340396	0.212623	0.393583	0.14911
sp|O00151|PDLI1_HUMAN	0.200033	0.136028	0.202698	0.135253	-0.255308	0.18599	-0.252145	0.169955
sp|O00154|BACH_HUMAN	-0.24127	0.213657	-0.409613	0.208143	-0.238809	0.188194	-0.141414	0.117483
sp|O00159|MYO1C_HUMAN	-0.442994	0.145154	-0.567591	0.180375	0.538904	0.168914	-0.490046	0.163135
sp|O00170|AIP_HUMAN	0.252557	0.13585	0.455664	0.18956	0.250159	0.0961498	-0.46986	0.161194
sp|O00178|GTPB1_HUMAN	2.71187	0.0695697	-0.360491	0.130414	0.397841	0.13325	0.274737	0.0923349
sp|O00194|RB27B_HUMAN	1.09978	0.0561919	1.55742	0.106484	0.869058	0.242811	-0.351585	0.130931
sp|O00203|AP3B1_HUMAN	-0.944758	0.151417	1.72834	0.107874	1.00885	0.116567	2.13483	0.328393
sp|O00204|ST2B1_HUMAN	-0.355785	0.136539	-0.296237	0.0511388	-0.466635	0.208787	-0.414123	0.0387578
sp|O00217|NDUS8_HUMAN	-1.02836	0.0655481	-2.21229	0.0658565	0.492088	0.165726	-1.50296	0.276977
sp|O00231|PSD11_HUMAN	0.295889	0.144998	0.351787	0.181217	0.207358	0.0777659	0.558703	0.14497
sp|O00232|PSD12_HUMAN	-0.721427	0.228115	0.846233	0.161527	-0.499946	0.227006	0.20535	0.234886
sp|O00233|PSMD9_HUMAN	-5.17926	0.166958	-0.728982	0.0698581	0.21966	0.0775036	0.45689	0.317523
sp|O00244|ATOX1_HUMAN	-0.373463	0.066836	-0.341078	0.103891	-0.338598	0.0903878	0.257125	0.056199
sp|O00264|PGRC1_HUMAN	-1.99016	0.0424775	0.996159	0.101018	0.661607	0.298831	-1.48944	0.440704
sp|O00186|STXB3_HUMAN	3.27745	0.154616	3.3265	0.0976542	1.8969	0.147383	3.17614	0.160066
sp|O00193|SMAP_HUMAN	-1.05723	0.0823126	-1.6678	0.376203	-0.682244	0.222194	-0.383483	0.189241
sp|O00299|CLIC1_HUMAN	-0.265463	0.142969	0.230175	0.143679	-0.234901	0.210516	0.247489	0.131701
sp|O00303|EIF3F_HUMAN	-0.583862	0.200165	1.43812	0.0924402	-0.774842	0.185849	-0.41536	0.130139
sp|O00410|IPO5_HUMAN	-0.92991	0.112987	-0.293592	0.173623	0.425359	0.186216	0.21879	0.141671
sp|O00422|SAP18_HUMAN	-0.425509	0.126878	-0.364008	0.0463307	2.42071	0.343766	-0.447301	0.148969
sp|O00425|IF2B3_HUMAN	-0.934112	0.0754867	-0.32125	0.0531251	-0.880396	0.0651916	-0.678807	0.0615306
sp|O00487|PSDE_HUMAN	-0.520612	0.100695	-0.275804	0.188549	0.326478	0.167774	0.157396	0.0910544
sp|O00505|IMA4_HUMAN	2.647	0.107168	2.18449	0.0268083	2.40102	0.135926	0.393628	0.0252985
sp|O00515|LAD1_HUMAN	0.23578	0.135266	0.295419	0.161906	-0.4322	0.0464597	-0.294931	0.0590178
sp|O00267|SPT5H_HUMAN	-1.26869	0.054701	-0.614993	0.0714951	-0.578545	0.0308862	0.477074	0.206586
sp|O00541|PESC_HUMAN	-0.479362	0.0883147	0.4741	0.13208	-0.437846	0.071317	0.464329	0.100081
sp|O00273|DFFA_HUMAN	-0.626896	0.133998	-1.09413	0.128461	-0.428362	0.0587243	-0.388696	0.0590994
sp|O00571|DDX3X_HUMAN	-0.22484	0.143408	0.450498	0.203985	1.18075	0.182251	-0.182058	0.178159
sp|O00622|CYR61_HUMAN	-0.533014	0.132826	-0.480044	0.179847	0.338832	0.163748	-0.293504	0.149959
sp|O00743|PPP6_HUMAN	0.415039	0.087655	0.959652	0.112109	1.2122	0.103125	1.46904	0.259104
sp|O00764|PDXK_HUMAN	0.321485	0.137982	0.263777	0.173492	0.457974	0.241583	0.35204	0.141413
sp|O00468|AGRIN_HUMAN	-1.30156	0.11474	0.212363	0.0801104	3.96013	0.017231	0.333742	0.267771
sp|O14579|COPE_HUMAN	0.269005	0.177806	-0.363245	0.0477064	0.739838	0.0540972	0.383303	0.126886
sp|O14681|EI24_HUMAN	0.535886	0.129221	0.965861	0.0778238	0.349711	0.0377807	-0.36351	0.0355323
sp|O14732|IMPA2_HUMAN	0.243856	0.162311	-0.242239	0.13213	0.598351	0.0402153	0.322612	0.105539
sp|O14737|PDCD5_HUMAN	-0.33532	0.0600381	-0.223337	0.0697074	-0.283696	0.111137	-0.260329	0.183011
sp|O00567|NOP56_HUMAN	-0.909653	0.181134	-1.37376	0.0893568	0.864757	0.15605	0.966182	0.0713681
sp|O14745|NHRF1_HUMAN	0.218406	0.0556059	-0.293561	0.0333566	-0.299094	0.144143	0.287288	0.183919
sp|O14776|TCRG1_HUMAN	-0.285278	0.154924	-0.63378	0.376728	-0.5416	0.364441	1.37825	0.106624
sp|O14787|TNPO2_HUMAN	-1.578	0.0674747	-1.53808	0.137304	-1.10267	0.252494	5.07524	0.160312
sp|O14818|PSA7_HUMAN	-0.276615	0.143331	-0.293065	0.185119	-0.370022	0.305666	-0.217578	0.147756
sp|O00754|MA2B1_HUMAN	-2.32091	0.0249179	1.6424	0.274936	1.33915	0.209678	-0.3662	0.0786191
sp|O14828|SCAM3_HUMAN	-0.356892	0.0508613	-1.5772	0.180014	0.309578	0.0847933	-0.609439	0.421543
sp|O14908|GIPC1_HUMAN	-0.43302	0.221637	-3.82112	0.290325	-0.890259	0.363187	-0.454364	0.279069
sp|O14929|HAT1_HUMAN	0.32586	0.10871	0.248648	0.0925776	0.259106	0.157499	0.277765	0.153147
sp|O14964|HGS_HUMAN	-1.31553	0.0833499	-0.501976	0.202286	-0.361757	0.116968	-0.411002	0.268089
sp|O14974|MYPT1_HUMAN	0.37632	0.205569	0.832678	0.142301	0.174197	0.126578	0.364078	0.0875548
sp|O14979|HNRDL_HUMAN	0.701388	0.269793	0.706693	0.265043	-0.398675	0.263468	0.504575	0.301899
sp|O14980|XPO1_HUMAN	0.279566	0.0631617	-0.17315	0.0819577	-0.527275	0.147048	-0.371315	0.106096
sp|O15020|SPTN2_HUMAN	0.184564	0.0602334	-0.485619	0.0937167	0.652832	0.150104	1.19528	0.157105
sp|O15021|MAST4_HUMAN	4.9257	0.140463	-0.295187	0.248597	-4.36248	0.241423	-0.219375	0.243126
sp|O15031|PLXB2_HUMAN	-0.635453	0.0455418	-0.461605	0.0613195	-0.872008	0.221943	-0.508009	0.309481
sp|O15091|MRRP3_HUMAN	-6.17009	0.0457268	-6.17009	0.0358747	-3.18574	0.0150879	-0.500765	0.0197766
sp|O15116|LSM1_HUMAN	-0.981835	0.023887	0.41668	0.279617	0.256176	0.253109	-0.900215	0.0343432
sp|O15143|ARC1B_HUMAN	0.320862	0.191084	0.37438	0.250207	0.48029	0.291391	0.307618	0.0702315
sp|O15144|ARPC2_HUMAN	-0.452725	0.175362	-0.35009	0.197574	-0.473536	0.14214	-0.346481	0.140606
sp|O14933|UB2L6_HUMAN	6.23997	0.270215	0.507046	0.219755	0.183922	0.196861	-0.692137	0.38362
sp|O15145|ARPC3_HUMAN	1.50067	0.227689	1.67484	0.229372	-0.327242	0.150131	-0.780524	0.0787007
sp|O15160|RPAC1_HUMAN	-1.65777	0.0486621	0.37506	0.170686	-2.3481	0.153112	0.653946	0.158676
sp|O15212|PFD6_HUMAN	0.345534	0.242212	0.319496	0.128884	-0.408264	0.0958874	0.612259	0.1421
sp|O15231|ZN185_HUMAN	0.301884	0.0855292	-0.306294	0.117015	-0.286427	0.0948125	0.205383	0.0882352
sp|O15264|MK13_HUMAN	0.360313	0.217126	0.359465	0.146667	0.480196	0.271075	0.304018	0.169741
sp|O14976|GAK_HUMAN	-0.466549	0.283241	-0.271228	0.0910716	-0.412701	0.269512	-0.686521	0.229765
sp|O15269|SPTC1_HUMAN	0.888308	0.088193	2.73196	0.0957496	0.656603	0.092554	1.3192	0.17498
sp|O15347|HMGB3_HUMAN	0.254315	0.0557453	-0.327997	0.0482672	-0.378807	0.175087	0.330537	0.248818
sp|O15355|PPM1G_HUMAN	0.50451	0.150114	0.20451	0.119173	0.530345	0.0938893	0.369268	0.10383
sp|O15371|EIF3D_HUMAN	-0.234452	0.077005	-0.238053	0.146581	0.230082	0.114878	-0.236374	0.166179
sp|O15372|EIF3H_HUMAN	-0.18726	0.155275	-0.294659	0.234776	-0.348227	0.333323	-0.220376	0.086432
sp|O15400|STX7_HUMAN	-0.331682	0.0342976	-0.754011	0.183736	-0.22455	0.0287932	-0.51215	0.283
sp|O15498|YKT6_HUMAN	-0.315899	0.139694	-0.399136	0.126241	-0.43111	0.152444	1.73142	0.233559
sp|O15511|ARPC5_HUMAN	1.33216	0.209971	1.49263	0.142879	-0.20842	0.18578	1.93037	0.222988
sp|O15514|RPB4_HUMAN	0.20128	0.0301536	0.524268	0.190257	0.271935	0.15817	-0.182079	0.0964283
sp|O15027|SC16A_HUMAN	0.22	0.0600653	-0.633957	0.0347826	-0.423705	0.0308478	3.12263	0.0371161
sp|O15533|TPSN_HUMAN	-1.59865	0.0979666	-5.14183	0.181511	0.596017	0.296325	-1.40357	0.277446
sp|O43143|DHX15_HUMAN	-0.362352	0.103692	1.86264	0.115971	0.375994	0.150845	-1.30925	0.215435
sp|O43148|MCES_HUMAN	0.244054	0.0999843	-0.821386	0.170436	-2.41505	0.171841	-6.57728	0.204634
sp|O15042|SR140_HUMAN	-1.40575	0.164624	-2.01663	0.126034	-0.834701	0.0908777	0.995062	0.203833
sp|O43169|CYB5B_HUMAN	-0.69844	0.247405	-1.52149	0.11766	-1.56584	0.23051	-1.36284	0.360433
sp|O43172|PRP4_HUMAN	0.806248	0.0686603	0.653212	0.294898	0.395424	0.195702	-0.841154	0.235294
sp|O43175|SERA_HUMAN	-0.2247	0.19978	-0.202789	0.231879	0.373225	0.180355	-0.187599	0.100931
sp|O43237|DC1L2_HUMAN	0.948047	0.19762	-0.242219	0.120262	-0.30072	0.282776	-0.210749	0.102089
sp|O43242|PSMD3_HUMAN	-0.553402	0.167175	-0.404997	0.145919	1.94997	0.146956	0.218561	0.154103
sp|O43324|MCA3_HUMAN	-0.199069	0.0310956	0.316924	0.0891384	0.32054	0.304326	-0.260644	0.0968332
sp|O43390|HNRPR_HUMAN	0.339168	0.170355	0.426369	0.0638493	-0.35962	0.242018	0.412472	0.161251
sp|O43396|TXNL1_HUMAN	-0.360289	0.131795	0.242784	0.0819541	-0.429912	0.21455	5.21244	0.121703
sp|O43399|TPD54_HUMAN	0.333409	0.193122	-0.27275	0.128848	-0.259458	0.0849245	0.627583	0.0896506
sp|O43447|PPIH_HUMAN	-0.315912	0.155396	0.243974	0.253559	-0.382587	0.246625	-0.323313	0.263631
sp|O43464|HTRA2_HUMAN	0.376092	0.130764	0.329146	0.139029	0.253983	0.0796317	0.963177	0.0725335
sp|O43488|ARK72_HUMAN	-1.58524	0.135433	0.353734	0.129803	1.27728	0.0566884	0.300695	0.0818506
sp|O15270|SPTC2_HUMAN	-0.320131	0.148283	-0.331922	0.243707	-0.442982	0.344496	-0.317761	0.31983
sp|O43504|LTOR5_HUMAN	0.205244	0.327038	0.18961	0.058014	-0.552818	0.00284338	-0.152478	0.0558052
sp|O43583|DENR_HUMAN	0.546569	0.274929	0.538231	0.260197	0.42626	0.287926	0.126451	0.10821
sp|O15327|INP4B_HUMAN	0.781742	0.244837	-0.847158	0.061545	-0.450552	0.10719	-0.645896	0.0505129
sp|O43598|DNPH1_HUMAN	0.180079	0.105489	0.321687	0.214193	0.366204	0.139047	-0.983842	0.125168
sp|O43617|TPPC3_HUMAN	-0.535828	0.137267	-0.702907	0.120237	-1.49424	0.13022	0.245616	0.136378
sp|O43633|CHM2A_HUMAN	-3.9215	0.055229	0.341764	0.157795	-4.00517	0.0279828	-0.357175	0.0795835
sp|O43660|PLRG1_HUMAN	0.352792	0.102209	0.645914	0.278498	0.542419	0.208605	2.10533	0.0999072
sp|O43665|RGS10_HUMAN	0.361215	0.123301	-0.663244	0.209902	-1.81484	0.279203	-0.54842	0.198737
sp|O43684|BUB3_HUMAN	1.24558	0.0714406	-0.429179	0.114352	-1.08309	0.21962	0.351841	0.0691742
sp|O43707|ACTN4_HUMAN	-0.277284	0.238358	0.67048	0.240752	1.07952	0.44839	-0.215183	0.145511
sp|O43719|HTSF1_HUMAN	0.295702	0.167051	-0.575411	0.156589	-0.277212	0.209727	1.34357	0.117931
sp|O43765|SGTA_HUMAN	-0.327254	0.375992	-0.374683	0.394409	-0.24699	0.211061	0.750163	0.0553952
sp|O43768|ENSA_HUMAN	0.387918	0.0531859	-2.80368	0.27396	-0.218889	0.0395813	1.89344	0.161435
sp|O43776|SYNC_HUMAN	0.748063	0.280444	-0.454494	0.25307	0.675937	0.250033	-0.319155	0.217961
sp|O43795|MYO1B_HUMAN	0.439172	0.127502	-0.811191	0.200176	-0.570825	0.0938372	-0.420952	0.175056
sp|O43809|CPSF5_HUMAN	0.450846	0.0945322	-0.77967	0.194687	0.365303	0.0404397	0.439246	0.124621
sp|O43252|PAPS1_HUMAN	4.71577	0.155442	0.50334	0.104093	-1.32896	0.125281	0.326749	0.155109
sp|O43815|STRN_HUMAN	0.647726	0.0579604	-0.393105	0.105681	-0.894141	0.0653349	-0.8797	0.129007
sp|O43823|AKAP8_HUMAN	0.507734	0.145402	-0.484959	0.163444	-0.810764	0.0591493	-2.34511	0.154059
sp|O43847|NRDC_HUMAN	-0.291833	0.145089	-0.383391	0.249452	-0.497207	0.405273	-0.368821	0.28094
sp|O43852|CALU_HUMAN	0.487536	0.208659	0.459184	0.18216	0.6834	0.206031	0.302265	0.190679
sp|O43865|SAHH2_HUMAN	0.386158	0.13906	-0.463494	0.171766	0.460677	0.177631	0.353505	0.228128
sp|O60216|RAD21_HUMAN	0.305284	0.0167136	-5.97144	0.235702	0.562113	0.275317	-0.738816	0.0619177
sp|O60218|AK1BA_HUMAN	0.295954	0.0697871	-0.935285	0.113955	0.451216	0.0901376	0.374511	0.240859
sp|O60220|TIM8A_HUMAN	0.366168	0.155491	0.934327	0.144755	-0.39375	0.0253613	0.29787	0.153134
sp|O60256|KPRB_HUMAN	-0.956057	0.0226675	-1.51334	0.0876203	-0.803225	0.0891729	1.11357	0.167265
sp|O60264|SMCA5_HUMAN	0.906246	0.237145	-0.392116	0.0181493	-0.63294	0.114228	0.211458	0.0960708
sp|O60271|JIP4_HUMAN	-1.35037	0.116701	-2.12958	0.209777	1.22796	0.212347	0.644639	0.259065
sp|O60341|KDM1A_HUMAN	1.07483	0.0212187	-3.7239	0.262994	0.265346	0.0763417	0.474939	0.164871
sp|O60493|SNX3_HUMAN	-0.319507	0.14575	-0.429416	0.113213	0.171053	0.0161865	-0.221489	0.0199773
sp|O43681|ASNA_HUMAN	0.364904	0.342129	0.310703	0.2145	-0.476684	0.283878	-0.338275	0.27646
sp|O60502|OGA_HUMAN	0.311723	0.0445654	-1.12592	0.251443	0.41075	0.184493	0.412428	0.174096
sp|O60506|HNRPQ_HUMAN	0.299383	0.156247	-0.307538	0.0927563	-0.272628	0.134027	0.352081	0.231218
sp|O60547|GMDS_HUMAN	0.359174	0.100588	0.614262	0.079099	0.684706	0.152217	0.237267	0.114417
sp|O60568|PLOD3_HUMAN	-0.539294	0.0805219	-2.02308	0.0688664	-1.19774	0.127499	1.35119	0.205671
sp|O60610|DIAP1_HUMAN	-0.167963	0.0320525	0.252332	0.124811	0.194414	0.0483865	-0.282768	0.107046
sp|O60664|PLIN3_HUMAN	-2.53498	0.0834742	0.158479	0.0860181	0.288974	0.132097	0.22939	0.122182
sp|O60716|CTND1_HUMAN	-0.150928	0.0366781	-0.213429	0.146362	0.294909	0.103317	-0.321943	0.176974
sp|O60749|SNX2_HUMAN	0.405229	0.0363048	0.353808	0.0819296	0.197865	0.0399991	-0.218252	0.0726629
sp|O43813|LANC1_HUMAN	-0.259521	0.0574385	-0.53656	0.132543	-0.245244	0.0478796	-0.337228	0.130508
sp|O60762|DPM1_HUMAN	-0.719367	0.0443993	-1.99796	0.309313	-0.381608	0.0470593	-2.79367	0.368342
sp|O60763|USO1_HUMAN	0.454198	0.13227	0.561462	0.18874	-0.329627	0.149018	-0.441617	0.0980242
sp|O60783|RT14_HUMAN	-2.21332	0.268313	-2.11913	0.217819	0.665918	0.0950215	-1.01087	0.257803
sp|O60784|TOM1_HUMAN	-0.448594	0.0676923	-1.17651	0.113803	-1.20246	0.279461	0.881212	0.260923
sp|O60826|CCD22_HUMAN	-0.900176	0.138363	-1.58517	0.153045	-2.32683	0.125006	1.89872	0.281882
sp|O60828|PQBP1_HUMAN	-0.502712	0.229252	0.220164	0.0740122	0.402374	0.0725046	-0.172228	0.059951
sp|O60832|DKC1_HUMAN	3.11021	0.0394018	0.331255	0.0363094	0.448771	0.0401544	0.30385	0.163052
sp|O60841|IF2P_HUMAN	-0.463607	0.172887	-2.67399	0.057547	0.319753	0.145888	0.30978	0.102072
sp|O60869|EDF1_HUMAN	0.247316	0.0701481	0.218308	0.162728	0.650652	0.179827	0.27154	0.174565
sp|O60884|DNJA2_HUMAN	-0.352426	0.105372	-0.593446	0.10999	-0.282128	0.0568552	0.257782	0.0995191
sp|O60888|CUTA_HUMAN	1.09445	0.120187	0.698719	0.268675	-0.778914	0.220583	-0.489299	0.229693
sp|O60925|PFD1_HUMAN	-0.233881	0.014833	-0.193707	0.0507883	0.262456	0.150299	-0.26885	0.205827
sp|O75044|SRGP2_HUMAN	-3.5903	0.187999	-0.895567	0.0680113	-0.536132	0.307842	-0.353971	0.0483754
sp|O75083|WDR1_HUMAN	-0.268098	0.331345	-0.258045	0.269384	-0.305715	0.625777	-0.919732	0.133263
sp|O75116|ROCK2_HUMAN	1.54871	0.300297	0.51146	0.0303687	1.13591	0.13693	-0.655969	0.243196
sp|O75131|CPNE3_HUMAN	-0.509457	0.145681	-0.454582	0.109578	0.458614	0.0818974	-0.483635	0.262419
sp|O75146|HIP1R_HUMAN	1.18715	0.0703087	-1.01016	0.178796	1.14578	0.0708795	-3.35801	0.0926607
sp|O75152|ZC11A_HUMAN	-1.20014	0.123472	0.371891	0.101035	-0.873932	0.110937	-0.449638	0.236255
sp|O75223|GGCT_HUMAN	1.24934	0.275193	1.77567	0.109028	1.36657	0.24911	0.74566	0.283613
sp|O75312|ZPR1_HUMAN	1.19402	0.180358	0.193972	0.0753333	2.29873	0.172088	1.6808	0.25434
sp|O75323|NIPS2_HUMAN	-1.59034	0.272135	1.05118	0.100455	0.77407	0.155879	-1.72602	0.218394
sp|O75340|PDCD6_HUMAN	0.266322	0.0820431	-0.253903	0.105547	1.57084	0.131371	-0.478439	0.0856659
sp|O75347|TBCA_HUMAN	-0.88832	0.0324837	-0.192002	0.152475	-0.347224	0.161617	-0.232409	0.131223
sp|O75348|VATG1_HUMAN	-0.315259	0.235853	-0.751898	0.307981	-0.352953	0.285484	6.13829	0.198913
sp|O75351|VPS4B_HUMAN	-0.141869	0.0178875	0.414207	0.0390339	0.93477	0.237553	1.06823	0.0922193
sp|O60825|F262_HUMAN	-2.39215	0.161694	1.27508	0.205425	-2.05093	0.0878699	1.56592	0.0514957
sp|O75367|H2AY_HUMAN	-1.62583	0.116871	0.816293	0.138961	0.7869	0.412958	-1.85825	0.30127
sp|O75369|FLNB_HUMAN	0.499736	0.12989	-0.29284	0.146216	0.961877	0.141468	0.300722	0.0951379
sp|O75390|CISY_HUMAN	-1.47288	0.25436	-1.24202	0.11274	-2.5953	0.198567	-0.842236	0.216246
sp|O75396|SC22B_HUMAN	-0.778684	0.0975783	-0.608136	0.0817711	0.464927	0.210876	3.00865	0.277888
sp|O75400|PR40A_HUMAN	-0.620986	0.176565	-6.34236	0.162987	-0.511309	0.0740684	-0.369967	0.135132
sp|O60885|BRD4_HUMAN	-0.269386	0.0455556	0.852587	0.0980962	0.541254	0.266692	1.41541	0.216134
sp|O75436|VP26A_HUMAN	-0.416277	0.259828	-0.524583	0.18309	-0.553608	0.276678	-1.08304	0.137295
sp|O75475|PSIP1_HUMAN	0.913213	0.22235	1.03447	0.190206	0.745064	0.362433	-0.681991	0.104146
sp|O75489|NDUS3_HUMAN	3.3364	0.169952	1.77568	0.160894	-1.72852	0.107498	-1.20615	0.100847
sp|O75494|SRS10_HUMAN	-0.220349	0.0519256	0.194698	0.126297	-0.277572	0.0773575	-0.242794	0.112798
sp|O75531|BAF_HUMAN	0.588881	0.211885	-0.557995	0.0816222	-0.303924	0.0642398	-0.687383	0.357388
sp|O75533|SF3B1_HUMAN	-0.431546	0.100916	0.308271	0.228953	0.354766	0.185825	0.359871	0.140455
sp|O75534|CSDE1_HUMAN	0.380668	0.131932	0.264694	0.0396265	0.4949	0.0550812	0.255753	0.172675
sp|O75607|NPM3_HUMAN	0.184516	0.0904106	0.235067	0.170606	0.177294	0.0791268	0.213261	0.165307
sp|O75629|CREG1_HUMAN	0.226786	0.402941	0.201383	0.0509145	0.204977	0.0913072	-0.076053	0.00642436
sp|O75643|U520_HUMAN	-0.23125	0.113288	0.631986	0.23307	0.438899	0.175069	-0.267025	0.0741597
sp|O75663|TIPRL_HUMAN	0.44618	0.278913	0.432237	0.291869	0.339888	0.112124	0.183823	0.0452677
sp|O75688|PPM1B_HUMAN	-0.331414	0.108051	1.20581	0.0654886	0.332702	0.125698	-0.368653	0.254584
sp|O75694|NU155_HUMAN	0.313988	0.141522	0.505002	0.285348	0.253271	0.0972225	1.20736	0.0799893
sp|O75718|CRTAP_HUMAN	0.308254	0.341731	0.34793	0.0369293	0.32021	0.300457	0.292935	0.27233
sp|O75821|EIF3G_HUMAN	2.1702	0.0790973	-0.449906	0.173633	-0.390664	0.240616	-0.326597	0.0949389
sp|O75828|CBR3_HUMAN	-2.05195	0.133539	3.58823	0.165768	2.93567	0.159675	0.607085	0.251531
sp|O75832|PSD10_HUMAN	0.267034	0.0237125	0.325308	0.214573	-0.90694	0.155154	0.368124	0.0278506
sp|O75874|IDHC_HUMAN	0.299718	0.203444	0.367822	0.211122	0.409971	0.263712	0.212942	0.0722157
sp|O75915|PRAF3_HUMAN	-1.08441	0.060833	-2.42315	0.39292	1.28423	0.115864	-1.34398	0.290449
sp|O75937|DNJC8_HUMAN	-0.194133	0.029038	0.34633	0.187661	-0.297175	0.363251	-0.173631	0.0998909
sp|O75947|ATP5H_HUMAN	1.72979	0.0360787	1.42609	0.355401	1.34296	0.415638	-1.48864	0.182218
sp|O75964|ATP5L_HUMAN	-0.825929	0.170537	-0.980133	0.108856	0.959103	0.21051	0.868496	0.216568
sp|O76003|GLRX3_HUMAN	0.62358	0.221979	0.84242	0.0934212	-0.555906	0.156755	0.674455	0.147431
sp|O76013|KRT36_HUMAN	0.597649	0.142472	2.12874	0.617594	1.94675	0.573231	0.635603	0.267678
sp|O76021|RL1D1_HUMAN	-1.21875	0.133587	-0.94919	0.130234	1.2062	0.276993	0.324393	0.0844204
sp|O94760|DDAH1_HUMAN	-0.400979	0.216232	-0.540412	0.30467	-0.692176	0.296434	-0.319995	0.138273
sp|O94763|RMP_HUMAN	-2.24776	0.144069	-1.11516	0.170067	-1.88986	0.158859	-0.67413	0.154448
sp|O75600|KBL_HUMAN	-2.61708	0.105071	-2.3585	0.175292	1.94855	0.21737	-1.73211	0.141145
sp|O94826|TOM70_HUMAN	2.17735	0.239234	1.04027	0.189173	1.1915	0.333565	-1.63283	0.180241
sp|O94874|UFL1_HUMAN	-0.966803	0.108593	-1.46933	0.0943953	-2.44698	0.0793182	-0.921388	0.119625
sp|O94905|ERLN2_HUMAN	-0.897496	0.0947818	-0.539028	0.0360645	0.486083	0.147191	-1.32719	0.149621
sp|O94979|SC31A_HUMAN	0.270952	0.144221	0.327957	0.148773	0.329578	0.223355	-0.422735	0.244286
sp|O75822|EIF3J_HUMAN	0.279416	0.0609505	-0.374351	0.110131	-0.318934	0.169946	-0.226977	0.0953812
sp|O95197|RTN3_HUMAN	-1.67313	0.160086	-1.86283	0.205947	0.557401	0.320519	-1.33346	0.221235
sp|O95202|LETM1_HUMAN	1.55726	0.0435659	-1.69083	0.139577	0.976834	0.222139	-2.05126	0.287118
sp|O95232|LC7L3_HUMAN	0.426975	0.0707539	-0.659412	0.0730228	-0.277389	0.0180152	-0.479261	0.150333
sp|O95274|LYPD3_HUMAN	1.01667	0.0928429	1.42307	0.300982	2.56142	0.687541	2.2249	0.744893
sp|O95302|FKBP9_HUMAN	0.131882	0.0161154	0.390433	0.159718	0.22561	0.187256	-0.265878	0.199054
sp|O95336|6PGL_HUMAN	5.90573	0.0961281	-0.514979	0.123853	-0.257816	0.0555874	-0.277069	0.318839
sp|O95347|SMC2_HUMAN	-0.774735	0.189985	-0.294502	0.0598119	-0.644769	0.242284	0.403121	0.463412
sp|O95361|TRI16_HUMAN	0.194103	0.120982	-0.721035	0.0464474	-0.501843	0.102497	0.463988	0.266102
sp|O95372|LYPA2_HUMAN	-0.230523	0.0555803	-0.349901	0.178119	-0.321052	0.0800969	-0.297953	0.167464
sp|O95394|AGM1_HUMAN	-0.922077	0.0677405	0.247477	0.0438285	-0.670788	0.259745	-0.48165	0.192111
sp|O94776|MTA2_HUMAN	-0.426402	0.201943	-0.66199	0.152733	0.402564	0.128097	-0.23024	0.0670995
sp|O95433|AHSA1_HUMAN	-0.293559	0.16936	0.539583	0.172074	-0.410542	0.220027	-0.334346	0.227485
sp|O95456|PSMG1_HUMAN	0.309757	0.0499602	-0.787846	0.121617	-0.63308	0.127307	0.423457	0.184874
sp|O95470|SGPL1_HUMAN	-1.80055	0.119468	0.252692	0.0513461	-1.69186	0.202718	-1.6173	0.0493127
sp|O94903|PROSC_HUMAN	-0.606872	0.0858609	0.70237	0.0395608	-1.23976	0.139567	-0.823317	0.228046
sp|O95486|SC24A_HUMAN	3.42852	0.245518	1.1343	0.142369	1.08136	0.119676	2.09118	0.228982
sp|O95563|MPC2_HUMAN	1.05474	0.023434	-1.0658	0.0414777	0.657264	0.176828	-0.340864	0.0183763
sp|O95571|ETHE1_HUMAN	-0.670959	0.123141	3.1917	0.148682	0.274542	0.159873	-0.486623	0.360822
sp|O95573|ACSL3_HUMAN	-1.57966	0.139409	1.63514	0.0918238	1.10356	0.239079	-2.22503	0.153522
sp|O95716|RAB3D_HUMAN	-1.41554	0.121168	-1.41149	0.133132	0.616124	0.0477307	-1.38574	0.14238
sp|O95721|SNP29_HUMAN	0.265593	0.115798	-0.421116	0.147718	-0.399732	0.0880669	0.21654	0.0386765
sp|O95749|GGPPS_HUMAN	-0.302226	0.224063	0.293048	0.235702	-0.492768	0.116106	0.244066	0.156938
sp|O95777|LSM8_HUMAN	0.44667	0.107642	0.796396	0.0583067	0.796669	0.165167	0.423302	0.0858124
sp|O95219|SNX4_HUMAN	-0.782075	0.0939227	0.428122	0.306631	0.209579	0.120484	1.36743	0.0615452
sp|O95782|AP2A1_HUMAN	0.50695	0.037949	2.5795	0.10418	0.53519	0.171699	0.348856	0.0483606
sp|O95793|STAU1_HUMAN	-0.301842	0.0425503	0.318641	0.11837	-0.209732	0.123761	3.17871	0.145
sp|O95831|AIFM1_HUMAN	-0.393415	0.0868736	-0.653976	0.113562	-0.355884	0.241866	-0.530953	0.383797
sp|O95834|EMAL2_HUMAN	-0.262799	0.149558	-0.464449	0.21652	-0.434335	0.230999	0.631455	0.057572
sp|O95861|BPNT1_HUMAN	0.44152	0.14443	-0.486662	0.208486	0.308516	0.123042	0.33387	0.133896
sp|O95865|DDAH2_HUMAN	0.257664	0.101424	-0.304017	0.106627	-0.255513	0.0771273	-0.237045	0.0831411
sp|O95359|TACC2_HUMAN	-0.306986	0.0797661	1.29417	0.201864	0.515177	0.216971	-1.76069	0.56798
sp|O95870|ABHGA_HUMAN	-1.64763	0.344828	-1.41596	0.20746	0.993053	0.192059	-2.3125	0.434242
sp|O95881|TXD12_HUMAN	-0.275817	0.173128	0.37866	0.115448	-0.246196	0.102934	0.243216	0.162096
sp|O95983|MBD3_HUMAN	2.85343	0.230555	1.35913	0.0902328	2.32756	0.112157	2.85391	0.251527
sp|O95373|IPO7_HUMAN	-0.832992	0.0832453	-1.14159	0.108683	-0.996717	0.100856	-1.48219	0.0693458
sp|O96008|TOM40_HUMAN	-1.48172	0.0768224	0.876331	0.0407469	1.22417	0.234879	-1.8199	0.127027
sp|O96013|PAK4_HUMAN	-0.752892	0.126013	0.582552	0.364359	0.867776	0.0748478	-3.29046	0.250524
sp|O96019|ACL6A_HUMAN	-0.293048	0.0998727	1.98169	0.194582	-0.276249	0.0595845	0.60526	0.145571
sp|P00338|LDHA_HUMAN	-0.156679	0.15069	-0.223247	0.208144	-0.203029	0.0699385	0.184714	0.150215
sp|P00352|AL1A1_HUMAN	0.340068	0.256453	-1.11262	0.16315	-0.233447	0.0725062	-0.209247	0.0882064
sp|P00367|DHE3_HUMAN	0.520315	0.0567095	0.646369	0.0968627	0.794562	0.219797	-1.28508	0.301097
sp|P00387|NB5R3_HUMAN	-1.33372	0.253296	-1.63323	0.293438	0.813618	0.310742	-1.02777	0.331801
sp|P00390|GSHR_HUMAN	-1.99938	0.0529462	-0.436713	0.0484236	-1.76375	0.0597643	0.293263	0.229687
sp|P00403|COX2_HUMAN	1.1715	0.17662	-3.04203	0.366214	1.05162	0.346818	-1.44203	0.417523
sp|P00441|SODC_HUMAN	-0.53874	0.311785	-0.443361	0.445113	-0.43656	0.364913	-0.431445	0.341449
sp|P00491|PNPH_HUMAN	-0.458254	0.309151	-0.330506	0.231844	-0.499325	0.431446	0.33137	0.236151
sp|P00492|HPRT_HUMAN	-0.319347	0.197917	-0.320889	0.229312	-0.318585	0.246172	0.339248	0.0781453
sp|P00505|AATM_HUMAN	1.90917	0.117164	-0.771593	0.0836446	1.67074	0.127928	-0.980701	0.540729
sp|P00533|EGFR_HUMAN	0.265648	0.0797494	-3.03203	0.100708	0.291225	0.22863	-0.468074	0.450065
sp|P00558|PGK1_HUMAN	-0.139831	0.0449873	-0.194765	0.0999674	-0.189864	0.179558	0.393314	0.226769
sp|P00568|KAD1_HUMAN	0.314554	0.125269	0.281956	0.133766	1.38476	0.0861662	-0.267006	0.149569
sp|P00966|ASSY_HUMAN	-0.261659	0.22599	-0.322672	0.237056	0.309369	0.207688	-0.276381	0.343636
sp|O95837|GNA14_HUMAN	-1.09302	0.403363	0.562979	0.311708	-2.12353	0.839538	-0.513588	0.324741
sp|P01111|RASN_HUMAN	-0.132595	0.0199638	-0.236916	0.056215	0.261464	0.173873	-0.366926	0.317804
sp|P02144|MYG_HUMAN	-0.386319	0.240925	-0.339607	0.218752	-0.60078	0.364748	-2.03701	0.376835
sp|P02511|CRYAB_HUMAN	0.238633	0.0670573	0.958771	0.534962	1.32372	0.621666	1.27013	0.834984
sp|P02538|K2C6A_HUMAN	0.355092	0.21221	0.654621	0.69734	0.40337	0.28958	0.332418	0.244509
sp|P02545|LMNA_HUMAN	0.194024	0.097983	-0.151529	0.0356698	0.172334	0.101854	0.201494	0.0843671
sp|P02768|ALBU_HUMAN	-0.376649	0.133141	-1.24056	0.495266	-0.437937	0.0650148	2.77017	0.056377
sp|P02786|TFR1_HUMAN	-0.34845	0.0809855	0.772785	0.182613	0.652979	0.673506	-0.364992	0.137647
sp|P02795|MT2_HUMAN	0.509933	0.299277	0.382186	0.0746294	0.472258	0.147335	0.325617	0.130714
sp|P04004|VTNC_HUMAN	-0.24022	0.0638573	-0.150762	0.0313472	0.36598	0.231152	-0.266171	0.0807996
sp|P04040|CATA_HUMAN	-0.485503	0.0649795	0.365214	0.060627	0.359365	0.134589	-0.649564	0.391932
sp|P04062|GLCM_HUMAN	-0.187438	0.221845	-0.294692	0.13597	-0.158962	0.0161597	0.317669	0.238056
sp|P04075|ALDOA_HUMAN	-0.237329	0.189326	0.17893	0.173071	0.934833	0.320893	-0.116008	0.105616
sp|P04080|CYTB_HUMAN	1.0759	0.426169	0.661788	0.213644	0.921343	0.231094	0.843123	0.1399
sp|P04083|ANXA1_HUMAN	3.46171	0.235267	-2.74993	0.0985591	-3.3154	0.221414	0.353953	0.324386
sp|P04156|PRIO_HUMAN	-1.98876	0.1556	4.19668	0.143237	0.335943	0.120877	-0.688164	0.184621
sp|P04179|SODM_HUMAN	-1.43839	0.324171	-2.48192	0.546754	-0.905945	0.342723	-3.02451	0.527088
sp|P04181|OAT_HUMAN	-0.802823	0.0474311	2.76782	0.0847007	0.394412	0.153193	-0.96749	0.614905
sp|P04259|K2C6B_HUMAN	0.44585	0.25132	0.734927	0.690748	0.366533	0.303645	-0.199983	0.00587307
sp|P04264|K2C1_HUMAN	-3.16241	0.538877	-1.96948	0.276514	-2.73435	0.521292	-0.868482	0.0921166
sp|P04406|G3P_HUMAN	0.370624	0.263757	0.343212	0.18674	0.353578	0.267086	0.220748	0.198238
sp|P04632|CPNS1_HUMAN	0.515691	0.484833	0.241666	0.223142	0.390925	0.417925	0.438562	0.28965
sp|P04637|P53_HUMAN	0.404309	0.0806911	-1.49752	0.0262954	0.719586	0.192643	-0.272608	0.0886114
sp|P04792|HSPB1_HUMAN	0.314501	0.227128	0.254895	0.159503	0.313068	0.16922	-0.256636	0.192153
sp|P04843|RPN1_HUMAN	-2.68266	0.044875	0.841721	0.0639227	0.725158	0.331541	-1.39502	0.462543
sp|P04844|RPN2_HUMAN	-0.896813	0.196985	-1.16028	0.158321	0.769018	0.252033	-1.07327	0.169425
sp|P04920|B3A2_HUMAN	-0.369307	0.48289	-0.234355	0.0246171	-0.359107	0.36061	-0.25058	0.129214
sp|P05023|AT1A1_HUMAN	-0.302926	0.0474841	-0.933002	0.0886256	0.311928	0.170984	-0.529817	0.382559
sp|P05026|AT1B1_HUMAN	-0.472958	0.0719549	-0.501415	0.0602847	0.289718	0.0237685	-0.578607	0.359521
sp|P05091|ALDH2_HUMAN	1.45253	0.0739563	1.04601	0.129661	0.88979	0.119857	-0.949041	0.0737492
sp|P05109|S10A8_HUMAN	-0.888061	0.676288	-0.441903	0.270496	0.526643	0.205529	-0.894955	0.805748
sp|P02765|FETUA_HUMAN	-0.423288	0.217461	-1.05487	0.420826	0.996086	0.131298	0.405656	0.154653
sp|P05114|HMGN1_HUMAN	0.416319	0.140713	0.429406	0.118372	0.475458	0.274234	-0.402062	0.159707
sp|P05141|ADT2_HUMAN	0.769714	0.0542469	1.04413	0.23662	1.01135	0.477495	-1.18	0.358086
sp|P05198|IF2A_HUMAN	-0.331843	0.18166	-0.207377	0.0412818	0.143916	0.132353	0.27007	0.0973428
sp|P05204|HMGN2_HUMAN	-0.453659	0.0778259	0.523147	0.214076	0.357122	0.273916	-0.578374	0.443339
sp|P05362|ICAM1_HUMAN	1.41923	0.0798158	-0.558228	0.137263	2.5511	0.101197	-0.696108	0.428573
sp|P05386|RLA1_HUMAN	-5.26136	0.15121	0.632414	0.128366	-0.509498	0.112178	-0.321774	0.181642
sp|P05387|RLA2_HUMAN	-0.268605	0.339867	-0.305756	0.377336	-0.324245	0.292145	-0.274255	0.275991
sp|P05388|RLA0_HUMAN	-4.16775	0.112906	-0.304937	0.130384	-0.376955	0.15917	-0.549408	0.215389
sp|P05455|LA_HUMAN	-0.696092	0.179444	-1.66562	0.184052	-0.942544	0.165609	0.401146	0.203506
sp|P05556|ITB1_HUMAN	-0.799599	0.140277	0.753562	0.0704694	0.429732	0.19598	-0.524151	0.175898
sp|P05783|K1C18_HUMAN	0.270153	0.0254151	-0.381555	0.222908	-0.412044	0.272571	-0.310546	0.138829
sp|P05787|K2C8_HUMAN	0.227899	0.130418	-0.424169	0.276701	-0.255605	0.323995	0.216406	0.213904
sp|P06132|DCUP_HUMAN	0.289741	0.189025	0.414034	0.204312	0.317127	0.168421	-2.3345	0.105551
sp|P06396|GELS_HUMAN	0.128405	0.0348587	-0.271199	0.0913038	0.413917	0.161522	-0.233537	0.123129
sp|P06454|PTMA_HUMAN	0.349971	0.255541	0.383213	0.198502	2.07607	0.184214	-0.13629	0.129711
sp|P06493|CDK1_HUMAN	-0.297003	0.214858	-0.276801	0.125447	0.279406	0.0902056	-0.358073	0.193503
sp|P06576|ATPB_HUMAN	-0.75554	0.146677	1.04722	0.134714	0.609585	0.294207	-0.948756	0.472461
sp|P06702|S10A9_HUMAN	-0.362817	0.184393	-0.364953	0.119002	-0.466943	0.253526	-0.780192	0.755791
sp|P06703|S10A6_HUMAN	0.35762	0.270795	0.242396	0.0935774	-0.33774	0.216331	-0.230286	0.172317
sp|P06733|ENOA_HUMAN	-2.90842	0.0842998	-0.680216	0.0840632	-0.723114	0.104249	0.271507	0.228201
sp|P06744|G6PI_HUMAN	-0.193901	0.14431	-0.233061	0.197961	-0.165546	0.0878557	0.202439	0.143169
sp|P06748|NPM_HUMAN	0.357685	0.556817	-0.516925	0.39335	-0.663633	0.387737	0.460371	0.151548
sp|P06753|TPM3_HUMAN	0.267518	0.113907	-0.296975	0.0825204	0.351877	0.0855605	0.34377	0.119055
sp|P06756|ITAV_HUMAN	-0.273876	0.132496	6.5073	0.180215	-3.44271	0.158462	-0.225991	0.10375
sp|P06865|HEXA_HUMAN	-0.286188	0.236657	-0.737942	0.267937	-0.554424	0.228803	-0.436278	0.342408
sp|P06899|H2B1J_HUMAN	2.57508	0.196776	2.74374	0.176603	0.399006	0.190672	-0.5955	0.364454
sp|P07099|HYEP_HUMAN	0.703926	0.0710594	-1.5291	0.0979374	0.68162	0.071654	-1.37006	0.233239
sp|P07195|LDHB_HUMAN	-0.337826	0.0940467	-0.16654	0.0752976	-0.310102	0.0948327	-0.367517	0.0684228
sp|P07237|PDIA1_HUMAN	-0.277135	0.174099	-0.392264	0.145235	-0.306029	0.185496	0.413269	0.343271
sp|P07339|CATD_HUMAN	-0.218967	0.215441	-0.30317	0.216143	-0.208398	0.228738	-0.152679	0.0670284
sp|P07355|ANXA2_HUMAN	-0.417096	0.211877	0.233807	0.0327605	0.223816	0.182986	-0.339934	0.279939
sp|P07384|CAN1_HUMAN	0.152182	0.130052	0.339747	0.116014	0.162237	0.0703983	-0.203056	0.205205
sp|P07437|TBB5_HUMAN	-0.200138	0.126659	-0.243347	0.274537	1.43724	0.319033	-0.240711	0.286429
sp|P07476|INVO_HUMAN	-0.417996	0.220903	-0.570911	0.291194	-0.606843	0.333063	-0.253367	0.124851
sp|P07602|SAP_HUMAN	0.346159	0.247552	-0.305265	0.173264	-0.382261	0.137404	0.363941	0.206331
sp|P07686|HEXB_HUMAN	-0.683049	0.15873	-0.582322	0.185273	-0.300013	0.123598	-0.202358	0.0798556
sp|P07737|PROF1_HUMAN	-0.216292	0.0912343	-0.240868	0.112074	-0.370822	0.296403	0.276488	0.142864
sp|P07741|APT_HUMAN	-0.215629	0.128072	-0.275899	0.113347	-0.229285	0.0942305	-0.261788	0.123398
sp|P07814|SYEP_HUMAN	-0.340616	0.235735	-0.352068	0.18113	-0.484718	0.157444	-0.323705	0.273313
sp|P06730|IF4E_HUMAN	-0.598319	0.138594	-0.749537	0.233729	-0.392848	0.175194	-0.559189	0.13855
sp|P07858|CATB_HUMAN	0.328562	0.0805014	0.41194	0.0480733	0.43038	0.174133	0.474227	0.252875
sp|P07900|HS90A_HUMAN	0.21977	0.219795	-0.204425	0.127393	-0.232195	0.155196	0.279919	0.244197
sp|P07902|GALT_HUMAN	1.54887	0.253673	0.295977	0.0384764	-1.80369	0.0462986	1.84938	0.232097
sp|P07910|HNRPC_HUMAN	0.283509	0.0828826	-0.16444	0.135079	-0.18372	0.198539	-5.3037	0.192708
sp|P07919|QCR6_HUMAN	0.558099	0.144521	0.744943	0.288675	0.740166	0.40734	-0.587672	0.595112
sp|P07947|YES_HUMAN	-0.553994	0.0601967	-1.19408	0.056835	0.434727	0.0780539	-0.606321	0.144215
sp|P07954|FUMH_HUMAN	-0.376787	0.127605	-0.758919	0.204885	-0.619997	0.167007	-0.424148	0.318709
sp|P08107|HSP71_HUMAN	-0.299911	0.239427	-0.509076	0.234585	-0.336646	0.317724	0.241303	0.0950902
sp|P07108|ACBP_HUMAN	0.674471	0.427576	0.306517	0.0232117	0.754804	0.195436	0.416371	0.21086
sp|P08133|ANXA6_HUMAN	-0.519137	0.126792	-0.685774	0.436267	-1.98218	0.334275	-0.254063	0.0664039
sp|P08134|RHOC_HUMAN	-0.282875	0.231378	0.428169	0.148885	0.127298	0.124533	-0.549436	0.529407
sp|P08195|4F2_HUMAN	0.511661	0.0884801	-0.414073	0.0584943	0.491981	0.421248	0.365383	0.16947
sp|P08238|HS90B_HUMAN	-0.31635	0.202448	-0.226246	0.146759	-0.297006	0.268632	0.312968	0.310162
sp|P08240|SRPR_HUMAN	-1.45179	0.0773136	-1.05805	0.0611498	0.609627	0.122708	-1.15614	0.2755
sp|P08243|ASNS_HUMAN	-0.408883	0.0738508	0.445803	0.137084	0.386481	0.163122	0.616116	0.162258
sp|P08493|MGP_HUMAN	0.316212	0.089965	-0.70017	0.244716	-0.782431	0.346805	-0.528138	0.373449
sp|P08559|ODPA_HUMAN	-1.74921	0.130623	1.32077	0.167454	0.693688	0.291722	-1.15477	0.167998
sp|P08621|RU17_HUMAN	0.385134	0.189141	0.376866	0.0936683	0.384355	0.147129	0.323556	0.117456
sp|P08727|K1C19_HUMAN	-0.38164	0.145898	-0.328849	0.105971	0.616883	0.347484	0.385472	0.361986
sp|P08729|K2C7_HUMAN	0.119689	0.0968043	-0.358073	0.234884	-0.206696	0.114034	-0.158256	0.110242
sp|P08754|GNAI3_HUMAN	0.597418	0.248189	-1.8272	0.0767036	0.915255	0.365108	-0.557122	0.13443
sp|P08758|ANXA5_HUMAN	-0.725332	0.212985	0.354802	0.181551	2.06566	0.160567	-0.84469	0.552721
sp|P08779|K1C16_HUMAN	0.36656	0.312752	-0.439303	0.0810096	4.14058	0.170895	0.321325	0.252614
sp|P08865|RSSA_HUMAN	-0.185885	0.096156	-0.21964	0.0861047	-0.210294	0.122302	0.966355	0.212592
sp|P09012|SNRPA_HUMAN	-3.24412	0.071379	0.361317	0.0516087	-0.344157	0.183672	1.72522	0.179631
sp|P09110|THIK_HUMAN	0.214477	0.0496895	0.354787	0.223563	0.319151	0.251783	0.226627	0.082759
sp|P09211|GSTP1_HUMAN	-0.228952	0.170361	-0.231608	0.214321	-0.282202	0.347603	0.143376	0.124214
sp|P09234|RU1C_HUMAN	-0.462917	0.26256	-0.449966	0.140485	1.35428	0.318856	-0.278693	0.147007
sp|P09382|LEG1_HUMAN	-0.522925	0.15813	-0.35916	0.112767	-0.335936	0.0467743	-0.675402	0.391602
sp|P09429|HMGB1_HUMAN	0.293553	0.135588	-0.154668	0.0598811	0.339851	0.133661	0.318238	0.183889
sp|P09455|RET1_HUMAN	0.284969	0.0698832	-0.322566	0.114588	-0.235503	0.0489064	0.272344	0.206282
sp|P09467|F16P1_HUMAN	0.500032	0.200401	-1.32046	0.123528	-0.526807	0.113659	0.536197	0.212331
sp|P09493|TPM1_HUMAN	0.380578	0.16817	-0.381675	0.254951	-0.369093	0.186505	-0.318933	0.229723
sp|P09496|CLCA_HUMAN	0.247001	0.0751236	-0.361006	0.25915	-0.316298	0.204973	-0.300587	0.217892
sp|P09497|CLCB_HUMAN	0.135001	0.0677445	-0.197553	0.077845	-0.318283	0.0184752	0.197702	0.0833519
sp|P09525|ANXA4_HUMAN	-0.57112	0.268482	-0.244831	0.0523152	-0.228046	0.0736542	-0.603575	0.31811
sp|P09543|CN37_HUMAN	-0.329594	0.224378	-0.256333	0.107346	-0.304137	0.142712	-0.372291	0.316605
sp|P09622|DLDH_HUMAN	-1.18226	0.0955051	-2.2403	0.122973	1.04143	0.211186	-1.08978	0.339588
sp|P09651|ROA1_HUMAN	0.354387	0.311117	0.184235	0.0751204	0.351745	0.13418	0.413531	0.165344
sp|P09661|RU2A_HUMAN	-0.3993	0.340465	2.1499	0.278314	-0.495208	0.390287	0.259436	0.183307
sp|P09669|COX6C_HUMAN	0.669324	0.0427148	1.06194	0.10447	0.778385	0.260694	-1.50713	0.261333
sp|P09758|TACD2_HUMAN	0.169929	0.0517345	0.328645	0.0833522	0.270459	0.256472	-0.523233	0.670752
sp|P09874|PARP1_HUMAN	1.09731	0.0990361	0.586169	0.150231	0.508515	0.268541	1.0595	0.249084
sp|P09960|LKHA4_HUMAN	1.66708	0.0967933	-0.234451	0.127732	0.343491	0.178879	0.230778	0.111858
sp|P0C0S5|H2AZ_HUMAN	1.10333	0.166251	0.506406	0.117744	0.425503	0.231253	0.66989	0.0803588
sp|P0CG39|POTEJ_HUMAN	0.871409	0.669127	0.654879	0.300406	0.549835	0.693805	0.276108	0.21392
sp|P09132|SRP19_HUMAN	0.654916	0.0616083	-0.82045	0.0483462	-0.32728	0.0202905	-0.227891	0.0138396
sp|P0CW22|RS17L_HUMAN	0.205504	0.113055	0.202632	0.175541	0.192032	0.091743	0.425511	0.241875
sp|P10155|RO60_HUMAN	-1.84067	0.257711	-0.347715	0.102694	-0.241601	0.0525653	0.337915	0.113583
sp|P10253|LYAG_HUMAN	0.19755	0.0405654	-0.403398	0.169087	-0.322946	0.0983564	0.232491	0.172768
sp|P10412|H14_HUMAN	-0.886072	0.169373	-0.626421	0.200613	0.470046	0.195366	-1.48732	0.604748
sp|P10515|ODP2_HUMAN	1.16321	0.0692582	-1.16369	0.0796965	0.866693	0.264561	-1.04852	0.281363
sp|P09471|GNAO_HUMAN	3.05633	0.13402	-2.06145	0.0889705	-1.16682	0.106584	-3.64636	0.227804
sp|P10586|PTPRF_HUMAN	1.95429	0.378563	2.3425	0.149069	2.40598	0.21615	1.82155	0.177618
sp|P10599|THIO_HUMAN	0.304342	0.1135	-0.427871	0.195669	-0.470269	0.189066	0.33544	0.192179
sp|P10606|COX5B_HUMAN	0.7182	0.0541081	-1.58715	0.161245	0.70053	0.35287	-1.20662	0.37376
sp|P10620|MGST1_HUMAN	-1.91461	0.186646	-0.892469	0.116847	1.1466	0.166603	-0.662505	0.0306646
sp|P10644|KAP0_HUMAN	-1.17083	0.151249	-0.462409	0.0962905	-0.419336	0.342602	-0.620622	0.44467
sp|P10768|ESTD_HUMAN	0.224756	0.126777	-0.152286	0.161504	-2.60039	0.118504	0.268991	0.324957
sp|P10809|CH60_HUMAN	-0.377399	0.0759503	0.40137	0.0427926	0.505224	0.203331	-1.25951	0.824376
sp|P11021|GRP78_HUMAN	-0.398052	0.213536	-0.293706	0.245821	-0.442579	0.194297	-0.256014	0.266758
sp|P11142|HSP7C_HUMAN	-0.964377	0.221075	-0.231266	0.235717	-0.382368	0.322224	-0.180591	0.203328
sp|P11166|GTR1_HUMAN	-2.52669	0.0812411	0.741286	0.0854723	0.485145	0.344081	-0.366417	0.0930462
sp|P11177|ODPB_HUMAN	-0.922489	0.0808848	0.6166	0.045474	0.795216	0.205222	-0.956583	0.244187
sp|P11216|PYGB_HUMAN	0.554215	0.130141	-0.980469	0.219375	-0.490476	0.160329	-0.305151	0.194044
sp|P11234|RALB_HUMAN	-0.847852	0.11796	1.0692	0.134335	0.852402	0.254453	-1.18685	0.353989
sp|P11279|LAMP1_HUMAN	-0.414388	0.363637	-0.407956	0.294723	-0.738632	0.136558	-0.328546	0.197596
sp|P11310|ACADM_HUMAN	-2.0833	0.24329	1.33935	0.140242	0.421376	0.116234	-1.80555	0.43044
sp|P11387|TOP1_HUMAN	1.13347	0.207447	0.43581	0.18278	0.537998	0.15446	-1.26599	0.150145
sp|P11413|G6PD_HUMAN	0.265794	0.127863	-4.78447	0.136361	0.317724	0.234691	0.319873	0.191452
sp|P11441|UBL4A_HUMAN	0.345967	0.195647	0.337283	0.124657	0.337144	0.139638	0.308806	0.157338
sp|P11498|PYC_HUMAN	-1.08626	0.0916576	1.8106	0.099973	-0.275209	0.108045	0.322919	0.268246
sp|P11586|C1TC_HUMAN	-0.261892	0.14002	-0.365506	0.172705	0.300294	0.109773	0.273793	0.195133
sp|P11766|ADHX_HUMAN	-0.346796	0.142206	-0.378225	0.182273	-0.298329	0.0890955	0.273073	0.159022
sp|P11908|PRPS2_HUMAN	-0.192284	0.15078	0.262618	0.116698	-0.321542	0.126643	-0.290148	0.134832
sp|P11940|PABP1_HUMAN	0.650169	0.120076	0.486632	0.258743	0.615749	0.205384	0.362336	0.320941
sp|P12004|PCNA_HUMAN	0.164084	0.0714752	0.295651	0.129837	0.234345	0.186808	-0.253304	0.114757
sp|P12081|SYHC_HUMAN	2.17825	0.129565	-0.322154	0.199643	-0.426271	0.0914559	0.399434	0.142881
sp|P12235|ADT1_HUMAN	-2.80815	0.203051	5.16999	0.207389	0.969302	0.161899	-1.54618	0.296933
sp|P12236|ADT3_HUMAN	-0.755811	0.0444523	-0.249414	0.258199	-0.348889	0.274724	-1.76365	0.262917
sp|P12268|IMDH2_HUMAN	0.211328	0.0998558	-0.300574	0.118762	-0.385607	0.217977	-0.26648	0.177643
sp|P12270|TPR_HUMAN	0.291761	0.0616279	-0.393554	0.0513166	-0.69396	0.132881	-0.31384	0.126346
sp|P12429|ANXA3_HUMAN	-3.22028	0.117774	-0.214383	0.14085	0.29916	0.0664168	-2.58971	0.244327
sp|P12532|KCRU_HUMAN	-0.228213	0.145008	-0.391009	0.179644	-0.494253	0.238225	0.378523	0.10373
sp|P12694|ODBA_HUMAN	-1.47006	0.0525442	-3.17836	0.191173	0.640113	0.148505	-1.01016	0.0278838
sp|P12814|ACTN1_HUMAN	-0.26839	0.140307	-0.301084	0.222638	0.563875	0.369685	-0.220899	0.164841
sp|P11388|TOP2A_HUMAN	-0.650706	0.194103	-0.63215	0.0937772	0.44647	0.258032	-0.969048	0.0870567
sp|P12830|CADH1_HUMAN	0.145556	0.0221249	-0.749575	0.107535	-0.309398	0.178231	0.421922	0.1159
sp|P12955|PEPD_HUMAN	0.353913	0.15404	-2.05662	0.205435	-0.228881	0.0476888	0.437424	0.16204
sp|P12956|XRCC6_HUMAN	-0.989328	0.205208	0.275437	0.0950556	0.467993	0.286366	2.21579	0.0886167
sp|P13010|XRCC5_HUMAN	-0.255364	0.197626	-0.37466	0.280025	-0.348591	0.217365	0.229251	0.243959
sp|P13073|COX41_HUMAN	1.03231	0.0595378	0.98369	0.161248	0.62646	0.273584	-2.38038	0.183005
sp|P13284|GILT_HUMAN	0.351837	0.0502613	-0.296597	0.0107132	0.220394	0.0323637	-0.28987	0.0467623
sp|P13473|LAMP2_HUMAN	-0.367875	0.285487	-0.690918	0.654329	0.538165	0.396232	0.530849	0.395841
sp|P13489|RINI_HUMAN	0.527739	0.10169	-0.449823	0.0924467	0.508393	0.169021	0.470666	0.117083
sp|P13639|EF2_HUMAN	-0.314445	0.121893	-0.183767	0.0636429	-0.41452	0.179787	0.260231	0.220002
sp|P13647|K2C5_HUMAN	0.242834	0.120456	-0.232641	0.0961583	-0.289032	0.171651	-0.200406	0.162989
sp|P13667|PDIA4_HUMAN	-0.295235	0.138802	0.201203	0.100556	0.23216	0.113497	0.260073	0.237762
sp|P13693|TCTP_HUMAN	-0.341539	0.0791574	-0.342478	0.205852	-0.324499	0.125432	-0.541908	0.254293
sp|P13797|PLST_HUMAN	-0.427986	0.152128	0.521712	0.141243	-0.806166	0.206373	-0.382927	0.213318
sp|P12277|KCRB_HUMAN	0.409262	0.241137	-3.25602	0.312921	-2.28506	0.198399	0.318621	0.387895
sp|P13798|ACPH_HUMAN	-0.446092	0.159903	-0.559684	0.203332	-0.403504	0.0987613	0.305182	0.0490456
sp|P13804|ETFA_HUMAN	0.62063	0.065043	0.691329	0.1286	0.610772	0.154886	-1.19429	0.47165
sp|P13929|ENOB_HUMAN	-0.480729	0.273012	0.352502	0.141458	-0.1433	0.117073	-2.25569	0.0962648
sp|P13984|T2FB_HUMAN	0.208302	0.0494815	-0.146093	0.0106027	0.218646	0.0267607	0.327167	0.33426
sp|P13987|CD59_HUMAN	-0.595345	0.144336	0.333422	0.0705759	0.359438	0.165164	-0.66141	0.333453
sp|P13995|MTDC_HUMAN	-1.26534	0.146189	-1.29778	0.0456172	0.379641	0.129975	-1.19956	0.491217
sp|P14314|GLU2B_HUMAN	-1.92924	0.292648	-1.18793	0.343226	-2.73926	0.445271	-0.275971	0.26605
sp|P14324|FPPS_HUMAN	0.388526	0.136499	0.528176	0.20027	0.363915	0.0820639	0.533814	0.267168
sp|P14406|CX7A2_HUMAN	-0.514572	0.0315479	-0.476617	0.100992	-0.4136	0.118984	-0.167592	0.106428
sp|P14550|AK1A1_HUMAN	0.421386	0.0687151	0.201619	0.105304	1.13964	0.100587	0.315264	0.15353
sp|P14618|KPYM_HUMAN	-0.269827	0.303746	-0.227072	0.113554	-0.264717	0.258389	0.302977	0.257179
sp|P14625|ENPL_HUMAN	-0.284049	0.168673	0.1798	0.0829254	0.228943	0.173959	-0.345779	0.230697
sp|P14678|RSMB_HUMAN	0.15104	0.0854487	-0.303667	0.16504	-0.178683	0.111616	0.256853	0.165386
sp|P13726|TF_HUMAN	-0.77522	0.173425	0.673481	0.269125	0.449779	0.0802725	-0.509487	0.198634
sp|P14854|CX6B1_HUMAN	0.198374	0.0301361	-0.811986	0.115774	0.242186	0.0379724	-0.389498	0.271072
sp|P14866|HNRPL_HUMAN	-0.109145	0.0492061	-0.172936	0.169821	-0.226606	0.149227	-0.265626	0.230232
sp|P14868|SYDC_HUMAN	-0.207814	0.0508401	-0.399464	0.158272	0.338694	0.177305	-0.769517	0.108456
sp|P14927|QCR7_HUMAN	-1.26382	0.1315	-1.31369	0.0738926	0.7016	0.112283	-0.768346	0.232752
sp|P15121|ALDR_HUMAN	0.378735	0.116069	0.508145	0.269038	5.36059	0.147886	-0.564966	0.195112
sp|P13861|KAP2_HUMAN	0.987606	0.0822001	1.28448	0.124074	-1.39298	0.167371	0.763381	0.122975
sp|P15144|AMPN_HUMAN	-0.941706	0.146382	5.32752	0.193004	-0.299744	0.177407	0.39339	0.322632
sp|P15151|PVR_HUMAN	0.399672	0.0771588	1.08923	0.178395	0.64065	0.175427	-0.697152	0.435812
sp|P15153|RAC2_HUMAN	0.423399	0.075178	-2.13909	0.0349859	0.496772	0.360914	1.2687	0.0540844
sp|P15170|ERF3A_HUMAN	-0.323228	0.374342	-0.215277	0.0203792	-0.308091	0.228223	0.474582	0.175232
sp|P14174|MIF_HUMAN	-3.15595	0.101719	-3.29539	0.188085	-2.17012	0.0801215	-1.43045	0.241003
sp|P15311|EZRI_HUMAN	-0.314585	0.224037	-0.306482	0.049532	-0.324506	0.118501	0.304053	0.195499
sp|P15374|UCHL3_HUMAN	0.993374	0.0550961	-1.84057	0.161469	0.455592	0.157754	-0.326966	0.0842074
sp|P15531|NDKA_HUMAN	0.223034	0.280741	0.962349	0.118348	0.710301	0.130643	0.430407	0.496794
sp|P15586|GNS_HUMAN	-0.350532	0.170219	-0.44789	0.122774	-0.785884	0.210529	0.479948	0.240098
sp|P15880|RS2_HUMAN	-0.856253	0.227917	-0.256993	0.124063	-3.68356	0.208425	-0.950435	0.185554
sp|P15924|DESP_HUMAN	-0.700544	0.077611	0.246617	0.0591351	-0.216063	0.0395964	0.263939	0.157607
sp|P16070|CD44_HUMAN	0.392313	0.14847	-0.600928	0.226259	0.373151	0.257339	-0.488475	0.436563
sp|P16104|H2AX_HUMAN	0.737498	0.0252335	-3.18188	0.0733511	0.776293	0.403361	-0.739549	0.0854434
sp|P16144|ITB4_HUMAN	-1.28091	0.192685	1.08038	0.116216	-2.23826	0.207637	-0.830187	0.182509
sp|P16152|CBR1_HUMAN	-0.142234	0.071145	-0.232987	0.0953332	0.191602	0.0789766	-0.209341	0.110105
sp|P16188|1A30_HUMAN	0.336576	0.101428	0.417098	0.0971433	0.336475	0.144105	-0.678269	0.551558
sp|P16278|BGAL_HUMAN	-0.265516	0.208551	-3.29765	0.287117	-0.399292	0.109013	-0.242855	0.292859
sp|P16401|H15_HUMAN	-1.29197	0.0587629	0.879298	0.0559006	0.751984	0.148227	-2.17168	0.358641
sp|P15104|GLNA_HUMAN	0.737507	0.0975233	0.962936	0.116713	0.526333	0.0788427	1.14551	0.101766
sp|P16422|EPCAM_HUMAN	0.58735	0.0625563	-0.578673	0.060182	0.258819	0.0527125	-0.373778	0.144716
sp|P16615|AT2A2_HUMAN	-0.744138	0.0774808	1.012	0.0612722	0.606642	0.246037	-1.45101	0.277284
sp|P16885|PLCG2_HUMAN	0.372682	0.0564404	-0.208262	0.0594587	-0.28703	0.16032	-0.172968	0.0657789
sp|P16930|FAAA_HUMAN	-0.221632	0.0420784	-0.385567	0.0738362	-0.239114	0.16292	-0.55498	0.046913
sp|P16949|STMN1_HUMAN	0.69895	0.21305	-0.213904	0.104289	-0.264954	0.217833	-0.21055	0.179384
sp|P17096|HMGA1_HUMAN	-0.907229	0.205364	0.261371	0.0620882	-0.758428	0.265307	1.49208	0.118788
sp|P17174|AATC_HUMAN	0.2655	0.0913476	-0.224031	0.0978928	-0.331924	0.176378	0.209838	0.0920938
sp|P17612|KAPCA_HUMAN	0.791625	0.206225	-0.476918	0.219435	-1.06966	0.210824	-1.28037	0.250424
sp|P17655|CAN2_HUMAN	0.626762	0.107737	-0.236892	0.0933238	-0.955248	0.161037	-1.39853	0.170204
sp|P17812|PYRG1_HUMAN	-0.315571	0.22291	-0.27539	0.106489	-0.32284	0.154614	-0.244173	0.156442
sp|P17844|DDX5_HUMAN	-2.80385	0.142667	0.279428	0.229498	-0.509804	0.172838	0.195635	0.1392
sp|P17858|PFKAL_HUMAN	-0.289833	0.0461558	-0.405639	0.14919	0.247645	0.168802	0.322984	0.114586
sp|P17931|LEG3_HUMAN	0.439877	0.0455269	-0.322978	0.145466	-0.376215	0.107237	0.316477	0.129173
sp|P17980|PRS6A_HUMAN	-0.333656	0.111961	0.261921	0.167653	-0.147918	0.0697472	-0.205089	0.144268
sp|P16403|H12_HUMAN	-0.811904	0.0682748	-0.375157	0.229843	-0.570194	0.0413808	-1.58818	0.823686
sp|P17987|TCPA_HUMAN	-0.20341	0.0802201	0.154929	0.148896	0.235572	0.134478	0.172457	0.17941
sp|P18077|RL35A_HUMAN	-2.17301	0.164435	3.81464	0.119949	-0.280455	0.13066	-0.293733	0.141571
sp|P18084|ITB5_HUMAN	-0.348056	0.0927366	-0.657287	0.0694767	-0.378765	0.183571	-0.417661	0.269642
sp|P18085|ARF4_HUMAN	0.706766	0.0989457	-0.40369	0.0419223	0.63793	0.0854457	0.562243	0.281346
sp|P18124|RL7_HUMAN	-0.306414	0.191904	1.48666	0.169844	0.392155	0.226773	0.390358	0.305332
sp|P18206|VINC_HUMAN	0.620784	0.0930438	-0.220555	0.0779448	0.337376	0.144567	0.222102	0.237026
sp|P16989|YBOX3_HUMAN	0.752685	0.191242	0.234386	0.0641015	1.70919	0.11265	1.38617	0.173913
sp|P18564|ITB6_HUMAN	0.787813	0.0622086	-0.497959	0.0910366	0.446701	0.225811	-1.24645	0.295959
sp|P18621|RL17_HUMAN	-0.226832	0.0582069	0.38043	0.0325201	0.240608	0.135326	-0.395137	0.281005
sp|P18669|PGAM1_HUMAN	-0.245035	0.17373	0.222778	0.121469	-0.313793	0.237193	0.216954	0.118482
sp|P17706|PTN2_HUMAN	0.622221	0.185948	-0.82942	0.132585	-1.03337	0.213158	-0.743897	0.112536
sp|P18754|RCC1_HUMAN	-0.458838	0.0806668	-0.361276	0.15818	0.456433	0.305399	-0.389171	0.0894769
sp|P18859|ATP5J_HUMAN	3.26257	0.1185	0.93731	0.145709	0.735169	0.298113	-1.16387	0.256753
sp|P19013|K2C4_HUMAN	-0.75418	0.108263	0.313895	0.0776331	-0.461511	0.170486	1.74426	0.186633
sp|P17900|SAP3_HUMAN	-0.429678	0.100173	-1.38013	0.150805	-0.508253	0.317521	0.480328	0.27761
sp|P19105|ML12A_HUMAN	0.667576	0.473665	0.533568	0.392103	0.750419	0.448551	0.199247	0.0855364
sp|P19338|NUCL_HUMAN	-1.03826	0.126428	-0.979243	0.166066	-1.95715	0.159781	0.370123	0.253861
sp|P19367|HXK1_HUMAN	-0.193698	0.0642638	0.638176	0.0984246	0.285991	0.123536	-0.299956	0.106693
sp|P19387|RPB3_HUMAN	-3.89122	0.323563	0.759857	0.128667	0.656612	0.248582	-0.76751	0.0273707
sp|P19388|RPAB1_HUMAN	0.313284	0.178979	-0.245554	0.0612996	0.24257	0.0625747	0.280083	0.0385181
sp|P19404|NDUV2_HUMAN	-0.34849	0.0340522	-1.38195	0.150466	3.07871	0.124847	-1.49014	0.369329
sp|P19525|E2AK2_HUMAN	-0.364701	0.136706	3.34849	0.200152	0.857684	0.17232	-0.556439	0.247022
sp|P19623|SPEE_HUMAN	-0.221297	0.109121	0.287763	0.216517	0.244932	0.247654	-1.83693	0.0836359
sp|P19784|CSK22_HUMAN	0.3835	0.0910046	-1.08992	0.145567	-0.583787	0.141016	0.351637	0.0710333
sp|P20042|IF2B_HUMAN	-1.27773	0.0715187	0.393274	0.0498603	-0.388076	0.0726797	0.271209	0.165632
sp|P18583|SON_HUMAN	-0.387336	0.30333	-0.727599	0.412141	-0.465124	0.290001	-0.265644	0.139247
sp|P20073|ANXA7_HUMAN	-0.591013	0.236923	0.404723	0.0866928	-0.392608	0.123653	-0.52264	0.292541
sp|P20290|BTF3_HUMAN	0.28642	0.0732663	0.247145	0.0595413	0.278445	0.0999176	-0.314774	0.265052
sp|P20340|RAB6A_HUMAN	1.99814	0.131689	0.84256	0.103224	1.08654	0.191733	-0.725291	0.380258
sp|P20618|PSB1_HUMAN	-0.261324	0.183625	-0.345819	0.221382	-0.353103	0.259992	0.297653	0.16534
sp|P18887|XRCC1_HUMAN	-0.48466	0.130067	0.358754	0.148732	-0.59739	0.116371	-0.235255	0.128157
sp|P20674|COX5A_HUMAN	-2.64049	0.117837	1.10709	0.102895	0.646477	0.19581	-1.30543	0.343487
sp|P20700|LMNB1_HUMAN	0.36642	0.100634	0.517103	0.13107	0.36448	0.248323	-0.656864	0.311322
sp|P20810|ICAL_HUMAN	-0.250128	0.185058	-0.367291	0.252829	-0.452356	0.347167	-0.250246	0.158165
sp|P20962|PTMS_HUMAN	-0.311042	0.232589	-0.272857	0.0256856	-0.503896	0.141224	0.791016	0.235712
sp|P21266|GSTM3_HUMAN	0.783855	0.0616837	-0.926129	0.0964633	0.527346	0.165269	0.674538	0.178548
sp|P21281|VATB2_HUMAN	-0.825709	0.147602	0.435622	0.193556	0.819203	0.0720441	0.417122	0.225947
sp|P21283|VATC1_HUMAN	-0.297837	0.0476711	0.310392	0.184173	0.349681	0.040381	-1.77771	0.135695
sp|P21291|CSRP1_HUMAN	-0.303084	0.106684	-0.371926	0.140677	-0.465296	0.198795	-0.197705	0.0477961
sp|P21333|FLNA_HUMAN	0.184853	0.0697302	-0.268314	0.175439	-0.165892	0.130174	0.284607	0.206024
sp|P21589|5NTD_HUMAN	3.36069	0.0661241	-0.763069	0.26373	0.198806	0.0566741	-0.802835	0.326449
sp|P21796|VDAC1_HUMAN	2.33771	0.0489242	-1.4905	0.0764523	0.823441	0.336454	-1.19344	0.20958
sp|P21912|SDHB_HUMAN	1.63171	0.149724	1.2103	0.0866565	1.17348	0.314575	-1.59873	0.268459
sp|P21926|CD9_HUMAN	0.773668	0.362132	-1.21953	0.0910599	0.666775	0.288138	-0.35702	0.477573
sp|P21964|COMT_HUMAN	-0.426827	0.224375	0.358377	0.20975	0.447931	0.250496	-0.406261	0.235555
sp|P22033|MUTA_HUMAN	-0.915104	0.0412411	0.429134	0.449533	1.06394	0.245439	-0.605276	0.296533
sp|P22059|OSBP1_HUMAN	-0.214015	0.105941	-1.15053	0.0633027	-0.82585	0.0837847	-0.311717	0.0720994
sp|P22061|PIMT_HUMAN	-0.734988	0.201047	0.518747	0.2562	-0.627138	0.144107	-0.627648	0.294072
sp|P22087|FBRL_HUMAN	-0.311668	0.156411	-0.416743	0.12721	0.332434	0.191294	0.67506	0.144355
sp|P22102|PUR2_HUMAN	0.262946	0.147957	0.21064	0.083167	0.371247	0.294122	-0.243966	0.138716
sp|P20839|IMDH1_HUMAN	0.33376	0.137361	0.412932	0.130558	0.447473	0.106121	0.289227	0.0448715
sp|P22234|PUR6_HUMAN	0.434525	0.0907849	-0.254385	0.0767792	-0.341859	0.127536	0.384847	0.184155
sp|P22307|NLTP_HUMAN	-0.141682	0.0619122	-0.194782	0.196534	-0.235068	0.242285	-0.172462	0.0699626
sp|P22314|UBA1_HUMAN	0.276123	0.11698	0.234335	0.25293	0.208007	0.171626	0.213759	0.334742
sp|P22392|NDKB_HUMAN	0.130726	0.0651072	-0.250832	0.21266	-0.319895	0.311303	0.248806	0.15043
sp|P22570|ADRO_HUMAN	0.814945	0.0370043	1.3442	0.158279	0.806945	0.163477	-1.48358	0.159842
sp|P22626|ROA2_HUMAN	0.199683	0.109553	-0.355084	0.181432	-0.275327	0.158318	0.199742	0.136933
sp|P22695|QCR2_HUMAN	-2.727	0.170156	-2.27955	0.210142	0.760362	0.140332	-1.28779	0.185216
sp|P23193|TCEA1_HUMAN	-0.666253	0.0568702	-1.70402	0.0702431	-0.800289	0.104487	1.05524	0.152423
sp|P23246|SFPQ_HUMAN	-0.250139	0.207159	-0.300588	0.209083	-0.310048	0.274024	-3.35911	0.230923
sp|P23284|PPIB_HUMAN	-0.422492	0.33624	-0.360206	0.210051	1.16371	0.323712	-0.283379	0.201393
sp|P23381|SYWC_HUMAN	0.164224	0.10416	0.173037	0.120883	-2.40455	0.112089	0.410401	0.141624
sp|P23396|RS3_HUMAN	-0.237252	0.0951394	0.211384	0.107742	-0.196515	0.0949545	0.752969	0.176875
sp|P23497|SP100_HUMAN	-0.828702	0.0455492	0.214455	0.183045	-0.256547	0.0384874	-0.88511	0.271367
sp|P23526|SAHH_HUMAN	1.14313	0.117202	-0.325038	0.0967144	-0.313481	0.119539	-0.26534	0.187067
sp|P23528|COF1_HUMAN	-0.489102	0.422792	-0.336745	0.471007	-0.571355	0.45816	-0.281646	0.614312
sp|P23588|IF4B_HUMAN	0.802717	0.115764	-1.12916	0.110312	-0.320931	0.179798	0.379115	0.102998
sp|P23634|AT2B4_HUMAN	0.642382	0.160816	1.40068	0.170378	0.754253	0.145904	-1.19943	0.235644
sp|P23919|KTHY_HUMAN	-0.322737	0.0758299	1.09855	0.220795	0.77509	0.107713	1.09804	0.172274
sp|P24534|EF1B_HUMAN	-0.246859	0.159862	-0.174456	0.0565173	-0.305291	0.221333	-0.209979	0.139426
sp|P24539|AT5F1_HUMAN	-0.468242	0.0310514	0.218633	0.0331372	0.577958	0.283753	-0.888699	0.265252
sp|P24666|PPAC_HUMAN	-0.60382	0.0911953	0.302632	0.141082	0.289846	0.171331	0.510607	0.181359
sp|P24752|THIL_HUMAN	-1.86148	0.0882376	-2.07682	0.193003	0.692332	0.210575	-1.32159	0.262162
sp|P25205|MCM3_HUMAN	-0.417768	0.120402	0.34094	0.21824	0.33182	0.221584	0.337209	0.157654
sp|P25398|RS12_HUMAN	0.580032	0.330635	-0.389589	0.332612	-0.392378	0.334904	-0.272689	0.250093
sp|P25685|DNJB1_HUMAN	-0.897137	0.171733	-2.27778	0.116371	-0.460551	0.25721	-0.472587	0.226844
sp|P25686|DNJB2_HUMAN	0.499425	0.154556	1.47066	0.189321	5.33956	0.239218	0.399132	0.246811
sp|P25705|ATPA_HUMAN	-0.909853	0.0625957	0.687861	0.154306	0.549311	0.304429	-0.98612	0.263336
sp|P25786|PSA1_HUMAN	-0.256405	0.0646477	-0.411223	0.14961	-0.325643	0.043381	0.412522	0.12581
sp|P25787|PSA2_HUMAN	-0.210527	0.0804748	-0.25113	0.10846	-0.211404	0.0810224	-0.173071	0.0762592
sp|P23921|RIR1_HUMAN	-0.496338	0.0981396	3.27978	0.106991	-0.587341	0.188704	-0.406291	0.11232
sp|P25788|PSA3_HUMAN	3.61948	0.107964	0.733524	0.209543	-0.184471	0.120389	3.76025	0.185815
sp|P25789|PSA4_HUMAN	-0.318679	0.200921	-0.4594	0.205461	-0.526546	0.231945	0.443504	0.240905
sp|P26038|MOES_HUMAN	-0.263596	0.0959599	-0.306292	0.200897	-0.259682	0.129649	0.212369	0.0729904
sp|P26368|U2AF2_HUMAN	0.208556	0.0840468	-0.354285	0.0606219	-0.427726	0.155688	0.352357	0.239169
sp|P24941|CDK2_HUMAN	0.997997	0.181897	1.67229	0.20008	1.51236	0.159223	1.50671	0.289583
sp|P26373|RL13_HUMAN	1.33276	0.548297	0.432978	0.620856	0.791415	0.421199	-0.198835	0.207946
sp|P25311|ZA2G_HUMAN	0.582306	0.139415	0.558824	0.191675	-0.757378	0.206094	-0.609177	0.0718997
sp|P25325|THTM_HUMAN	-0.5376	0.121035	0.840578	0.153624	0.416704	0.203287	-0.416304	0.248493
sp|P26447|S10A4_HUMAN	-0.267459	0.119352	-0.301756	0.270337	-0.268087	0.287039	-3.4288	0.156901
sp|P26583|HMGB2_HUMAN	0.573204	0.146918	-0.63644	0.169758	-0.428634	0.233139	0.368249	0.213811
sp|P26599|PTBP1_HUMAN	0.313484	0.133509	-4.45348	0.145874	0.422373	0.261517	0.487305	0.349423
sp|P26639|SYTC_HUMAN	0.303459	0.188539	-1.68933	0.0936048	-0.267869	0.128667	0.284104	0.304857
sp|P26640|SYVC_HUMAN	-0.316524	0.224181	-4.0582	0.20652	-0.42357	0.254607	-0.234994	0.137456
sp|P26641|EF1G_HUMAN	-0.294425	0.153768	-0.42808	0.203361	-0.434743	0.316669	0.401409	0.41901
sp|P26885|FKBP2_HUMAN	-0.200009	0.24661	-0.538123	0.362426	-0.232199	0.227289	-0.21473	0.192483
sp|P27144|KAD4_HUMAN	-0.437974	0.0866193	-1.84348	0.10796	0.903527	0.276382	-1.00918	0.241574
sp|P27348|1433T_HUMAN	-0.475632	0.21318	-0.579359	0.223924	-0.708099	0.201109	0.424421	0.286991
sp|P25815|S100P_HUMAN	-1.99794	0.0899702	-1.44077	0.0274207	0.934048	0.201663	0.879482	0.154078
sp|P27635|RL10_HUMAN	-0.448304	0.298412	-0.422031	0.303279	-0.400524	0.300596	0.280607	0.172863
sp|P27694|RFA1_HUMAN	0.294122	0.0623363	-0.541111	0.13967	0.392481	0.134829	-0.275143	0.0391614
sp|P26358|DNMT1_HUMAN	-0.224282	0.0617661	0.831846	0.126619	-1.08988	0.131254	0.707137	0.17046
sp|P27695|APEX1_HUMAN	0.208682	0.0455834	0.279365	0.171625	0.275852	0.15666	0.33724	0.30425
sp|P27708|PYR1_HUMAN	0.421174	0.051987	0.379052	0.216185	0.394651	0.077166	-0.815986	0.208845
sp|P27797|CALR_HUMAN	0.245165	0.115795	-0.233564	0.126208	0.20216	0.097272	0.261713	0.225301
sp|P27816|MAP4_HUMAN	0.307707	0.190904	-0.321057	0.134168	-0.323818	0.172734	-0.280421	0.0790842
sp|P27824|CALX_HUMAN	-1.0335	0.0682613	0.689537	0.105691	0.60401	0.244723	-1.32303	0.448609
sp|P28062|PSB8_HUMAN	-0.418972	0.0779395	-0.496144	0.142972	-0.362816	0.0708079	0.339887	0.17269
sp|P28065|PSB9_HUMAN	-0.669979	0.0581477	-0.19292	0.06514	-0.255932	0.172668	-0.195612	0.0523149
sp|P28066|PSA5_HUMAN	-0.6038	0.229105	-0.261662	0.157228	0.615906	0.23681	-0.571271	0.255926
sp|P28070|PSB4_HUMAN	-0.278025	0.0411585	-0.433787	0.240139	-0.301221	0.115815	0.218137	0.0948277
sp|P28072|PSB6_HUMAN	0.468	0.225676	0.305795	0.12272	0.340246	0.118584	-0.169744	0.118708
sp|P28074|PSB5_HUMAN	-0.545271	0.13766	-0.962217	0.225347	-0.662105	0.202124	0.269373	0.0644887
sp|P28288|ABCD3_HUMAN	2.11892	0.141687	1.64933	0.156876	0.956787	0.331756	-1.20474	0.225341
sp|P28331|NDUS1_HUMAN	-1.24729	0.0515024	0.922002	0.275573	0.771502	0.257547	-1.98795	0.0911344
sp|P27361|MK03_HUMAN	0.380473	0.0372006	-1.63495	0.157898	0.731555	0.250267	1.95906	0.0933027
sp|P28482|MK01_HUMAN	0.169493	0.0601342	0.210253	0.120275	0.390749	0.145334	0.249837	0.161271
sp|P28838|AMPL_HUMAN	0.32778	0.0968643	0.333823	0.196786	0.303237	0.182987	0.270473	0.10149
sp|P29144|TPP2_HUMAN	0.482761	0.0953726	-0.468589	0.0649891	-0.476343	0.151888	-0.500219	0.152849
sp|P29373|RABP2_HUMAN	0.364029	0.405102	0.388454	0.273706	0.47958	0.281918	0.463339	0.521368
sp|P29401|TKT_HUMAN	-1.23493	0.158673	-0.151789	0.108526	-0.221338	0.187372	-0.174374	0.157343
sp|P29692|EF1D_HUMAN	-0.325956	0.183517	-0.253033	0.191558	-0.276712	0.233502	-0.172534	0.143793
sp|P29966|MARCS_HUMAN	-0.631153	0.490827	-0.655016	0.472831	-0.748939	0.415522	-0.333218	0.183586
sp|P30038|AL4A1_HUMAN	-1.4818	0.163124	-1.57861	0.0719286	0.859959	0.188998	-1.30917	0.0896438
sp|P30040|ERP29_HUMAN	-0.139786	0.124518	-0.326292	0.279974	-0.571166	0.221368	-0.577763	0.0854322
sp|P30041|PRDX6_HUMAN	-4.09028	0.130293	-0.226964	0.180335	-0.776957	0.372559	0.454143	0.0970167
sp|P30042|ES1_HUMAN	1.77828	0.270239	1.83676	0.237682	0.420845	0.0667271	-4.90312	0.320389
sp|P30043|BLVRB_HUMAN	0.312166	0.0778174	-0.490821	0.154127	-0.712252	0.167967	0.411591	0.333648
sp|P30044|PRDX5_HUMAN	0.686107	0.33707	0.391341	0.194672	0.612601	0.407156	-0.25489	0.300705
sp|P30048|PRDX3_HUMAN	-0.836341	0.0414468	-1.59699	0.196476	0.476099	0.222329	-0.846189	0.223333
sp|P30050|RL12_HUMAN	0.334233	0.218786	0.290146	0.127193	0.284052	0.0912244	0.410301	0.174347
sp|P30084|ECHM_HUMAN	-2.059	0.193786	-1.13487	0.0713937	0.423302	0.118619	-0.899576	0.379451
sp|P30085|KCY_HUMAN	-0.332075	0.278505	-0.23845	0.163247	-0.3768	0.149845	-0.27273	0.226645
sp|P30101|PDIA3_HUMAN	0.385877	0.105877	0.183275	0.0530584	0.158819	0.0588127	0.208287	0.111502
sp|P30153|2AAA_HUMAN	0.22918	0.110009	0.270654	0.190666	-0.82525	0.253702	-0.251328	0.179729
sp|P30154|2AAB_HUMAN	-0.654887	0.45328	-0.405905	0.271974	-0.616225	0.450484	-0.292775	0.265001
sp|P30419|NMT1_HUMAN	-0.288847	0.143499	-0.410323	0.212117	1.86549	0.150339	-1.03356	0.0881971
sp|P30447|1A23_HUMAN	0.28689	0.126444	-1.52213	0.221275	-1.86308	0.204874	-0.711458	0.403578
sp|P30520|PURA2_HUMAN	-0.547419	0.0341195	0.260809	0.0981467	0.181901	0.0787183	-0.270794	0.222395
sp|P30536|TSPOA_HUMAN	4.12958	0.163632	0.664895	0.14083	0.288871	0.0170834	-1.62665	0.473562
sp|P30566|PUR8_HUMAN	0.497276	0.130597	0.412117	0.191624	-0.510371	0.0746848	-0.235744	0.0174335
sp|P30622|CLIP1_HUMAN	-0.542124	0.15354	-1.28383	0.15685	-0.333068	0.101382	2.79209	0.105514
sp|P30626|SORCN_HUMAN	0.417045	0.209709	-0.361508	0.0765343	0.65005	0.160771	0.422766	0.206802
sp|P30046|DOPD_HUMAN	-0.574189	0.140437	0.616561	0.399703	0.451866	0.283288	-0.284226	0.131081
sp|P30740|ILEU_HUMAN	-0.273407	0.212626	0.315528	0.219824	-0.290122	0.18781	-0.222832	0.142498
sp|P30837|AL1B1_HUMAN	0.681603	0.0579889	0.831119	0.160834	-0.314893	0.199642	-0.62026	0.0738947
sp|P31040|SDHA_HUMAN	-2.36875	0.116611	-2.4398	0.235189	0.708534	0.123107	-1.62204	0.292553
sp|P31150|GDIA_HUMAN	-0.26274	0.128385	-0.250741	0.274764	-0.480115	0.300407	0.243073	0.225688
sp|P31151|S10A7_HUMAN	0.783078	0.573733	0.636305	0.310512	1.31375	0.309743	0.370985	0.152022
sp|P30086|PEBP1_HUMAN	0.41765	0.0435351	0.391482	0.149988	-1.50179	0.106309	0.205381	0.0298754
sp|P31153|METK2_HUMAN	-0.292627	0.0982062	0.217146	0.0901145	-0.260972	0.0922669	0.275953	0.229582
sp|P31323|KAP3_HUMAN	0.588817	0.17748	-1.19488	0.112625	-1.34348	0.0727245	-0.916126	0.0556875
sp|P31350|RIR2_HUMAN	-0.260376	0.101265	-0.397485	0.216215	-0.339327	0.159228	0.326125	0.185054
sp|P31689|DNJA1_HUMAN	0.899629	0.0638971	2.03974	0.160323	1.62231	0.192581	0.429082	0.0974897
sp|P31930|QCR1_HUMAN	0.875011	0.0452661	0.850471	0.127176	0.672987	0.250962	0.181387	0.118638
sp|P31937|3HIDH_HUMAN	-4.92496	0.197326	0.742374	0.0958243	0.614631	0.0984189	-1.41392	0.468758
sp|P31939|PUR9_HUMAN	-0.56141	0.329611	-0.37058	0.254651	-0.456423	0.356482	-0.241123	0.138117
sp|P31942|HNRH3_HUMAN	0.267538	0.122075	-0.307339	0.222691	-0.328966	0.0927258	0.307212	0.319969
sp|P31943|HNRH1_HUMAN	0.3282	0.166458	-0.434852	0.127435	-0.311488	0.0563341	-1.17392	0.0820439
sp|P31944|CASPE_HUMAN	0.43044	0.104813	-0.770132	0.303436	0.306121	0.0697093	0.784107	0.775982
sp|P31946|1433B_HUMAN	0.81355	0.343713	-0.457045	0.27812	0.60844	0.255044	0.703525	0.257005
sp|P31947|1433S_HUMAN	0.29796	0.123956	0.270488	0.203935	0.39139	0.191667	-0.284483	0.186569
sp|P31948|STIP1_HUMAN	-0.42361	0.309266	-0.347641	0.25022	-0.453586	0.41296	-0.347476	0.184212
sp|P31949|S10AB_HUMAN	1.48811	0.318405	-0.478264	0.168458	1.24996	0.308435	1.06123	0.22903
sp|P32119|PRDX2_HUMAN	0.198784	0.0788678	-0.240826	0.0810873	0.186332	0.0622588	0.351571	0.331878
sp|P32322|P5CR1_HUMAN	0.586607	0.0428838	-0.668554	0.133874	0.746213	0.0903826	-0.66254	0.1644
sp|P32455|GBP1_HUMAN	-1.57263	0.130281	0.612647	0.0613196	-1.13115	0.129129	-0.249282	0.0627599
sp|P32969|RL9_HUMAN	-0.255702	0.171318	-0.287306	0.254494	-0.283844	0.19316	-0.285716	0.166937
sp|P33176|KINH_HUMAN	-0.410047	0.171417	3.67862	0.0939779	-5.02819	0.104934	0.279389	0.107543
sp|P33240|CSTF2_HUMAN	0.250382	0.0629431	0.274374	0.137941	-6.31754	0.181085	-6.31754	0.194656
sp|P33316|DUT_HUMAN	1.28226	0.20551	0.672509	0.0688527	0.635971	0.144416	-0.325252	0.312961
sp|P33981|TTK_HUMAN	-0.236501	0.258598	-0.346809	0.467011	-0.266247	0.428991	-0.254025	0.337821
sp|P33991|MCM4_HUMAN	-0.463091	0.208718	0.761227	0.237451	-0.567818	0.260262	0.258271	0.150321
sp|P33992|MCM5_HUMAN	-0.414734	0.142558	-4.26208	0.0623448	0.407642	0.243072	-0.63842	0.100608
sp|P33993|MCM7_HUMAN	-0.323796	0.135917	0.444957	0.157242	0.60347	0.308741	-0.28702	0.0911416
sp|P34896|GLYC_HUMAN	-0.702676	0.145448	-0.421063	0.350266	-0.162147	0.006902	-0.92988	0.506958
sp|P34897|GLYM_HUMAN	-0.83326	0.0915313	-0.469208	0.0682895	1.68087	0.194452	-0.923829	0.293293
sp|P34931|HS71L_HUMAN	0.662081	0.394064	0.521771	0.26854	0.562308	0.252354	-0.222132	0.1251
sp|P34932|HSP74_HUMAN	-0.188124	0.0830859	-0.290637	0.147451	-0.257735	0.0540539	0.386117	0.117282
sp|P35222|CTNB1_HUMAN	-0.422221	0.0665131	0.605224	0.133956	0.40892	0.0537856	-1.03687	0.333289
sp|P35232|PHB_HUMAN	-0.470924	0.209595	-0.574295	0.12964	0.260021	0.203532	-0.480904	0.206039
sp|P32456|GBP2_HUMAN	-1.56596	0.149959	0.843946	0.142301	-2.11845	0.107874	-4.46956	0.130132
sp|P35237|SPB6_HUMAN	0.258524	0.0759115	-0.942292	0.168114	-0.830103	0.083617	0.305453	0.257543
sp|P35241|RADI_HUMAN	-0.488877	0.276297	-0.476753	0.424286	-0.527543	0.40583	0.868175	0.157895
sp|P35244|RFA3_HUMAN	-0.372177	0.15622	0.405576	0.109051	0.792087	0.0668601	0.466871	0.144316
sp|P35268|RL22_HUMAN	-0.20464	0.34697	-0.263709	0.0971134	-0.15142	0.0479479	0.225302	0.331886
sp|P35270|SPRE_HUMAN	0.289794	0.0330318	0.268876	0.156525	0.270595	0.17569	0.179617	0.104199
sp|P35520|CBS_HUMAN	-0.643378	0.229728	-0.518709	0.178104	-0.463177	0.169873	0.346081	0.145622
sp|P35573|GDE_HUMAN	0.293624	0.046457	0.34011	0.151392	-0.554777	0.147104	0.35284	0.160366
sp|P35579|MYH9_HUMAN	-0.133283	0.107687	-0.166413	0.169016	-0.401981	0.20304	-0.159589	0.116771
sp|P35606|COPB2_HUMAN	-0.315269	0.0946634	0.340256	0.0564183	-1.08995	0.143725	0.271965	0.158387
sp|P35637|FUS_HUMAN	0.733244	0.205366	0.588415	0.119297	-0.308289	0.154148	-1.48841	0.257031
sp|P35658|NU214_HUMAN	-0.263675	0.0694358	-2.04511	0.0879885	-1.55973	0.134806	4.05672	0.100733
sp|P35659|DEK_HUMAN	-0.431491	0.142406	-0.49177	0.0368807	0.340112	0.349299	-0.387204	0.337091
sp|P35908|K22E_HUMAN	-1.77439	0.072083	1.90575	0.0570309	-1.15055	0.152005	0.450598	0.104462
sp|P35998|PRS7_HUMAN	0.20276	0.087376	-1.73987	0.0891208	0.317214	0.149027	-0.371219	0.139346
sp|P36404|ARL2_HUMAN	-0.666889	0.0850835	-1.19325	0.0759475	0.792631	0.311127	-0.412294	0.0460034
sp|P36405|ARL3_HUMAN	0.391313	0.155938	-0.405069	0.0420305	-0.701998	0.114173	-0.242448	0.162892
sp|P36578|RL4_HUMAN	-0.211481	0.109671	-0.178193	0.105264	-0.277291	0.261621	-0.193452	0.16446
sp|P36776|LONM_HUMAN	1.61639	0.13739	-2.1874	0.370314	1.0186	0.413157	-2.03387	0.218857
sp|P35580|MYH10_HUMAN	-0.705059	0.0846274	0.946788	0.098455	-0.527311	0.155142	-0.59091	0.137203
sp|P36871|PGM1_HUMAN	-0.282863	0.174096	-0.417473	0.201198	-0.699929	0.330056	0.232249	0.236925
sp|P36915|GNL1_HUMAN	-0.672774	0.0767157	-3.13525	0.156654	0.481217	0.062906	5.76883	0.169244
sp|P36957|ODO2_HUMAN	-0.926735	0.0605058	-0.697618	0.0253411	-0.357542	0.0183776	-1.57866	0.729165
sp|P37108|SRP14_HUMAN	0.917349	0.0580387	-4.11749	0.167144	0.253475	0.475254	-5.11521	0.174081
sp|P37268|FDFT_HUMAN	1.6531	0.286655	1.58264	0.32979	1.12992	0.170788	0.717444	0.168057
sp|P37802|TAGL2_HUMAN	-0.234725	0.146088	-1.81031	0.188897	0.431783	0.208349	0.458841	0.225453
sp|P37837|TALDO_HUMAN	-0.233491	0.0770132	0.190962	0.095942	-0.224169	0.136966	0.240161	0.215364
sp|P38117|ETFB_HUMAN	0.718415	0.0501009	0.897511	0.17858	0.653775	0.325753	-0.743014	0.20248
sp|P36543|VATE1_HUMAN	-1.02313	0.0592431	1.19204	0.0792919	1.38082	0.131533	-2.37122	0.357097
sp|P38159|RBMX_HUMAN	0.484582	0.1837	-0.239222	0.0825528	0.368497	0.192614	0.388677	0.1112
sp|P36551|HEM6_HUMAN	0.322416	0.148896	-0.455475	0.186428	0.566734	0.0707057	0.166394	0.0280631
sp|P38606|VATA_HUMAN	0.391717	0.136746	0.33763	0.186344	0.276724	0.260917	0.254101	0.0891762
sp|P38646|GRP75_HUMAN	1.72934	0.0917511	-0.681508	0.143861	0.650183	0.24528	-1.16972	0.557873
sp|P38919|IF4A3_HUMAN	-0.479542	0.146139	0.549915	0.160632	0.545813	0.188836	0.411018	0.168445
sp|P39019|RS19_HUMAN	0.237474	0.137439	0.314263	0.168326	0.262649	0.179025	-0.256515	0.145902
sp|P36873|PP1G_HUMAN	-0.334999	0.21422	0.31683	0.0744994	0.371282	0.194938	-0.448202	0.0812708
sp|P39023|RL3_HUMAN	-0.199633	0.126175	-0.31445	0.1292	-0.193904	0.0717498	0.304743	0.154621
sp|P39656|OST48_HUMAN	-0.671297	0.0610031	-2.24934	0.133089	0.744756	0.223581	-1.03103	0.273812
sp|P39687|AN32A_HUMAN	0.330507	0.084673	-0.187483	0.0634812	0.79167	0.11306	0.317351	0.139894
sp|P37235|HPCL1_HUMAN	-0.873674	0.520964	-0.789758	0.445141	-0.922362	0.524417	-0.688633	0.502901
sp|P39748|FEN1_HUMAN	0.975962	0.0891913	0.581363	0.25654	0.455941	0.33217	1.01613	0.177437
sp|P40121|CAPG_HUMAN	-0.333042	0.290124	-0.380798	0.132889	-0.400354	0.142101	-0.241235	0.112368
sp|P40222|TXLNA_HUMAN	0.367613	0.0800754	0.353031	0.0584756	0.387738	0.103439	0.586685	0.187838
sp|P40227|TCPZ_HUMAN	0.233747	0.113529	-0.299259	0.0703476	-0.170627	0.13576	0.271967	0.172595
sp|P40306|PSB10_HUMAN	0.973538	0.0457817	-2.69976	0.153364	2.26274	0.125155	-0.401843	0.183319
sp|P40429|RL13A_HUMAN	-0.271822	0.119265	-1.61323	0.117744	-0.289804	0.067916	0.232664	0.197715
sp|P40616|ARL1_HUMAN	0.307668	0.0713626	0.218864	0.00278685	0.364776	0.0318813	0.342407	0.127698
sp|P40763|STAT3_HUMAN	-0.309596	0.15517	-0.351583	0.164547	-0.49176	0.186838	-0.231153	0.107935
sp|P40925|MDHC_HUMAN	-0.199403	0.233409	0.228942	0.246118	-0.29645	0.213191	-0.198541	0.213566
sp|P40926|MDHM_HUMAN	-0.417435	0.0627397	-0.935266	0.0431064	-2.53962	0.135085	-1.29656	0.846707
sp|P40939|ECHA_HUMAN	0.660758	0.0866526	0.769876	0.0920529	0.718356	0.221504	-0.680181	0.0769508
sp|P41091|IF2G_HUMAN	-0.19924	0.105461	-0.247887	0.0930297	-0.201908	0.0977836	0.204029	0.126869
sp|P41250|SYG_HUMAN	-3.54629	0.331661	-0.363892	0.247629	-3.40605	0.222549	0.252487	0.218961
sp|P40123|CAP2_HUMAN	0.521993	0.08447	-0.556198	0.0517926	0.651407	0.0428317	-0.218911	0.0292018
sp|P41252|SYIC_HUMAN	-0.275281	0.0831814	-0.35822	0.152338	0.18348	0.0525147	0.253325	0.126467
sp|P41567|EIF1_HUMAN	-0.175461	0.0199923	-0.17747	0.0427855	0.232258	0.0722322	0.226193	0.0649536
sp|P42025|ACTY_HUMAN	-0.366127	0.05057	-0.643531	0.0312788	-1.76097	0.171902	0.24943	0.0415346
sp|P42126|ECI1_HUMAN	1.05607	0.0564415	-2.31381	0.107085	0.636609	0.229526	-1.3178	0.378333
sp|P42167|LAP2B_HUMAN	-1.45386	0.0858766	-1.06014	0.0812734	0.633793	0.32243	-1.14005	0.326916
sp|P42224|STAT1_HUMAN	-0.344779	0.153343	0.662092	0.212762	0.481247	0.0825962	-0.397327	0.117948
sp|P42285|SK2L2_HUMAN	3.53938	0.164674	0.279947	0.0919166	0.245771	0.109809	-0.333602	0.053873
sp|P42566|EPS15_HUMAN	-1.65965	0.0693629	-1.93515	0.120505	2.67084	0.132827	1.20421	0.13536
sp|P42677|RS27_HUMAN	-0.377143	0.220738	0.332217	0.273267	0.42146	0.288101	0.384015	0.133444
sp|P42704|LPPRC_HUMAN	1.05835	0.102152	-2.30752	0.0702711	1.11318	0.26994	1.10583	0.0609656
sp|P42765|THIM_HUMAN	1.11654	0.0636944	-1.40592	0.0661408	0.633448	0.116064	-1.42741	0.487674
sp|P42766|RL35_HUMAN	0.954072	0.348031	0.749112	0.343121	1.06017	0.390704	-0.361689	0.265548
sp|P42771|CD2A1_HUMAN	0.409081	0.100173	0.428853	0.225003	0.721851	0.0665253	0.401154	0.0405421
sp|P43003|EAA1_HUMAN	0.186495	0.00480598	-1.09852	0.407296	0.217245	0.0260328	-0.486709	0.486216
sp|P43034|LIS1_HUMAN	-0.515802	0.119292	-0.633528	0.166314	-0.654559	0.137024	0.465747	0.125648
sp|P43243|MATR3_HUMAN	0.344335	0.195369	0.242674	0.086269	-0.258149	0.226081	0.200001	0.107451
sp|P43246|MSH2_HUMAN	0.302372	0.162497	0.368138	0.221529	0.281752	0.0968803	0.478165	0.215274
sp|P43304|GPDM_HUMAN	0.284105	0.0663972	-1.7765	0.0982151	0.361683	0.25955	-1.13099	0.0958525
sp|P43307|SSRA_HUMAN	0.900243	0.230258	-0.249322	0.0596896	0.827536	0.597964	0.685886	0.113305
sp|P43487|RANG_HUMAN	0.209846	0.0699636	-0.321883	0.267829	-0.245244	0.143977	0.203383	0.0680816
sp|P43490|NAMPT_HUMAN	2.28593	0.103977	0.453034	0.146839	0.379208	0.219898	-0.406852	0.175953
sp|P43686|PRS6B_HUMAN	-0.216824	0.098895	-0.47397	0.0683406	-0.378082	0.0433027	-0.356075	0.162677
sp|P45880|VDAC2_HUMAN	-1.32767	0.0824591	1.10467	0.162284	0.74463	0.392162	-1.56602	0.286604
sp|P45973|CBX5_HUMAN	0.838163	0.187688	1.17606	0.221506	-1.00319	0.149599	0.66316	0.0492436
sp|P45974|UBP5_HUMAN	0.276228	0.12605	-0.517253	0.122763	-0.404287	0.0579705	0.297751	0.217978
sp|P46013|KI67_HUMAN	-0.683472	0.295472	-0.417308	0.337363	-0.787989	0.38069	-0.290506	0.199557
sp|P46060|RAGP1_HUMAN	-0.296295	0.0628828	3.05813	0.254158	0.407362	0.11838	-0.573975	0.039014
sp|P46087|NOP2_HUMAN	0.51934	0.036209	0.404059	0.0866375	0.422002	0.115319	0.231853	0.0225265
sp|P46109|CRKL_HUMAN	0.199804	0.0198269	0.176935	0.0296314	-0.354905	0.137429	0.218532	0.206266
sp|P46379|BAG6_HUMAN	-1.50842	0.032905	-0.727725	0.127431	-0.250379	0.0504334	-0.438131	0.0477693
sp|P46776|RL27A_HUMAN	1.36865	0.634145	1.19086	0.495653	1.47786	0.58946	-0.172335	0.10827
sp|P46777|RL5_HUMAN	0.278817	0.419778	0.422359	0.271105	0.404278	0.297096	0.230434	0.18199
sp|P46778|RL21_HUMAN	0.278098	0.198882	0.57627	0.161619	-0.229035	0.165231	-0.237544	0.229368
sp|P46779|RL28_HUMAN	-0.276658	0.069541	0.340127	0.107757	-0.256768	0.105157	-0.287067	0.143206
sp|P46781|RS9_HUMAN	0.19187	0.0789501	0.191565	0.0405013	-0.543783	0.102082	-2.37696	0.125575
sp|P46782|RS5_HUMAN	-0.219003	0.0962624	0.223383	0.141264	0.233369	0.12546	-0.272815	0.202411
sp|P46783|RS10_HUMAN	-0.255652	0.109303	0.425852	0.101434	0.410105	0.146147	0.309025	0.208222
sp|P46937|YAP1_HUMAN	-0.445669	0.170162	-0.23985	0.153403	-0.626933	0.0598387	-0.247108	0.0390236
sp|P46940|IQGA1_HUMAN	-0.337418	0.274677	-0.309438	0.141	-0.35725	0.259906	-0.337917	0.305091
sp|P46459|NSF_HUMAN	1.04489	0.0960064	-0.721325	0.0896337	-0.542161	0.156216	1.20204	0.126416
sp|P46977|STT3A_HUMAN	-1.24456	0.098931	1.30341	0.237657	0.897219	0.304839	-1.07432	0.124551
sp|P47755|CAZA2_HUMAN	-0.292222	0.0890213	-2.0647	0.0690218	2.6271	0.0693744	-0.186142	0.131296
sp|P47756|CAPZB_HUMAN	0.291322	0.169105	-0.401617	0.151692	-0.478986	0.229804	0.225031	0.120688
sp|P47813|IF1AX_HUMAN	-1.23497	0.106971	-0.388288	0.0731942	0.289952	0.0781038	0.3335	0.263918
sp|P47895|AL1A3_HUMAN	0.331036	0.226481	-0.468794	0.0804056	0.318108	0.121167	0.230948	0.182266
sp|P47897|SYQ_HUMAN	0.347949	0.197993	0.37583	0.204318	0.387458	0.303274	-0.210333	0.193289
sp|P47914|RL29_HUMAN	-0.416765	0.169307	-2.10396	0.15051	-0.647236	0.197297	-0.484708	0.121084
sp|P48047|ATPO_HUMAN	-2.77243	0.151801	1.09137	0.138476	0.646966	0.337415	-0.873816	0.269025
sp|P48147|PPCE_HUMAN	-0.228537	0.0801878	-0.349633	0.199156	-0.262194	0.0929944	-0.291921	0.166808
sp|P48163|MAOX_HUMAN	-0.24948	0.0240923	-0.505528	0.172789	-0.627366	0.0275905	0.252761	0.0149878
sp|P48444|COPD_HUMAN	0.212828	0.148724	0.444804	0.14701	0.42419	0.207489	0.179475	0.14596
sp|P46976|GLYG_HUMAN	-0.314869	0.0785837	-0.364488	0.29896	0.396467	0.139838	-0.4005	0.170012
sp|P48449|ERG7_HUMAN	0.350464	0.109617	-2.56823	0.0633651	0.367298	0.19955	-0.320435	0.256075
sp|P48506|GSH1_HUMAN	-0.416231	0.163297	-0.844976	0.163995	0.31415	0.155465	-1.15379	0.202848
sp|P48507|GSH0_HUMAN	-0.814446	0.161149	-0.711465	0.141005	0.851285	0.193966	-2.43625	0.208183
sp|P48509|CD151_HUMAN	-0.529471	0.359399	-2.06472	0.515347	0.213239	0.127788	4.98191	0.3329
sp|P48556|PSMD8_HUMAN	0.548089	0.0777424	-0.358273	0.253767	0.360825	0.159967	0.345614	0.152225
sp|P48634|PRC2A_HUMAN	-0.513147	0.227732	-0.255042	0.0996385	-0.447584	0.264481	-0.470751	0.14918
sp|P48637|GSHB_HUMAN	0.397259	0.0807445	0.502664	0.164304	4.1671	0.130127	-0.534961	0.0537949
sp|P48643|TCPE_HUMAN	-0.276379	0.222947	-0.268854	0.2618	-0.261676	0.218193	-0.200691	0.166209
sp|P48729|KC1A_HUMAN	1.34948	0.103953	1.53612	0.10092	-0.301307	0.125949	0.188466	0.270141
sp|P48735|IDHP_HUMAN	0.513336	0.0350635	-1.44581	0.147252	0.975531	0.286306	-1.06624	0.0693002
sp|P48739|PIPNB_HUMAN	-0.382243	0.0656792	2.6434	0.0944006	0.187946	0.141913	0.272399	0.151061
sp|P49006|MRP_HUMAN	-0.487411	0.314228	-0.403262	0.189159	0.578952	0.183032	-0.366277	0.100304
sp|P49189|AL9A1_HUMAN	-1.23821	0.130841	0.244667	0.0464962	0.413375	0.15186	0.310634	0.0787168
sp|P49207|RL34_HUMAN	-0.289399	0.136867	-0.269018	0.20756	-0.338348	0.205885	-0.301145	0.104924
sp|P49257|LMAN1_HUMAN	-1.50883	0.120484	-1.77448	0.23942	-0.777273	0.0718624	-1.01666	0.209866
sp|P49321|NASP_HUMAN	-4.07143	0.20357	-0.304756	0.172351	0.338759	0.252566	0.31641	0.170561
sp|P49327|FAS_HUMAN	0.17598	0.0911135	0.332445	0.243481	0.179187	0.0993169	-0.238367	0.265213
sp|P49368|TCPG_HUMAN	0.211625	0.189027	0.227069	0.157062	0.259056	0.350881	-0.202152	0.278181
sp|P49411|EFTU_HUMAN	1.31016	0.0541495	-1.9875	0.176882	0.976125	0.227009	-3.0547	0.131713
sp|P49419|AL7A1_HUMAN	-1.12272	0.177672	0.647577	0.120459	0.85243	0.135744	-0.548067	0.159308
sp|P49454|CENPF_HUMAN	-0.544071	0.0584513	-0.448493	0.120052	2.9716	0.699028	-0.311611	0.0949765
sp|P49458|SRP09_HUMAN	1.68797	0.190248	-0.289756	0.155426	0.925287	0.200589	0.275321	0.0906401
sp|P49588|SYAC_HUMAN	0.31588	0.092286	-0.287049	0.111201	1.79893	0.133986	0.299604	0.0798146
sp|P49589|SYCC_HUMAN	0.266408	0.0287978	0.345703	0.0496969	-5.69942	0.0944954	0.428962	0.0875898
sp|P49591|SYSC_HUMAN	0.306393	0.0987399	0.173237	0.0690522	0.252237	0.0653002	0.39094	0.232032
sp|P49720|PSB3_HUMAN	-0.336158	0.201989	-0.279947	0.0819871	-0.441179	0.294784	0.249569	0.188916
sp|P49721|PSB2_HUMAN	-0.904216	0.131483	0.324662	0.0790434	-0.344498	0.0452795	0.335132	0.194445
sp|P49736|MCM2_HUMAN	5.47826	0.250302	0.642722	0.283913	0.388614	0.30917	0.251498	0.0716798
sp|P49748|ACADV_HUMAN	0.588968	0.108802	-1.7729	0.177028	0.669569	0.488524	-0.793779	0.242083
sp|P49755|TMEDA_HUMAN	0.710614	0.0707326	1.09822	0.101607	0.903048	0.387801	-0.797512	0.30586
sp|P49756|RBM25_HUMAN	0.357661	0.132565	-1.48644	0.0827663	-0.953113	0.174847	0.293356	0.137946
sp|P49773|HINT1_HUMAN	-0.109236	0.0537608	-0.326125	0.1587	0.272834	0.0465301	3.78478	0.0936444
sp|P49788|TIG1_HUMAN	0.217078	0.0718679	5.81437	0.158594	0.281277	0.111895	0.338184	0.15528
sp|P49840|GSK3A_HUMAN	-0.279948	0.0347857	-0.429915	0.044716	-1.0251	0.264096	0.520927	0.134957
sp|P49902|5NTC_HUMAN	-1.95575	0.184794	0.210671	0.0728615	2.27291	0.0828808	1.30368	0.173913
sp|P49903|SPS1_HUMAN	0.244352	0.0868936	0.649129	0.116522	-0.654346	0.273128	0.40768	0.0658198
sp|P49023|PAXI_HUMAN	0.411381	0.151217	-0.993645	0.0808973	-0.83946	0.0817136	0.521892	0.198478
sp|P49915|GUAA_HUMAN	-0.538471	0.162853	-4.43486	0.0868673	0.30986	0.119387	0.315005	0.177376
sp|P50213|IDH3A_HUMAN	0.901017	0.156816	0.649585	0.0906061	0.774819	0.296008	-1.66547	0.176321
sp|P50395|GDIB_HUMAN	-0.349232	0.143911	-0.292046	0.234566	-0.251582	0.205882	0.205054	0.172594
sp|P50402|EMD_HUMAN	0.662039	0.0386548	1.0005	0.239682	0.915481	0.484632	-1.36826	0.446605
sp|P50416|CPT1A_HUMAN	-2.43772	0.167853	-2.36288	0.191729	1.07922	0.411871	-1.71546	0.200662
sp|P50454|SERPH_HUMAN	-0.319218	0.132674	0.400081	0.134574	-0.4064	0.186674	-0.37905	0.302603
sp|P50502|F10A1_HUMAN	-0.383019	0.140229	-0.494931	0.222015	-0.611093	0.251747	0.422889	0.140981
sp|P50552|VASP_HUMAN	0.275553	0.140441	0.252281	0.114349	-0.2924	0.114842	-0.251079	0.131232
sp|P50570|DYN2_HUMAN	-0.377244	0.299838	-0.398205	0.24125	-0.421453	0.188739	-0.324468	0.161742
sp|P49459|UBE2A_HUMAN	0.449269	0.0961003	0.284301	0.279409	-2.45727	0.424547	0.563219	0.395421
sp|P50579|MAP2_HUMAN	-0.311859	0.180652	0.678138	0.149635	-0.419275	0.275252	1.33794	0.138499
sp|P50851|LRBA_HUMAN	-0.352666	0.0557664	0.289563	0.100712	-1.85782	0.0681275	0.498254	0.0432719
sp|P50897|PPT1_HUMAN	-0.247083	0.345458	-0.362575	0.366058	-0.350499	0.271621	-0.231159	0.222292
sp|P50914|RL14_HUMAN	0.971728	0.040363	0.326823	0.0966606	-0.228459	0.100638	-0.465149	0.140837
sp|P50990|TCPQ_HUMAN	0.247195	0.176726	-0.245726	0.133622	-0.875911	0.189366	0.236419	0.146628
sp|P50991|TCPD_HUMAN	0.253306	0.193551	0.364918	0.195007	0.35713	0.201949	-0.333298	0.235015
sp|P50995|ANX11_HUMAN	-0.705301	0.476019	-0.257298	0.117589	-0.2943	0.0936852	-0.576907	0.406984
sp|P51116|FXR2_HUMAN	-0.493608	0.119323	0.410501	0.314542	0.406527	0.0054556	-0.517853	0.198009
sp|P51148|RAB5C_HUMAN	-0.591784	0.120213	-1.95535	0.123151	0.3687	0.116481	-0.782754	0.226029
sp|P51149|RAB7A_HUMAN	-0.410574	0.0880125	-1.10912	0.161918	0.518053	0.160333	-0.618355	0.185508
sp|P51153|RAB13_HUMAN	0.4627	0.0486099	0.531978	0.118285	0.423729	0.156752	-0.765208	0.265235
sp|P51397|DAP1_HUMAN	0.313066	0.108309	0.24829	0.137268	0.270311	0.0302669	-0.336405	0.246266
sp|P51570|GALK1_HUMAN	-1.91544	0.178771	-0.247139	0.0370454	-2.3459	0.0406629	0.900699	0.0858347
sp|P51571|SSRD_HUMAN	0.517768	0.0393312	0.992893	0.129331	0.812689	0.39534	-0.849385	0.320841
sp|P51572|BAP31_HUMAN	-1.13343	0.140423	-1.05501	0.0802539	2.16849	0.0404077	-1.86958	0.502024
sp|P51610|HCFC1_HUMAN	0.325998	0.0824448	-0.440377	0.0470425	1.2392	0.123362	0.250113	0.0709804
sp|P51649|SSDH_HUMAN	0.167315	0.0144246	0.730798	0.0998695	0.452544	0.295042	-0.694719	0.259669
sp|P51659|DHB4_HUMAN	0.452177	0.193691	0.313862	0.151373	0.331679	0.14813	-0.279951	0.0797506
sp|P51665|PSMD7_HUMAN	-0.841042	0.182268	-0.526938	0.250243	-0.784483	0.310746	0.231334	0.121975
sp|P51812|KS6A3_HUMAN	-0.578124	0.0551659	-0.82559	0.0878673	2.59986	0.218658	2.72893	0.299338
sp|P51858|HDGF_HUMAN	0.302173	0.0554102	0.420106	0.114872	0.339503	0.0523048	0.385139	0.196487
sp|P51970|NDUA8_HUMAN	-0.543521	0.226831	0.472115	0.128123	0.575942	0.217111	-0.851336	0.257913
sp|P51991|ROA3_HUMAN	0.587256	0.308851	0.422101	0.128638	0.438094	0.462546	0.423479	0.126665
sp|P52209|6PGD_HUMAN	-1.43148	0.189554	-0.454623	0.133545	-0.42133	0.209684	0.229507	0.103028
sp|P52272|HNRPM_HUMAN	0.123455	0.0905286	0.152253	0.0724436	-0.172704	0.0801383	-0.175163	0.227944
sp|P52292|IMA1_HUMAN	4.25043	0.086098	-0.268774	0.0591916	0.594436	0.232683	0.352751	0.180286
sp|P52306|GDS1_HUMAN	-0.26836	0.243863	-0.493696	0.204956	-0.303631	0.15742	-1.2124	0.128148
sp|P52565|GDIR1_HUMAN	0.322075	0.277842	-0.22799	0.241199	-0.294635	0.245143	1.12832	0.406259
sp|P52566|GDIR2_HUMAN	-0.265439	0.106633	-0.232752	0.0908598	-0.307534	0.219906	-0.256902	0.149467
sp|P52594|AGFG1_HUMAN	0.316443	0.0330794	0.663279	0.0581431	-0.220444	0.0476973	0.307751	0.181313
sp|P52597|HNRPF_HUMAN	0.240156	0.097777	-0.252576	0.117299	-0.342485	0.157634	0.353792	0.200589
sp|P52701|MSH6_HUMAN	-1.05832	0.0976612	-2.88228	0.153791	-2.56936	0.170995	-0.402014	0.0922916
sp|P52788|SPSY_HUMAN	0.196063	0.150736	0.263441	0.172693	-0.409341	0.0758782	0.195223	0.064607
sp|P52789|HXK2_HUMAN	-0.543739	0.0546921	0.435664	0.172042	-0.776011	0.115461	0.376364	0.253399
sp|P52815|RM12_HUMAN	-0.543266	0.144547	-0.609741	0.0168387	0.375977	0.0973077	-1.01687	0.361588
sp|P52907|CAZA1_HUMAN	4.55182	0.176935	0.538416	0.109225	0.267835	0.0601877	-0.176404	0.219894
sp|P52943|CRIP2_HUMAN	-0.55824	0.151025	-0.419787	0.0415486	-0.453248	0.0244448	-0.434313	0.0704331
sp|P53004|BIEA_HUMAN	0.538587	0.144856	-1.4532	0.13465	-0.959115	0.0680495	0.521302	0.299281
sp|P53007|TXTP_HUMAN	-1.75998	0.159606	-2.03922	0.112782	1.08919	0.32432	-1.32472	0.0873525
sp|P53367|ARFP1_HUMAN	-0.582828	0.110083	-0.344555	0.097347	0.405242	0.113456	-0.526769	0.0543723
sp|P53396|ACLY_HUMAN	0.266468	0.2227	0.384653	0.333738	0.262088	0.179677	0.226685	0.142307
sp|P53602|MVD1_HUMAN	-0.305914	0.0768249	-0.55523	0.0821839	-0.248062	0.0937622	-1.97377	0.0309528
sp|P53618|COPB_HUMAN	-0.296351	0.183296	0.93403	0.218145	-0.285041	0.180402	0.216823	0.0750702
sp|P53621|COPA_HUMAN	0.218302	0.0638889	0.474599	0.177679	0.283476	0.167194	0.706078	0.0925105
sp|P53992|SC24C_HUMAN	0.529104	0.0839348	0.722246	0.0449028	0.531876	0.0805024	0.778994	0.137166
sp|P53999|TCP4_HUMAN	0.275158	0.106081	-0.244172	0.0806042	0.266252	0.10348	-0.362383	0.164231
sp|P54136|SYRC_HUMAN	-0.530984	0.206212	-1.21529	0.22311	-0.608353	0.283686	-0.27441	0.134111
sp|P54577|SYYC_HUMAN	0.292389	0.140724	-4.63158	0.240934	0.336873	0.146974	-0.299381	0.173524
sp|P54578|UBP14_HUMAN	-0.320549	0.187629	-5.40679	0.159999	-0.421471	0.1668	-0.500337	0.0707742
sp|P54652|HSP72_HUMAN	1.42527	0.797163	1.38456	0.73015	1.78902	0.805906	0.203138	0.135882
sp|P54725|RD23A_HUMAN	0.9628	0.147188	-2.0841	0.1548	1.0106	0.033238	-1.54496	0.0351873
sp|P54819|KAD2_HUMAN	0.247632	0.0989087	-0.133526	0.0799926	-0.201852	0.111156	-0.283322	0.156707
sp|P54886|P5CS_HUMAN	1.44329	0.296857	-1.94286	0.142918	1.32532	0.290931	1.62349	0.280874
sp|P54920|SNAA_HUMAN	1.39636	0.0439131	0.452511	0.0893097	0.453372	0.0469415	0.416162	0.0956437
sp|P55010|IF5_HUMAN	0.51536	0.124719	-0.255057	0.137467	-1.17661	0.0263814	-0.818061	0.19133
sp|P55036|PSMD4_HUMAN	-0.469288	0.29851	-0.314319	0.223414	-0.601925	0.280544	-0.290211	0.117975
sp|P55060|XPO2_HUMAN	-0.281918	0.0813948	0.343024	0.0724232	0.343266	0.187299	-0.301281	0.108317
sp|P55072|TERA_HUMAN	-0.414295	0.254444	-0.884472	0.215629	-0.28039	0.361958	0.152819	0.157152
sp|P53041|PPP5_HUMAN	2.06511	0.188284	0.743937	0.113051	1.92264	0.144364	1.73553	0.101538
sp|P55084|ECHB_HUMAN	-1.77766	0.0906441	-2.40695	0.0973312	1.06511	0.134524	-1.30892	0.116623
sp|P55209|NP1L1_HUMAN	-0.408524	0.205515	-0.303661	0.203326	0.324181	0.183702	0.3561	0.208873
sp|P53582|MAP11_HUMAN	-0.978746	0.11871	-0.812346	0.0699546	-1.45575	0.112034	0.349578	0.0925262
sp|P55263|ADK_HUMAN	-0.412907	0.319906	-0.466759	0.25328	-0.564199	0.342143	-0.314126	0.17059
sp|P55265|DSRAD_HUMAN	-0.367887	0.119	-0.715519	0.162687	0.359255	0.0899443	-0.235258	0.0813718
sp|P55327|TPD52_HUMAN	0.246709	0.0558348	0.213795	0.0822273	0.414416	0.153247	-0.268611	0.1281
sp|P55735|SEC13_HUMAN	0.344303	0.0812017	-0.472513	0.184677	-0.441327	0.140854	0.435117	0.178381
sp|P53680|AP2S1_HUMAN	-0.215359	0.0304601	1.18999	0.0789102	0.733313	0.166082	0.965586	0.183884
sp|P55769|NH2L1_HUMAN	-3.26899	0.150181	-0.26286	0.0654008	0.332489	0.110172	0.231875	0.13851
sp|P55786|PSA_HUMAN	-0.237671	0.065397	-0.334632	0.127757	4.42801	0.160477	4.65028	0.0929394
sp|P55795|HNRH2_HUMAN	0.310741	0.0450601	-0.593595	0.0972978	-0.445677	0.117323	0.338605	0.141693
sp|P55809|SCOT1_HUMAN	-0.779455	0.0234228	1.66155	0.132884	-0.432864	0.112846	-1.14447	0.260133
sp|P55884|EIF3B_HUMAN	-0.529775	0.248523	-0.375197	0.19076	-0.545621	0.180047	0.285204	0.0902446
sp|P55957|BID_HUMAN	-0.285695	0.083489	0.391558	0.185343	0.397381	0.166506	0.464692	0.298283
sp|P56134|ATPK_HUMAN	1.53453	0.0750227	1.40076	0.359908	1.79928	0.544178	-0.862228	0.0753806
sp|P56192|SYMC_HUMAN	-0.327116	0.452198	-0.390184	0.320525	-0.197846	0.129726	-0.257027	0.212647
sp|P56537|IF6_HUMAN	-0.313552	0.162959	-0.147182	0.0641723	-0.778267	0.115047	-0.327392	0.165064
sp|P54727|RD23B_HUMAN	0.628975	0.130373	-0.721301	0.0694823	0.765667	0.15889	0.633066	0.155716
sp|P57088|TMM33_HUMAN	-0.60181	0.0452957	1.1542	0.0136236	0.411917	0.286027	-1.18365	0.285204
sp|P57740|NU107_HUMAN	-0.23223	0.0656282	0.436179	0.228913	0.300524	0.221503	0.931441	0.230441
sp|P58107|EPIPL_HUMAN	-0.266456	0.0675071	0.193734	0.089464	-0.328435	0.180478	0.229698	0.202032
sp|P58546|MTPN_HUMAN	0.423856	0.147027	0.340328	0.0692081	-0.954567	0.0670766	-5.9072	0.199988
sp|P59998|ARPC4_HUMAN	0.10864	0.0179397	-0.278411	0.0737039	-0.18694	0.0775637	0.226233	0.210335
sp|P60059|SC61G_HUMAN	0.925074	0.104609	0.819627	0.299958	0.833497	0.775743	-0.402642	0.192694
sp|P60174|TPIS_HUMAN	2.61523	0.0379405	0.696504	0.429993	0.361151	0.0967391	-0.296655	0.0771429
sp|P60228|EIF3E_HUMAN	2.01457	0.0702059	-2.63765	0.183125	0.309517	0.0906084	-0.323428	0.095832
sp|P60468|SC61B_HUMAN	-0.429948	0.0963438	-1.95646	0.227058	0.526786	0.230089	-1.9294	0.440829
sp|P60660|MYL6_HUMAN	0.322855	0.111419	-0.340083	0.266512	-0.459529	0.226558	-0.210338	0.107167
sp|P60709|ACTB_HUMAN	0.257171	0.272707	-0.781888	0.321918	-0.596842	0.276776	-0.274617	0.168887
sp|P60842|IF4A1_HUMAN	-0.351723	0.238458	-0.344041	0.20174	-0.304951	0.215399	0.37032	0.453247
sp|P60866|RS20_HUMAN	-0.44998	0.279322	0.446765	0.211938	0.408797	0.176349	-0.197281	0.110723
sp|P60900|PSA6_HUMAN	0.250612	0.119323	-0.269367	0.289566	0.420358	0.114098	0.240959	0.140303
sp|P60903|S10AA_HUMAN	-0.603558	0.266811	-0.429786	0.173497	-0.324845	0.0630606	-0.474566	0.128631
sp|P60953|CDC42_HUMAN	-0.538627	0.0813907	0.439428	0.0971958	-0.568631	0.153639	-1.00067	0.36075
sp|P60981|DEST_HUMAN	-0.217546	0.117686	-0.434841	0.193518	0.203223	0.145929	0.258903	0.195013
sp|P61006|RAB8A_HUMAN	2.02035	0.300749	-0.466921	0.021777	0.416597	0.144975	-0.599153	0.322405
sp|P61011|SRP54_HUMAN	-0.999717	0.0435356	0.316175	0.217538	0.375978	0.249315	1.55211	0.141968
sp|P61019|RAB2A_HUMAN	-0.46231	0.072635	-0.539908	0.0822413	0.457414	0.136308	-0.396473	0.135771
sp|P61020|RAB5B_HUMAN	0.677104	0.17382	1.3933	0.184333	0.534811	0.0578151	-1.39028	0.135416
sp|P61024|CKS1_HUMAN	-0.286846	0.258267	-0.198818	0.0648912	-0.334452	0.317815	-0.253879	0.11904
sp|P61026|RAB10_HUMAN	5.29897	0.132371	-1.31437	0.0570828	0.598692	0.306237	-0.52087	0.109718
sp|P56182|RRP1_HUMAN	0.511485	0.162418	0.609162	0.0962358	-1.34148	0.109072	-0.681162	0.146826
sp|P61077|UB2D3_HUMAN	0.282744	0.0729254	0.271215	0.164515	0.328757	0.245829	0.206623	0.0609885
sp|P61081|UBC12_HUMAN	-0.551113	0.0565113	0.371562	0.144212	-6.1404	0.0960253	0.29679	0.178673
sp|P61088|UBE2N_HUMAN	-0.238414	0.0646928	-0.317076	0.192411	-0.326005	0.17833	0.18824	0.102298
sp|P61106|RAB14_HUMAN	-0.579516	0.0490805	-1.10406	0.12754	-2.24399	0.11487	-0.744806	0.31096
sp|P61158|ARP3_HUMAN	0.29242	0.0491539	-0.225147	0.0640135	-0.2789	0.13458	0.261258	0.189922
sp|P61160|ARP2_HUMAN	0.172504	0.0965557	0.204782	0.0709684	-0.204836	0.139679	0.145179	0.114433
sp|P61163|ACTZ_HUMAN	-0.46026	0.0860186	-0.538189	0.0943074	0.56193	0.203145	-3.71378	0.0906376
sp|P61221|ABCE1_HUMAN	-0.327779	0.133801	-0.281528	0.130122	-0.243142	0.084978	0.439453	0.131729
sp|P61247|RS3A_HUMAN	-0.167881	0.0571021	0.272213	0.151719	0.321503	0.18078	-0.164249	0.0812132
sp|P61289|PSME3_HUMAN	0.449289	0.108063	-0.790635	0.118182	0.579269	0.0885241	0.614297	0.160604
sp|P61313|RL15_HUMAN	0.226949	0.042536	-0.344578	0.0941589	-0.197321	0.0491525	0.382276	0.109787
sp|P61353|RL27_HUMAN	-0.367019	0.358112	-4.07926	0.224513	-0.383804	0.30734	0.295638	0.228808
sp|P61421|VA0D1_HUMAN	0.376633	0.00667423	-0.494047	0.032797	0.17462	0.0231557	0.413795	0.0316885
sp|P61513|RL37A_HUMAN	-0.233194	0.132725	-0.498183	0.186876	0.19586	0.0474002	0.298797	0.14897
sp|P61586|RHOA_HUMAN	-0.787078	0.178458	0.490377	0.0944869	0.466115	0.131954	-0.877356	0.595068
sp|P61604|CH10_HUMAN	-0.595878	0.0886045	-0.682594	0.104427	0.443954	0.195036	-0.96228	0.688668
sp|P60891|PRPS1_HUMAN	0.200096	0.189745	-0.290779	0.139344	-0.472495	0.101616	-0.30316	0.193313
sp|P61758|PFD3_HUMAN	-0.215037	0.12057	0.322229	0.130781	-0.242926	0.199758	-0.191397	0.121656
sp|P61769|B2MG_HUMAN	-0.301878	0.115756	2.56931	0.177643	-0.467696	0.0724121	-0.572412	0.277333
sp|P61923|COPZ1_HUMAN	0.227501	0.091381	0.276477	0.152907	0.556813	0.320861	-0.648954	0.203542
sp|P61956|SUMO2_HUMAN	-0.487456	0.320403	2.04728	0.126383	-0.742727	0.395358	-0.16585	0.0162474
sp|P61960|UFM1_HUMAN	-0.316519	0.177023	-0.871793	0.2518	-0.755527	0.246068	-0.709101	0.140075
sp|P61970|NTF2_HUMAN	0.230609	0.16822	-0.16007	0.0665487	0.460664	0.240077	1.04521	0.43954
sp|P61978|HNRPK_HUMAN	0.243504	0.148973	-0.149295	0.102985	-0.244806	0.215826	0.273479	0.211826
sp|P61981|1433G_HUMAN	-0.501726	0.164908	-1.55197	0.212095	-0.992355	0.206943	-1.00581	0.210527
sp|P61086|UBE2K_HUMAN	-1.2363	0.0639702	1.94712	0.136832	-0.940857	0.272313	-2.53846	0.067716
sp|P62072|TIM10_HUMAN	-0.188853	0.0228141	-1.33544	0.17176	-0.595699	0.105268	1.99066	0.147876
sp|P62081|RS7_HUMAN	0.60472	0.341449	1.6336	0.369234	0.496547	0.281767	-0.243767	0.132936
sp|P62136|PP1A_HUMAN	0.16398	0.0688481	-0.341164	0.14554	-0.292693	0.0612631	-0.155544	0.0598184
sp|P62140|PP1B_HUMAN	-0.94766	0.120632	-0.34817	0.104312	0.264594	0.165584	0.381645	0.240087
sp|P62158|CALM_HUMAN	-0.341382	0.399124	-0.30776	0.313335	-0.27593	0.266085	-0.280952	0.308422
sp|P62191|PRS4_HUMAN	-0.228733	0.126775	0.267613	0.139189	-0.285269	0.10611	-0.254907	0.167246
sp|P62195|PRS8_HUMAN	-0.221378	0.135553	-0.402794	0.150468	0.253772	0.112708	0.352613	0.274568
sp|P61201|CSN2_HUMAN	-0.215864	0.0349941	1.34578	0.0350285	-0.395844	0.167447	-0.635827	0.0645223
sp|P62241|RS8_HUMAN	-0.296066	0.166702	-0.246728	0.115754	-0.315909	0.0980909	-0.214277	0.133765
sp|P62244|RS15A_HUMAN	-0.177163	0.100216	-0.180868	0.0816112	-0.204469	0.139197	-0.325729	0.101044
sp|P61254|RL26_HUMAN	1.24288	0.202886	1.22189	0.165021	2.12274	0.254319	-0.618331	0.123465
sp|P62249|RS16_HUMAN	-0.264771	0.0891149	0.357276	0.301893	1.20139	0.198028	0.271232	0.179943
sp|P62258|1433E_HUMAN	1.34389	0.117007	-0.287336	0.217762	-0.27475	0.116537	-0.338046	0.174761
sp|P62263|RS14_HUMAN	0.496396	0.353789	0.332299	0.196976	0.52693	0.363958	0.255907	0.168676
sp|P62266|RS23_HUMAN	-0.219875	0.249259	0.4696	0.0839296	-0.245355	0.351818	-0.152154	0.144384
sp|P62269|RS18_HUMAN	-0.217171	0.129056	-1.03644	0.08642	-0.252962	0.209847	0.318037	0.187643
sp|P62273|RS29_HUMAN	0.270325	0.206746	0.413764	0.419851	0.292045	0.265018	0.267282	0.173888
sp|P62277|RS13_HUMAN	-0.236056	0.137116	-0.266282	0.100097	0.21033	0.135033	0.195449	0.200705
sp|P62280|RS11_HUMAN	-0.762436	0.358993	0.676256	0.276362	0.580577	0.336994	-0.304343	0.193574
sp|P62304|RUXE_HUMAN	Infinity	0	-0.337979	0.17884	0.109357	0.0156503	0.304825	0.235658
sp|P62306|RUXF_HUMAN	-0.31985	0.154898	-0.321485	0.134253	-0.220711	0.148357	0.490249	0.106562
sp|P61916|NPC2_HUMAN	0.322608	0.307875	-0.229363	0.062006	0.939752	0.173964	-3.78024	0.352018
sp|P62308|RUXG_HUMAN	0.107097	0.0639901	0.71215	0.190891	1.07211	0.0698082	0.093271	0.0546523
sp|P62310|LSM3_HUMAN	0.350574	0.21375	-0.283424	0.190221	-0.463567	0.288082	0.175127	0.144374
sp|P62312|LSM6_HUMAN	-0.273961	0.103571	-0.509537	0.228542	-0.490663	0.162326	0.272037	0.165799
sp|P62314|SMD1_HUMAN	-3.49139	0.209845	0.697862	0.191849	-0.214197	0.106175	0.176767	0.0780171
sp|P61962|DCAF7_HUMAN	-0.726823	0.0465858	-0.97955	0.226307	0.205906	0.0555705	0.253513	0.155608
sp|P62316|SMD2_HUMAN	0.241688	0.107667	-0.247808	0.0916665	-0.621121	0.27644	0.34455	0.147072
sp|P61966|AP1S1_HUMAN	0.906674	0.0698335	-1.15838	0.276481	1.1584	0.15405	-1.48004	0.259947
sp|P62318|SMD3_HUMAN	0.183076	0.0563453	-0.442142	0.263951	6.17842	0.156329	0.342757	0.214094
sp|P62328|TYB4_HUMAN	0.170969	0.223528	1.9609	0.219307	-0.464751	0.184721	0.367797	0.295458
sp|P62333|PRS10_HUMAN	0.203528	0.118195	-0.367136	0.156491	0.243108	0.113227	0.271986	0.0972113
sp|P62424|RL7A_HUMAN	0.377267	0.296389	0.330802	0.22663	0.32997	0.311012	0.251154	0.184119
sp|P62495|ERF1_HUMAN	-0.4532	0.21659	-0.317749	0.11387	0.261228	0.0842045	0.579236	0.32048
sp|P62633|CNBP_HUMAN	-0.26099	0.109088	-0.289004	0.134413	-0.345265	0.165761	-0.406369	0.213784
sp|P62701|RS4X_HUMAN	-0.221721	0.124023	-2.08187	0.112643	-0.229528	0.146358	0.261408	0.175063
sp|P62750|RL23A_HUMAN	1.14807	0.407053	0.75062	0.468118	0.849535	0.448622	-0.274637	0.250199
sp|P62753|RS6_HUMAN	-0.29794	0.170707	0.236546	0.154621	-0.316661	0.180186	0.275602	0.207053
sp|P62805|H4_HUMAN	-1.131	0.0471343	0.483855	0.288143	0.444608	0.350404	-2.25734	0.251546
sp|P62820|RAB1A_HUMAN	-0.726457	0.27009	-0.398496	0.0859931	0.64642	0.340507	-0.634404	0.401015
sp|P62826|RAN_HUMAN	0.311242	0.181922	0.315643	0.116203	-0.264314	0.223568	-0.269199	0.393793
sp|P62829|RL23_HUMAN	-1.01712	0.232371	0.33745	0.157756	-0.358804	0.296419	-0.327768	0.340907
sp|P62834|RAP1A_HUMAN	-0.381396	0.0666065	-0.347798	0.0530555	0.541474	0.434168	-0.444976	0.264322
sp|P62841|RS15_HUMAN	1.91057	0.259404	1.66971	0.240097	2.03457	0.169492	0.861663	0.132327
sp|P62847|RS24_HUMAN	-0.342526	0.345071	-0.244895	0.23857	-0.318204	0.26456	-0.279759	0.269518
sp|P62851|RS25_HUMAN	-0.359644	0.241958	-0.274281	0.239197	-0.531836	0.411821	-0.206373	0.180588
sp|P62854|RS26_HUMAN	0.205356	0.0467375	0.344896	0.407435	0.236633	0.134534	-0.249594	0.232585
sp|P62857|RS28_HUMAN	0.324097	0.226473	0.355037	0.106982	1.15837	0.126218	0.458506	0.216223
sp|P62861|RS30_HUMAN	-4.98607	0.189077	-4.76298	0.270412	0.19081	0.0715265	-0.222936	0.213167
sp|P62873|GBB1_HUMAN	0.435074	0.160941	0.658567	0.24171	0.711185	0.43498	-0.472277	0.34939
sp|P62879|GBB2_HUMAN	0.477176	0.253345	-0.387509	0.118035	0.479458	0.222079	-0.426348	0.231024
sp|P62888|RL30_HUMAN	-0.431583	0.114308	-0.250912	0.105291	-0.41265	0.194869	0.721906	0.251625
sp|P62899|RL31_HUMAN	0.730789	0.197794	0.402041	0.164787	0.268317	0.165566	-0.354046	0.155344
sp|P62906|RL10A_HUMAN	-0.197312	0.10314	-0.337681	0.30322	-0.221289	0.215895	-0.171454	0.121806
sp|P62910|RL32_HUMAN	0.434132	0.291292	0.244352	0.191661	0.346384	0.258653	0.421896	0.157234
sp|P62913|RL11_HUMAN	0.536336	0.17589	1.1471	0.239812	0.867359	0.248748	-1.74303	0.140484
sp|P62917|RL8_HUMAN	0.343229	0.128652	-0.330651	0.107639	2.68586	0.115669	0.376582	0.234138
sp|P62937|PPIA_HUMAN	0.226536	0.0437779	1.58925	0.37454	2.13534	0.0469708	0.240659	0.188612
sp|P62942|FKB1A_HUMAN	0.322634	0.156524	-1.64938	0.247436	0.368157	0.15561	0.241335	0.169675
sp|P62979|RS27A_HUMAN	-0.781069	0.155981	-0.3138	0.0839525	0.618961	0.211637	-0.540827	0.159277
sp|P62993|GRB2_HUMAN	1.55907	0.158352	0.663416	0.0957261	2.51873	0.0900837	0.610694	0.309752
sp|P62995|TRA2B_HUMAN	0.743829	0.195316	-0.969708	0.144565	0.954636	0.183614	0.351891	0.194107
sp|P63000|RAC1_HUMAN	-0.473241	0.0948968	-0.951088	0.104171	-2.07555	0.202155	-0.573426	0.283529
sp|P63027|VAMP2_HUMAN	-0.591703	0.216805	0.348906	0.158458	0.338268	0.165784	-0.462358	0.369869
sp|P63104|1433Z_HUMAN	0.419601	0.225254	0.303988	0.155205	0.508159	0.200897	0.262915	0.140567
sp|P63151|2ABA_HUMAN	3.09988	0.105555	0.458421	0.173381	2.75456	0.130626	0.325595	0.0916039
sp|P63165|SUMO1_HUMAN	1.067	0.11491	0.62654	0.139658	2.80178	0.251662	-0.226798	0.13439
sp|P63167|DYL1_HUMAN	-0.575903	0.337035	-0.444479	0.308264	-0.643555	0.452401	0.33088	0.128623
sp|P63173|RL38_HUMAN	-0.257482	0.185816	0.449136	0.154616	0.743203	0.160293	-0.20985	0.159008
sp|P63220|RS21_HUMAN	0.172388	0.11224	-0.446466	0.130557	-0.252293	0.107182	0.243392	0.207952
sp|P63241|IF5A1_HUMAN	-0.258804	0.11401	0.677912	0.211739	-0.264442	0.120721	0.43145	0.218712
sp|P63244|GBLP_HUMAN	-0.270105	0.0819296	-0.337933	0.154113	0.290354	0.0477596	0.262218	0.0836355
sp|P63261|ACTG_HUMAN	0.241224	0.104213	0.438846	0.202539	0.204586	0.187861	-0.199763	0.12364
sp|P63279|UBC9_HUMAN	-0.720794	0.201859	-0.685962	0.160119	-0.756705	0.151168	-0.503914	0.172574
sp|P63313|TYB10_HUMAN	1.33788	0.604286	1.16126	0.461353	0.957175	0.541168	0.369824	0.157295
sp|P67775|PP2AA_HUMAN	-5.03174	0.125264	3.14262	0.143156	0.238468	0.127072	0.291345	0.194491
sp|P67809|YBOX1_HUMAN	0.438501	0.104231	-0.504098	0.189661	1.36652	0.281305	0.434621	0.240156
sp|P67870|CSK2B_HUMAN	3.12722	0.238325	5.12209	0.156904	-0.327448	0.0469164	-1.61761	0.176185
sp|P67936|TPM4_HUMAN	0.358254	0.198491	-0.206413	0.0833902	-0.515662	0.182501	-0.303548	0.237372
sp|P63098|CANB1_HUMAN	-2.86741	0.219294	-1.83194	0.150542	-1.65369	0.161265	-0.524302	0.0264417
sp|P68032|ACTC_HUMAN	-0.648299	0.507239	-0.943376	0.443995	0.608294	0.528005	-0.449873	0.530757
sp|P68036|UB2L3_HUMAN	0.343848	0.074999	-0.498546	0.0789592	-0.602588	0.188992	0.256883	0.110492
sp|P68104|EF1A1_HUMAN	-0.346342	0.0770615	0.155581	0.127922	-2.00838	0.14527	0.210579	0.277136
sp|P68133|ACTS_HUMAN	-0.35885	0.565739	-0.375146	0.535458	-0.381041	0.745514	-0.275339	0.646706
sp|P63218|GBG5_HUMAN	-1.01304	0.112925	0.47833	0.037607	0.398841	0.0797387	-0.791221	0.280844
sp|P68366|TBA4A_HUMAN	-0.313696	0.150713	-0.275978	0.0457772	0.411666	0.613851	0.763973	0.106435
sp|P68371|TBB4B_HUMAN	-0.320498	0.202659	1.31417	0.333711	1.47411	0.484002	-0.305123	0.255838
sp|P68400|CSK21_HUMAN	-1.80882	0.0884971	-0.327688	0.247161	-0.223556	0.043335	-0.300326	0.129724
sp|P68402|PA1B2_HUMAN	-2.02873	0.359298	-0.412817	0.231971	-0.252996	0.108793	-0.311062	0.108257
sp|P69892|HBG2_HUMAN	0.287444	0.124723	-0.44727	0.267119	0.514155	0.664334	-0.442822	0.273791
sp|P69905|HBA_HUMAN	-1.321	0.190079	-0.609845	0.093146	0.271164	0.0919705	0.96071	0.115305
sp|P63272|SPT4H_HUMAN	0.196258	0.0290591	0.29457	0.128159	0.565054	0.139397	0.306461	0.261141
sp|P78330|SERB_HUMAN	-2.63978	0.144643	-0.264983	0.0938357	-0.481976	0.0729483	0.296755	0.240692
sp|P78344|IF4G2_HUMAN	-0.340095	0.124229	-0.982884	0.178312	-0.562491	0.175581	-3.2607	0.272734
sp|P78347|GTF2I_HUMAN	-0.193819	0.0562703	-0.333499	0.0361286	0.323219	0.0837215	0.510702	0.127944
sp|P78371|TCPB_HUMAN	0.155591	0.0366976	-1.11717	0.185561	-0.266323	0.160077	0.293963	0.161266
sp|P78406|RAE1L_HUMAN	0.31738	0.10237	-0.448754	0.084997	0.972201	0.0534381	0.319833	0.132459
sp|P78417|GSTO1_HUMAN	0.523457	0.140432	0.864715	0.0560442	2.68387	0.104662	0.580041	0.309231
sp|P80188|NGAL_HUMAN	1.43879	0.275244	1.15401	0.105436	0.986791	0.0862806	0.428555	0.0703081
sp|P80303|NUCB2_HUMAN	0.478625	0.193344	-1.62419	0.283735	0.264246	0.295504	0.356987	0.276218
sp|P82650|RT22_HUMAN	0.582027	0.097208	-3.50563	0.20969	1.48924	0.228324	0.807727	0.192328
sp|P82673|RT35_HUMAN	-2.18846	0.258501	-1.77068	0.279452	1.83353	0.335754	-1.72074	0.228367
sp|P82979|SARNP_HUMAN	0.241893	0.065748	0.166683	0.107128	0.269809	0.12454	2.51122	0.107345
sp|P83731|RL24_HUMAN	-0.270221	0.214889	0.274111	0.0366453	-0.423572	0.258014	-0.256944	0.154973
sp|P84077|ARF1_HUMAN	-1.88793	0.205677	-0.90257	0.0838426	0.764814	0.0795094	0.550793	0.277589
sp|P84090|ERH_HUMAN	0.352071	0.0762809	-2.19212	0.122987	0.480873	0.0375997	0.424126	0.352932
sp|P84098|RL19_HUMAN	-0.18247	0.121349	-0.188833	0.0933473	-0.520334	0.148396	-0.245829	0.1684
sp|P84103|SRSF3_HUMAN	-0.251669	0.115228	-0.34447	0.212633	-0.311203	0.124037	0.273321	0.241102
sp|P98179|RBM3_HUMAN	-0.363035	0.0625813	0.234663	0.146516	-0.240668	0.0720876	-0.288669	0.159256
sp|Q00059|TFAM_HUMAN	-0.958993	0.0710885	-2.04145	0.155554	-1.41002	0.0551493	-1.7928	0.164991
sp|Q00325|MPCP_HUMAN	-1.19527	0.0991786	-2.83464	0.0771401	-3.67596	0.111983	-4.58612	0.197904
sp|P78318|IGBP1_HUMAN	-0.144244	0.0244274	-0.235233	0.0467516	-2.39175	0.0460932	0.321471	0.21069
sp|Q00341|VIGLN_HUMAN	-0.479862	0.0690246	0.213077	0.0911529	-0.453894	0.0761979	-0.168162	0.0503423
sp|Q00587|BORG5_HUMAN	0.626206	0.121089	0.44201	0.144585	-0.308791	0.0269219	-0.368887	0.153319
sp|Q00610|CLH1_HUMAN	0.193296	0.211937	0.204246	0.126591	0.212108	0.122794	0.175276	0.0649271
sp|Q00688|FKBP3_HUMAN	0.409435	0.0905703	-0.489336	0.159099	-0.327458	0.11586	-0.402143	0.19431
sp|Q00765|REEP5_HUMAN	1.63057	0.0766231	1.10558	0.072025	0.598182	0.0839834	-1.50163	0.361811
sp|Q00839|HNRPU_HUMAN	-0.266364	0.199442	-0.28757	0.180107	-0.32866	0.220562	-0.192605	0.105013
sp|Q01081|U2AF1_HUMAN	0.358236	0.050129	-0.60487	0.216269	-0.360831	0.14063	0.381164	0.218588
sp|Q01082|SPTB2_HUMAN	0.248902	0.106249	-0.256887	0.0912206	0.248918	0.138647	0.235391	0.148908
sp|Q01105|SET_HUMAN	0.388343	0.102966	-0.399121	0.153388	-0.827673	0.230142	0.305276	0.225819
sp|Q01130|SRSF2_HUMAN	0.433827	0.203508	1.26408	0.0596161	0.672312	0.126864	0.376342	0.209584
sp|Q01518|CAP1_HUMAN	2.68389	0.0408927	-0.169369	0.131661	-0.212049	0.211704	0.21884	0.470972
sp|Q01581|HMCS1_HUMAN	0.42561	0.293144	0.413002	0.266557	-0.364674	0.267809	0.306979	0.159426
sp|Q01650|LAT1_HUMAN	4.0457	0.101305	0.631695	0.216049	0.993749	0.727999	-0.66039	0.385614
sp|Q01813|PFKAP_HUMAN	-0.460355	0.136983	-0.2557	0.136155	-0.348122	0.0808025	0.247112	0.168258
sp|P83881|RL36A_HUMAN	-0.586652	0.352481	-0.571331	0.274512	-0.673185	0.322238	-0.337043	0.219248
sp|Q01844|EWS_HUMAN	0.167533	0.0332162	0.233289	0.0648918	0.206129	0.183422	-0.170519	0.0786297
sp|Q01970|PLCB3_HUMAN	-1.20144	0.191166	-1.06042	0.281619	-1.47951	0.268924	0.547051	0.267077
sp|Q02487|DSC2_HUMAN	-0.230763	0.0710421	-2.08729	0.285701	-0.39996	0.0730418	-0.22946	0.0731841
sp|P98170|XIAP_HUMAN	0.209819	0.00400485	0.317125	0.127089	-0.983044	0.0569779	-0.528123	0.0239984
sp|Q02543|RL18A_HUMAN	2.71569	0.153789	2.75162	0.227454	0.301429	0.147597	0.245334	0.153111
sp|Q00577|PURA_HUMAN	-3.09186	0.695032	-0.836629	0.555376	-3.17243	0.662909	-2.62681	0.664755
sp|Q02790|FKBP4_HUMAN	-0.239011	0.0839894	-0.459731	0.0355945	-0.351435	0.0703796	-0.249828	0.0999877
sp|Q02878|RL6_HUMAN	0.621468	0.354046	0.458257	0.356025	0.772823	0.324518	-0.222499	0.139264
sp|Q03135|CAV1_HUMAN	-0.575986	0.817957	-0.357169	0.527912	-0.661103	0.76577	-0.11363	0.0278572
sp|Q03169|TNAP2_HUMAN	-0.314897	0.0124186	-0.780178	0.127876	-0.50921	0.0707777	-0.740271	0.125763
sp|Q03252|LMNB2_HUMAN	1.04163	0.129392	-6.01142	0.201207	-0.855344	0.218624	-0.73544	0.377171
sp|Q03518|TAP1_HUMAN	-2.31981	0.160128	-1.8135	0.140685	1.09791	0.155359	-1.25986	0.153078
sp|Q04323|UBXN1_HUMAN	1.65173	0.247344	-0.403879	0.199965	1.51647	0.167655	-0.25272	0.249708
sp|Q04446|GLGB_HUMAN	-0.462748	0.0700734	0.504376	0.248362	-1.3797	0.179679	-0.243826	0.123796
sp|Q04637|IF4G1_HUMAN	0.93332	0.0486539	0.31386	0.175171	0.389077	0.158033	0.341144	0.0969923
sp|Q04695|K1C17_HUMAN	0.430195	0.36641	0.487333	0.474113	0.608616	0.402941	0.384852	0.395909
sp|Q04760|LGUL_HUMAN	0.860436	0.155088	-0.600913	0.443639	-0.39616	0.335907	-0.504729	0.417855
sp|Q01968|OCRL_HUMAN	2.14988	0.125525	-1.26849	0.220275	-0.865089	0.049075	1.75847	0.226474
sp|Q04917|1433F_HUMAN	-0.223181	0.13942	-0.163683	0.106978	-1.41493	0.231055	-0.185152	0.229113
sp|Q04941|PLP2_HUMAN	-0.391785	0.0419356	0.183952	0.0171719	0.356019	0.356285	-0.701758	0.74071
sp|Q05519|SRS11_HUMAN	0.296327	0.0355047	-2.96423	0.0862686	0.520656	0.14682	-2.6313	0.131318
sp|Q05682|CALD1_HUMAN	0.322769	0.249045	-2.36619	0.211674	-0.368132	0.369144	4.09273	0.245412
sp|Q06203|PUR1_HUMAN	0.813608	0.189191	1.42326	0.142733	1.67185	0.201224	0.964351	0.139793
sp|Q06210|GFPT1_HUMAN	0.349433	0.120033	0.34547	0.23965	0.38574	0.186035	0.326795	0.157344
sp|Q06265|EXOS9_HUMAN	-0.356328	0.233193	0.380365	0.283175	-0.319172	0.189069	-0.275174	0.168716
sp|Q06323|PSME1_HUMAN	-0.211451	0.0795176	-0.233136	0.0584978	0.546949	0.0670429	0.286484	0.237899
sp|Q06787|FMR1_HUMAN	-0.98853	0.24744	-0.460571	0.287293	-1.20731	0.10884	3.65187	0.110753
sp|Q02978|M2OM_HUMAN	1.30126	0.100284	0.776511	0.226818	0.977319	0.525254	-1.81851	0.270823
sp|Q06830|PRDX1_HUMAN	0.754525	0.42219	0.587342	0.348824	0.8415	0.337689	0.288003	0.188804
sp|Q03154|ACY1_HUMAN	-0.386801	0.0724491	1.10041	0.0991258	-0.60528	0.0366454	-0.289276	0.0699066
sp|Q07020|RL18_HUMAN	-0.385054	0.375812	-0.247476	0.16642	-0.343282	0.302044	0.295228	0.184843
sp|Q07021|C1QBP_HUMAN	-1.03865	0.10817	-2.18237	0.193742	0.750305	0.135975	-0.929404	0.336944
sp|Q07065|CKAP4_HUMAN	-1.76361	0.0984423	1.2694	0.202337	0.994694	0.159362	-2.21608	0.269563
sp|Q07157|ZO1_HUMAN	1.38232	0.064122	0.512693	0.161756	-0.253264	0.0851546	-0.818419	0.243799
sp|Q07666|KHDR1_HUMAN	-0.765056	0.411122	-0.400593	0.388753	-0.911508	0.350346	-0.48527	0.418521
sp|Q07812|BAX_HUMAN	-0.762188	0.0950353	0.216219	0.116064	0.174517	0.198465	-0.205566	0.116857
sp|Q07955|SRSF1_HUMAN	1.69005	0.0725797	-0.386996	0.196862	-0.291712	0.120053	-0.770577	0.111173
sp|Q07960|RHG01_HUMAN	-0.341712	0.171179	-0.945334	0.0616259	-0.44632	0.254819	0.327801	0.166951
sp|Q04837|SSBP_HUMAN	-0.833216	0.150905	-1.64754	0.231749	-1.7261	0.355308	-1.3016	0.336317
sp|Q08170|SRSF4_HUMAN	-0.430223	0.203536	-0.375185	0.350943	-0.716265	0.364841	3.6845	0.232804
sp|Q08209|PP2BA_HUMAN	0.40306	0.0380979	-0.495822	0.0828467	4.96226	0.1726	-6.11813	0.20796
sp|Q08211|DHX9_HUMAN	-0.280305	0.110089	-0.409323	0.144807	0.463753	0.28167	0.325978	0.209922
sp|Q08257|QOR_HUMAN	-1.21506	0.181665	0.542743	0.166675	0.670478	0.112904	-0.36903	0.108204
sp|Q08379|GOGA2_HUMAN	-0.831669	0.195823	0.273222	0.170702	-0.353818	0.235421	-0.207676	0.11496
sp|Q08380|LG3BP_HUMAN	0.243005	0.115938	-0.320211	0.148013	0.343743	0.123291	-0.352521	0.111023
sp|Q08945|SSRP1_HUMAN	0.378969	0.107268	-0.454138	0.0787625	0.390198	0.0864644	0.239662	0.0372867
sp|Q08J23|NSUN2_HUMAN	0.445773	0.159037	0.268958	0.097011	0.414567	0.388505	0.472889	0.17497
sp|Q09028|RBBP4_HUMAN	-0.271279	0.0862761	-0.380384	0.185419	-0.329105	0.109994	-0.312418	0.117368
sp|Q09161|NCBP1_HUMAN	0.280679	0.308478	0.56617	0.0300487	0.400364	0.191654	0.265759	0.360812
sp|Q09666|AHNK_HUMAN	-0.33675	0.358227	-0.406819	0.330422	-0.453907	0.411504	-0.325172	0.306896
sp|Q10471|GALT2_HUMAN	2.31866	0.20584	0.967927	0.0931836	1.31905	0.0306607	2.82329	0.375276
sp|Q10567|AP1B1_HUMAN	0.383569	0.120785	1.37652	0.181198	0.575493	0.144228	0.556818	0.130931
sp|Q10713|MPPA_HUMAN	-1.13269	0.0858391	-1.32761	0.204132	0.896038	0.201917	-1.53459	0.154623
sp|Q07866|KLC1_HUMAN	0.682053	0.0817049	0.481655	0.202603	1.23895	0.102989	1.68877	0.129237
sp|Q12788|TBL3_HUMAN	-0.248602	0.0371834	-1.94138	0.0999875	0.427061	0.249292	0.22073	0.032991
sp|Q12792|TWF1_HUMAN	0.485916	0.0470507	0.51596	0.148836	0.510123	0.143723	0.341745	0.144506
sp|Q12797|ASPH_HUMAN	-0.900072	0.0947203	-3.28802	0.279013	1.13884	0.192667	-1.77717	0.298831
sp|Q12874|SF3A3_HUMAN	0.191808	0.175324	-1.31653	0.151965	-0.243852	0.201511	0.175249	0.117841
sp|Q12904|AIMP1_HUMAN	-0.448753	0.0883766	-0.607074	0.158713	-0.367758	0.1177	-0.292758	0.18064
sp|Q12905|ILF2_HUMAN	-0.319864	0.268881	-0.411666	0.276064	-0.475387	0.295253	0.303561	0.184791
sp|Q12906|ILF3_HUMAN	-0.412323	0.235342	-0.282083	0.213903	-0.33053	0.283143	-4.11469	0.206493
sp|Q12907|LMAN2_HUMAN	-0.878558	0.126127	1.32059	0.0359916	0.477936	0.0868146	-1.1671	0.104417
sp|Q12931|TRAP1_HUMAN	0.885306	0.0615555	1.26066	0.106376	0.961194	0.251182	-1.2678	0.20485
sp|Q08722|CD47_HUMAN	-1.77079	0.0839405	6.02005	0.259696	0.143913	0.0204376	-0.108283	0.0526471
sp|Q12955|ANK3_HUMAN	-0.717144	0.0527217	-0.313715	0.0287755	-3.13321	0.174068	-0.386008	0.155091
sp|Q12996|CSTF3_HUMAN	0.910014	0.0743806	2.30691	0.0601392	1.07774	0.080671	2.05825	0.274186
sp|Q13011|ECH1_HUMAN	-1.93119	0.0804439	-1.68363	0.112991	0.5665	0.237819	-1.18985	0.502576
sp|Q13045|FLII_HUMAN	-0.324874	0.0742754	0.70145	0.154247	0.712211	0.0842226	1.84306	0.0935313
sp|Q13098|CSN1_HUMAN	0.307704	0.0931174	0.23598	0.242339	0.918817	0.188381	0.220735	0.0420696
sp|Q13123|RED_HUMAN	0.963693	0.0737448	0.209794	0.054635	0.607853	0.0284794	-0.303084	0.106457
sp|Q13126|MTAP_HUMAN	-1.95649	0.0336446	-0.284939	0.118119	-0.38075	0.0878786	0.214672	0.069497
sp|Q13136|LIPA1_HUMAN	-0.507208	0.34364	-1.92124	0.33254	-0.992449	0.432923	-0.285389	0.229184
sp|Q12765|SCRN1_HUMAN	-0.866337	0.446152	-0.634533	0.289068	-0.878656	0.317108	-0.379814	0.305745
sp|Q13148|TADBP_HUMAN	-0.295492	0.0945048	-0.31382	0.118638	-0.265703	0.136766	0.255889	0.178634
sp|Q13151|ROA0_HUMAN	-0.891463	0.301117	-0.246959	0.130528	-0.609751	0.287408	-0.484949	0.333081
sp|Q13155|AIMP2_HUMAN	-0.159175	0.0200624	-0.220339	0.0873714	-0.294101	0.0664801	0.267956	0.172144
sp|Q13162|PRDX4_HUMAN	-0.498944	0.0424572	0.335204	0.0816178	0.524369	0.328104	-0.511098	0.166876
sp|Q13177|PAK2_HUMAN	-0.331069	0.0647097	-1.05176	0.130831	0.793796	0.129499	0.868336	0.130054
sp|Q13185|CBX3_HUMAN	0.373301	0.175458	1.74228	0.0568469	0.401303	0.140499	0.447386	0.290617
sp|Q13200|PSMD2_HUMAN	-0.220441	0.0708678	-0.36965	0.124679	-0.256969	0.147887	-3.05311	0.225245
sp|Q13228|SBP1_HUMAN	1.48329	0.174398	-1.84333	0.150689	0.117763	0.0546483	1.74377	0.139148
sp|Q13242|SRSF9_HUMAN	0.377327	0.0705658	-0.311269	0.0231272	-0.798381	0.208357	0.335528	0.0889585
sp|Q13243|SRSF5_HUMAN	-0.334733	0.0617033	0.443457	0.233572	-0.339126	0.127931	-0.325879	0.222241
sp|Q13247|SRSF6_HUMAN	-0.337834	0.0611345	-0.238553	0.0532808	-2.23808	0.0608276	-0.266284	0.0910317
sp|Q13263|TIF1B_HUMAN	0.407851	0.123684	0.284699	0.212944	0.230115	0.0915323	0.296119	0.192744
sp|Q13283|G3BP1_HUMAN	-0.192819	0.0508606	-0.421635	0.138301	-0.319596	0.234799	-0.178543	0.0779072
sp|Q13018|PLA2R_HUMAN	-2.59569	0.315251	1.12346	0.0462426	1.37117	0.0572084	-2.43123	0.0947098
sp|Q13310|PABP4_HUMAN	-4.52855	0.206031	-0.424094	0.264973	-0.299201	0.197932	-1.98609	0.267884
sp|Q13347|EIF3I_HUMAN	0.215928	0.0881061	0.331702	0.216199	0.252502	0.170454	-0.250934	0.121381
sp|Q13363|CTBP1_HUMAN	0.360561	0.30851	0.456561	0.210155	0.569015	0.352859	4.07416	0.0565933
sp|Q13144|EI2BE_HUMAN	0.582573	0.00518202	0.508334	0.283081	0.586161	0.067066	0.307469	0.0886412
sp|Q13409|DC1I2_HUMAN	0.280229	0.0628035	0.366779	0.0998851	0.399812	0.135838	-0.51068	0.399757
sp|Q13418|ILK_HUMAN	-0.320212	0.0643768	-2.00323	0.117441	0.394618	0.130431	-0.24214	0.0614563
sp|Q13423|NNTM_HUMAN	0.225057	0.095177	0.309739	0.364017	0.37074	0.145419	-1.85834	0.143083
sp|Q13427|PPIG_HUMAN	-1.09453	0.44217	-0.259723	0.245651	-0.569521	0.266807	-0.469944	0.191601
sp|Q13428|TCOF_HUMAN	0.417049	0.210756	0.466416	0.164143	0.57469	0.328174	-0.351748	0.245917
sp|Q13435|SF3B2_HUMAN	-0.295398	0.18928	-0.331436	0.246006	-0.373115	0.241041	0.357121	0.106063
sp|Q13442|HAP28_HUMAN	0.626102	0.249994	-0.485385	0.0910892	0.607593	0.133984	1.34457	0.226475
sp|Q13188|STK3_HUMAN	2.51366	0.236179	2.0313	0.208776	3.03218	0.214107	0.59587	0.214957
sp|Q13492|PICAL_HUMAN	0.314238	0.235521	2.22515	0.190017	0.532234	0.261283	-2.48872	0.183972
sp|Q13501|SQSTM_HUMAN	-0.889881	0.18774	-0.911555	0.201871	0.667802	0.147017	-0.496295	0.18855
sp|Q13509|TBB3_HUMAN	-0.364756	0.183436	0.472208	0.190678	0.503545	0.102731	-0.377132	0.271529
sp|Q13523|PRP4B_HUMAN	1.42069	0.249219	-0.584085	0.133955	2.28557	0.134326	0.61163	0.152346
sp|Q13526|PIN1_HUMAN	-0.54199	0.165482	-0.373948	0.162004	-0.382824	0.260288	-0.277912	0.276285
sp|Q13541|4EBP1_HUMAN	-0.766777	0.554351	-0.447828	0.510424	-0.698279	0.605294	-0.320681	0.214672
sp|Q13555|KCC2G_HUMAN	2.26008	0.13264	-5.02601	0.130326	-0.280612	0.112446	-0.330582	0.23728
sp|Q13557|KCC2D_HUMAN	-1.03924	0.0886975	-0.980759	0.186367	-1.29939	0.214507	-2.40218	0.124399
sp|Q13561|DCTN2_HUMAN	-0.301395	0.144448	-0.197449	0.132163	-0.312718	0.270038	-0.21038	0.190556
sp|Q13564|ULA1_HUMAN	1.24111	0.247023	0.620174	0.171529	0.913897	0.218171	2.5154	0.273123
sp|Q13573|SNW1_HUMAN	-2.60093	0.308172	-1.36327	0.0882994	0.466368	0.114188	-0.821548	0.210446
sp|Q13404|UB2V1_HUMAN	0.210828	0.0644447	-1.38842	0.128051	1.10749	0.112949	0.220956	0.0905554
sp|Q13595|TRA2A_HUMAN	0.260726	0.141916	0.221335	0.0316557	1.14083	0.062608	0.418004	0.38232
sp|Q13596|SNX1_HUMAN	-0.540623	0.1801	-3.00939	0.149544	-0.546115	0.0996431	0.385405	0.146927
sp|Q13601|KRR1_HUMAN	3.33431	0.246866	2.01316	0.156741	1.4161	0.291577	0.322758	0.274359
sp|Q13617|CUL2_HUMAN	-1.80246	0.165278	-0.41887	0.169034	0.415876	0.1624	0.543519	0.152457
sp|Q13619|CUL4A_HUMAN	1.02512	0.0744549	-1.00162	0.248201	0.687703	0.222171	0.303735	0.126694
sp|Q13630|FCL_HUMAN	1.3059	0.169671	0.299482	0.0675534	0.257459	0.0609525	2.31096	0.236868
sp|Q13641|TPBG_HUMAN	0.257436	0.0567749	0.381455	0.104383	0.353376	0.280273	0.775561	0.161814
sp|Q13451|FKBP5_HUMAN	-0.788698	0.112933	0.731386	0.119842	1.30746	0.117721	1.06079	0.0522989
sp|Q13464|ROCK1_HUMAN	-0.580759	0.106415	-0.813562	0.214318	0.919735	0.226776	-0.644929	0.296851
sp|Q13813|SPTN1_HUMAN	0.220224	0.0949721	0.158984	0.0423748	0.233249	0.100086	0.229464	0.0847377
sp|Q13838|DX39B_HUMAN	-0.165692	0.0518963	-0.386779	0.196908	-0.300221	0.292175	-0.220573	0.0831013
sp|Q13885|TBB2A_HUMAN	-0.212216	0.0417314	0.229049	0.0210988	-0.233851	0.156045	-0.423868	0.414606
sp|Q13907|IDI1_HUMAN	0.339524	0.278359	0.297441	0.132067	-0.727481	0.217628	0.329068	0.182039
sp|Q14008|CKAP5_HUMAN	-0.449918	0.151661	-0.700836	0.150431	-0.880654	0.201405	-0.442366	0.0955023
sp|Q14019|COTL1_HUMAN	-0.685891	0.191003	0.435503	0.230705	0.464621	0.296604	-0.712926	0.238314
sp|Q14103|HNRPD_HUMAN	0.47571	0.26215	-0.279863	0.0560732	0.900898	0.285057	0.422071	0.124975
sp|Q14126|DSG2_HUMAN	-0.389158	0.200198	-0.606712	0.326597	-0.791859	0.274635	-0.379015	0.072123
sp|Q14134|TRI29_HUMAN	0.298048	0.121959	0.690027	0.0943821	0.888763	0.109895	0.327413	0.207818
sp|Q14139|UBE4A_HUMAN	0.317676	0.0433969	-0.434366	0.257745	-0.40726	0.264759	-0.784142	0.111884
sp|Q14152|EIF3A_HUMAN	-0.320142	0.110032	-0.254537	0.0581438	-0.680705	0.0531819	-0.264199	0.175474
sp|Q14157|UBP2L_HUMAN	-0.739172	0.097194	1.33313	0.122322	1.54203	0.11181	-3.47504	0.126037
sp|Q14160|SCRIB_HUMAN	-0.759923	0.134671	-0.968181	0.2178	-0.542976	0.0212408	-0.206514	0.156957
sp|Q14165|MLEC_HUMAN	-1.87797	0.188083	-1.80392	0.110436	1.04279	0.26412	-1.66389	0.114118
sp|Q14166|TTL12_HUMAN	-0.289471	0.0984328	-0.521453	0.16028	0.282894	0.217948	-0.299374	0.238477
sp|Q14192|FHL2_HUMAN	0.447477	0.0690366	-0.372465	0.13176	-0.505788	0.21434	0.451689	0.0892376
sp|Q14203|DCTN1_HUMAN	-0.394998	0.131705	0.510554	0.0840825	0.390346	0.0969326	-0.517421	0.154383
sp|Q14204|DYHC1_HUMAN	-1.92608	0.0857794	-0.260638	0.175546	0.340663	0.132738	-0.244027	0.254583
sp|Q14240|IF4A2_HUMAN	0.220062	0.0682301	-0.200984	0.0751893	0.336917	0.097176	0.35131	0.341522
sp|Q14244|MAP7_HUMAN	0.853887	0.249297	-0.835869	0.123518	0.462467	0.1213	0.48868	0.165574
sp|Q14247|SRC8_HUMAN	-0.256034	0.152351	-1.0655	0.147812	-0.60721	0.182487	0.353287	0.170225
sp|Q14011|CIRBP_HUMAN	-0.655603	0.155079	-1.99275	0.17686	0.508583	0.178968	0.449937	0.122827
sp|Q14254|FLOT2_HUMAN	-0.492734	0.139214	-4.54501	0.160537	1.28233	0.211327	-1.6997	0.255265
sp|Q14257|RCN2_HUMAN	-0.439458	0.0466454	-0.287843	0.14056	-0.506516	0.279461	-0.619833	0.224799
sp|Q14061|COX17_HUMAN	-0.382305	0.181035	4.85215	0.211703	-0.367938	0.192011	-0.19218	0.0216251
sp|Q14318|FKBP8_HUMAN	1.15102	0.0634108	-3.25542	0.373883	1.04867	0.268459	-1.08682	0.371239
sp|Q14116|IL18_HUMAN	-0.214669	0.254066	-1.58447	0.253084	0.205129	0.0450126	0.683812	0.0680534
sp|Q14320|FA50A_HUMAN	0.373827	0.124305	0.647474	0.03341	-0.197299	0.0510514	0.335918	0.103599
sp|Q14376|GALE_HUMAN	0.700968	0.225831	0.908496	0.189904	-0.860429	0.131493	0.441464	0.128423
sp|Q14444|CAPR1_HUMAN	0.440652	0.148257	-0.311902	0.0474461	-0.319749	0.0801867	-0.326979	0.119285
sp|Q14141|SEPT6_HUMAN	-0.277898	0.0485434	0.257743	0.0753126	-0.361665	0.117633	0.333509	0.174395
sp|Q14498|RBM39_HUMAN	5.61652	0.118177	0.334941	0.11712	5.8393	0.14976	-0.325533	0.22502
sp|Q14151|SAFB2_HUMAN	-6.29425	0.140714	-0.775332	0.129211	3.82518	0.0763613	-3.77795	0.242204
sp|Q14533|KRT81_HUMAN	-1.04659	0.203234	-0.286792	0.0409546	-0.460913	0.429178	-0.329573	0.251754
sp|Q14558|KPRA_HUMAN	-1.94578	0.129362	-4.0741	0.172427	-1.54154	0.141603	-0.475434	0.20833
sp|Q14566|MCM6_HUMAN	-0.497369	0.0848892	1.59176	0.127963	0.321739	0.122631	1.75845	0.0960847
sp|Q14651|PLSI_HUMAN	0.323142	0.196693	0.77601	0.320006	0.204881	0.236791	1.47411	0.22599
sp|Q14669|TRIPC_HUMAN	1.82657	0.179084	1.13236	0.112498	0.442128	0.158298	-2.36563	0.48969
sp|Q14677|EPN4_HUMAN	-0.347629	0.0759985	-0.371375	0.152637	-0.456665	0.205568	-0.411831	0.127301
sp|Q14683|SMC1A_HUMAN	-0.419639	0.0520748	-1.40538	0.101041	0.958197	0.0862053	-0.756094	0.115027
sp|Q14684|RRP1B_HUMAN	2.19591	0.168708	-1.65517	0.194404	0.209659	0.112288	-0.353559	0.243186
sp|Q14690|RRP5_HUMAN	-2.34459	0.170413	-2.31741	0.32635	1.44416	0.227847	-1.31896	0.414271
sp|Q14697|GANAB_HUMAN	-0.257584	0.0989772	-0.255584	0.0808283	0.182589	0.0674293	-0.269777	0.307518
sp|Q14258|TRI25_HUMAN	2.30729	0.118217	-0.670243	0.136058	-0.466499	0.22909	1.05354	0.242368
sp|Q14738|2A5D_HUMAN	-0.386287	0.153986	0.422396	0.172783	-0.679691	0.229966	-0.408185	0.247205
sp|Q14739|LBR_HUMAN	1.08121	0.055399	0.552593	0.0457408	0.581632	0.191259	-1.20957	0.190203
sp|Q14764|MVP_HUMAN	0.36541	0.0933016	-0.541879	0.150394	-0.347921	0.158422	0.326952	0.155789
sp|Q14331|FRG1_HUMAN	-2.52027	0.173822	-1.70044	0.131648	1.14142	0.171345	-0.441211	0.00953267
sp|Q14802|FXYD3_HUMAN	0.284529	0.0255977	0.756018	0.217906	0.444341	0.347374	-0.684061	0.479823
sp|Q14847|LASP1_HUMAN	-0.246498	0.129017	0.303299	0.246982	-0.36832	0.2768	-0.205526	0.18513
sp|Q14919|NC2A_HUMAN	0.359075	0.156844	0.367085	0.150675	0.461605	0.273819	-0.82346	0.0817593
sp|Q14974|IMB1_HUMAN	-2.67597	0.102088	0.338034	0.0936601	-0.472452	0.0891701	-0.434669	0.221136
sp|Q14978|NOLC1_HUMAN	-1.2313	0.175013	-0.499264	0.18835	-1.54515	0.104713	0.401993	0.12501
sp|Q14980|NUMA1_HUMAN	-1.11056	0.218673	-2.39952	0.112202	-0.552495	0.223728	-0.296563	0.226381
sp|Q14BN4|SLMAP_HUMAN	-1.8959	0.172116	-0.703917	0.0486242	0.261479	0.0418322	0.372123	0.15784
sp|Q14C86|GAPD1_HUMAN	-0.249343	0.0851505	0.365472	0.0833115	0.708101	0.184762	-0.311843	0.14283
sp|Q15005|SPCS2_HUMAN	1.01149	0.145257	0.854715	0.0969753	0.669352	0.107411	-1.37291	0.391252
sp|Q15008|PSMD6_HUMAN	0.482898	0.0555011	0.436148	0.235683	-0.24579	0.239414	-0.247539	0.0899257
sp|Q15019|SEPT2_HUMAN	-0.284887	0.211692	-0.394533	0.268899	-0.322881	0.244008	0.22816	0.141318
sp|Q15021|CND1_HUMAN	-1.52699	0.101446	1.65167	0.190356	3.81303	0.0994059	-1.20359	0.150395
sp|Q15029|U5S1_HUMAN	-0.502634	0.151877	-0.280359	0.0842698	-0.458772	0.187126	-0.469761	0.247838
sp|Q14789|GOGB1_HUMAN	0.386227	0.0610565	-0.538691	0.0801129	-0.516791	0.116145	0.507504	0.220214
sp|Q14790|CASP8_HUMAN	1.41176	0.354016	2.16276	0.375752	1.69421	0.312733	-1.36445	0.0635733
sp|Q15046|SYK_HUMAN	-0.699148	0.298027	-0.387905	0.181246	-0.563891	0.187202	0.377215	0.225529
sp|Q15056|IF4H_HUMAN	0.404025	0.155595	5.25834	0.141348	-1.26043	0.20608	0.493483	0.181475
sp|Q15067|ACOX1_HUMAN	-1.98647	0.152806	-1.15954	0.150422	1.45306	0.197885	-0.409107	0.0392038
sp|Q15075|EEA1_HUMAN	0.724204	0.086653	-0.412387	0.202194	-0.406481	0.200823	-0.449802	0.18877
sp|Q15084|PDIA6_HUMAN	2.29668	0.145046	0.166292	0.123759	-0.160283	0.055862	-0.180353	0.0850219
sp|Q15102|PA1B3_HUMAN	0.921581	0.0861933	0.198536	0.0830579	-0.233946	0.118617	0.25572	0.14441
sp|Q15121|PEA15_HUMAN	-0.797546	0.0729561	1.94061	0.155733	-2.02119	0.340687	-4.7683	0.187903
sp|Q15149|PLEC_HUMAN	0.259296	0.178077	-0.457075	0.13137	0.278031	0.160669	-1.79099	0.0709396
sp|Q15181|IPYR_HUMAN	-0.295918	0.222938	-0.295774	0.197116	-0.351629	0.261193	0.358778	0.13241
sp|Q15185|TEBP_HUMAN	-0.532716	0.255797	0.306764	0.157863	-0.475899	0.236106	-0.458728	0.322103
sp|Q15233|NONO_HUMAN	-0.251572	0.103482	0.259898	0.0960442	-0.200608	0.109856	-2.161	0.120067
sp|Q15020|SART3_HUMAN	0.827524	0.342398	-1.77001	0.335715	0.436455	0.149101	0.650899	0.0519964
sp|Q15269|PWP2_HUMAN	0.926603	0.0726384	-0.654846	0.16568	1.44766	0.0124882	0.662274	0.0831596
sp|Q15287|RNPS1_HUMAN	0.236443	0.18952	0.492065	0.189736	0.432297	0.323935	0.169649	0.0753408
sp|Q15293|RCN1_HUMAN	-0.19872	0.141166	-0.338362	0.295876	-0.21518	0.182355	-0.57849	0.103311
sp|Q15363|TMED2_HUMAN	-0.716933	0.142964	-1.22834	0.299519	-0.956615	0.0539387	-1.06098	0.106028
sp|Q15365|PCBP1_HUMAN	0.184893	0.0825009	-0.344667	0.156665	-0.174348	0.124423	-0.227621	0.152155
sp|Q15366|PCBP2_HUMAN	0.215032	0.0642967	1.78646	0.314266	0.310779	0.128783	-0.239453	0.201974
sp|Q15369|ELOC_HUMAN	-0.322052	0.065466	-0.395564	0.221316	-0.315097	0.21172	0.386987	0.170452
sp|Q15370|ELOB_HUMAN	-0.642434	0.221591	-1.02883	0.352885	-0.769677	0.20823	-2.15084	0.115229
sp|Q15393|SF3B3_HUMAN	-0.177013	0.0748738	-0.269395	0.142017	-0.306017	0.165168	-0.276981	0.134108
sp|Q15404|RSU1_HUMAN	0.919372	0.136645	-0.241749	0.0568231	-0.973177	0.145669	-0.315439	0.181895
sp|Q15417|CNN3_HUMAN	0.248838	0.130306	-0.221796	0.151675	-0.435789	0.366264	-0.214086	0.0408709
sp|Q15427|SF3B4_HUMAN	2.22951	0.209568	1.96842	0.0694629	2.07274	0.269181	1.90016	0.189176
sp|Q15435|PP1R7_HUMAN	0.4979	0.132294	0.272055	0.0735233	0.749786	0.110872	-0.228826	0.197445
sp|Q15436|SC23A_HUMAN	-1.2962	0.229769	-0.642649	0.199052	-0.65366	0.272236	-3.24854	0.36962
sp|Q15437|SC23B_HUMAN	0.617688	0.0340589	0.388525	0.140062	-0.399352	0.131566	-1.49512	0.104434
sp|Q15459|SF3A1_HUMAN	-0.331007	0.0195832	-0.218705	0.114282	0.367785	0.216495	0.275789	0.173714
sp|Q15274|NADC_HUMAN	-0.529729	0.12983	-0.366748	0.084364	-0.34715	0.103166	0.184724	0.0218313
sp|Q15631|TSN_HUMAN	-0.381757	0.0526015	0.265324	0.10566	-0.379816	0.114988	0.336237	0.276551
sp|Q15637|SF01_HUMAN	0.334161	0.182635	-2.11889	0.332379	2.56422	0.101157	0.416904	0.22965
sp|Q15645|PCH2_HUMAN	0.363913	0.120836	-0.849389	0.206133	-0.572259	0.142693	0.329234	0.0613648
sp|Q15653|IKBB_HUMAN	-0.316604	0.224522	-0.29196	0.049649	-0.349456	0.280266	-0.451613	0.284944
sp|Q15691|MARE1_HUMAN	0.300031	0.08758	-0.215569	0.118739	-0.249383	0.147274	-0.176901	0.0595089
sp|Q15717|ELAV1_HUMAN	0.297326	0.119731	-0.446083	0.211481	-0.393639	0.0710912	0.365258	0.425663
sp|Q15738|NSDHL_HUMAN	-0.714171	0.142956	0.685935	0.12597	0.819452	0.32059	-1.05095	0.26733
sp|Q15758|AAAT_HUMAN	0.327851	0.179149	0.558783	0.0367181	0.336997	0.177672	-0.271042	0.111583
sp|Q15418|KS6A1_HUMAN	2.79413	0.132681	-0.306455	0.0773174	-0.945116	0.29138	0.831801	0.0654458
sp|Q15819|UB2V2_HUMAN	-0.26925	0.103212	-0.921229	0.085458	0.396975	0.0391721	0.686405	0.176937
sp|Q15836|VAMP3_HUMAN	-0.413987	0.337203	0.554528	0.290135	0.432849	0.287351	-0.361413	0.29492
sp|Q15843|NEDD8_HUMAN	-0.8628	0.124098	-1.30444	0.0610319	0.244145	0.102602	0.331721	0.336986
sp|Q15847|ADIRF_HUMAN	0.335609	0.153269	0.478587	0.164884	-0.709306	0.157726	0.252526	0.098701
sp|Q15907|RB11B_HUMAN	-0.545979	0.107592	-0.321678	0.144958	0.368349	0.289089	-2.31104	0.179451
sp|Q15942|ZYX_HUMAN	0.249986	0.129731	-0.269755	0.0597732	0.320162	0.153149	-0.34931	0.134088
sp|Q16181|SEPT7_HUMAN	-0.209056	0.051061	-0.248684	0.165194	-0.291474	0.101873	0.188918	0.0707005
sp|Q16186|ADRM1_HUMAN	-3.02045	0.173213	-1.24393	0.205986	0.292674	0.157077	-0.245642	0.139285
sp|Q16204|CCDC6_HUMAN	-0.411868	0.123559	-0.421956	0.111456	2.02618	0.283251	0.322185	0.0376338
sp|Q16401|PSMD5_HUMAN	-0.450559	0.105456	0.424701	0.190867	0.340207	0.163681	-0.285023	0.172531
sp|Q16537|2A5E_HUMAN	-0.880081	0.486715	1.01165	0.0603586	-1.70448	0.461584	-0.664469	0.398736
sp|Q16543|CDC37_HUMAN	-0.580941	0.408086	-0.314005	0.299569	-0.414694	0.389993	-0.248493	0.0849067
sp|Q15785|TOM34_HUMAN	0.872333	0.204686	0.261232	0.144066	-0.210581	0.13418	-0.250665	0.0594131
sp|Q16555|DPYL2_HUMAN	-0.255742	0.134241	0.374894	0.182835	0.319848	0.0439448	-0.282334	0.106976
sp|Q15813|TBCE_HUMAN	-0.296085	0.0115674	-0.489451	0.00788223	-0.652207	0.0408512	-0.305818	0.0170819
sp|Q16563|SYPL1_HUMAN	0.239726	0.0403149	-0.735441	0.139393	0.646554	0.282939	-1.94915	0.333799
sp|Q16576|RBBP7_HUMAN	0.655417	0.362791	0.680294	0.279493	0.74364	0.277149	-0.212649	0.101036
sp|Q16629|SRSF7_HUMAN	0.316093	0.1385	0.920611	0.0863625	2.20865	0.166159	0.384126	0.309194
sp|Q16630|CPSF6_HUMAN	4.96859	0.161034	-0.3309	0.217812	0.662939	0.187415	0.104483	0.0635289
sp|Q16637|SMN_HUMAN	Infinity	0	0.107463	0.0749896	0.0654783	0.0103018	Infinity	0
sp|Q16643|DREB_HUMAN	0.387928	0.0530119	-1.04541	0.138047	-0.527941	0.102786	-0.261319	0.0949415
sp|Q16698|DECR_HUMAN	0.414104	0.121038	0.354137	0.0347733	0.702135	0.130029	-1.41684	0.315516
sp|Q16718|NDUA5_HUMAN	-0.630323	0.0740458	-2.25397	0.0980098	0.570991	0.19748	-0.882653	0.205256
sp|Q16719|KYNU_HUMAN	0.404973	0.0198865	-0.527597	0.161457	-0.416672	0.0947771	-0.410519	0.142915
sp|Q16740|CLPP_HUMAN	-1.50829	0.327148	-0.715406	0.0229341	0.899139	0.16371	-2.16597	0.433551
sp|Q16762|THTR_HUMAN	1.22173	0.17507	1.49903	0.258709	2.93726	0.232308	2.20664	0.110862
sp|Q16775|GLO2_HUMAN	-1.47641	0.0486466	-1.96061	0.0740573	0.476943	0.0150586	-0.39781	0.0232704
sp|Q16790|CAH9_HUMAN	-1.03768	0.0416451	0.994546	0.218678	1.07603	0.398042	1.0573	0.276961
sp|Q16822|PCKGM_HUMAN	1.11541	0.0930987	-1.96179	0.118205	0.810195	0.208183	-1.0547	0.182668
sp|Q16513|PKN2_HUMAN	1.53303	0.072635	0.439959	0.0904267	0.454131	0.153894	-0.20831	0.0510349
sp|Q16836|HCDH_HUMAN	-0.720966	0.0719272	-1.73156	0.0591981	0.455273	0.0761797	-0.809609	0.294168
sp|Q16531|DDB1_HUMAN	0.218419	0.0486721	1.01799	0.108508	0.391623	0.148835	0.310914	0.251306
sp|Q16851|UGPA_HUMAN	0.47286	0.268097	0.508094	0.297195	0.42152	0.230043	0.302839	0.249963
sp|Q16539|MK14_HUMAN	0.337547	0.1339	-1.16822	0.19197	0.756676	0.0655334	0.412678	0.227071
sp|Q16881|TRXR1_HUMAN	-0.323411	0.231854	-0.372319	0.183682	0.39501	0.162895	-0.233596	0.130917
sp|Q16890|TPD53_HUMAN	0.234935	0.13404	-0.416418	0.0990005	0.244183	0.130069	0.40023	0.148232
sp|Q16891|MIC60_HUMAN	1.30618	0.130116	0.994129	0.119093	0.818316	0.239104	-1.98626	0.28677
sp|Q1KMD3|HNRL2_HUMAN	0.439095	0.238405	0.396006	0.245545	0.431461	0.186035	-0.237818	0.196386
sp|Q27J81|INF2_HUMAN	-0.866829	0.138326	-1.34208	0.192097	-0.580299	0.0923488	-0.540729	0.275811
sp|Q2KHR3|QSER1_HUMAN	0.28845	0.264189	1.07171	0.186189	-0.355132	0.157642	0.459736	0.185447
sp|Q2M2I8|AAK1_HUMAN	-0.310657	0.151125	-0.799089	0.146381	-0.420162	0.143141	-0.347977	0.189868
sp|Q2M389|WASH7_HUMAN	2.20684	0.260277	2.34961	0.289518	1.73501	0.276471	1.98119	0.227385
sp|Q2TAA2|IAH1_HUMAN	0.530728	0.0534258	-0.413848	0.116878	-0.541005	0.192747	-0.506308	0.134396
sp|Q2TAY7|SMU1_HUMAN	-0.508075	0.129446	0.465176	0.286217	0.394771	0.251539	0.266556	0.104479
sp|Q16774|KGUA_HUMAN	-0.355798	0.0795094	-1.24626	0.0976197	-0.36336	0.0703513	-0.396799	0.145289
sp|Q32MZ4|LRRF1_HUMAN	-0.462404	0.119686	-0.711976	0.0788218	-0.554963	0.111267	0.384058	0.0926587
sp|Q3LXA3|DHAK_HUMAN	-0.665239	0.179978	0.619257	0.078817	0.57822	0.136457	1.02156	0.0168689
sp|Q3ZAQ7|VMA21_HUMAN	-1.43888	0.160201	-1.30072	0.158237	-0.255789	0.026504	-0.778104	0.177906
sp|Q3ZCQ8|TIM50_HUMAN	1.0579	0.0614709	1.26805	0.0753138	0.611567	0.23337	-1.45511	0.274852
sp|Q4G0F5|VP26B_HUMAN	1.40335	0.0358125	1.22208	0.035808	1.4286	0.0941316	1.59651	0.0243053
sp|Q52LJ0|FA98B_HUMAN	0.27243	0.201363	0.228025	0.0402594	0.409808	0.306322	0.444024	0.24138
sp|Q53FA7|QORX_HUMAN	-2.03778	0.36008	2.50043	0.0326389	-0.147327	0.00164361	-2.34388	0.406843
sp|Q53GA4|PHLA2_HUMAN	-0.465319	0.344532	1.07096	0.386132	-0.73277	0.505698	-0.222075	0.173469
sp|Q53GQ0|DHB12_HUMAN	0.657443	0.0445158	-2.74083	0.110008	0.621739	0.169447	-1.53015	0.202588
sp|Q53H82|LACB2_HUMAN	-0.699123	0.184197	-0.451059	0.14316	-0.338343	0.115355	-0.640962	0.192364
sp|Q562R1|ACTBL_HUMAN	0.501714	0.350032	-0.486447	0.249728	-0.465284	0.313366	-0.373578	0.287208
sp|Q59GN2|R39L5_HUMAN	-0.344279	0.266209	-0.425643	0.623464	-0.400276	0.382667	-0.590672	0.56719
sp|Q2TAL8|QRIC1_HUMAN	1.34366	0.431181	-1.5618	0.240688	0.615798	0.0612898	1.46222	0.597175
sp|Q5H9R7|PP6R3_HUMAN	0.521156	0.0816794	-1.00936	0.138414	-0.520892	0.138301	0.418407	0.0737801
sp|Q5JPE7|NOMO2_HUMAN	4.01958	0.0648163	-1.33506	0.0898871	0.582788	0.071621	-1.06555	0.116688
sp|Q5JRA6|MIA3_HUMAN	0.473742	0.107981	-0.708025	0.122403	-0.407969	0.205197	-0.631654	0.10359
sp|Q5JS54|PSMG4_HUMAN	1.47187	0.184814	-0.739088	0.22702	-1.54972	0.360708	0.555622	0.292229
sp|Q460N5|PAR14_HUMAN	-2.32441	0.235978	-1.44539	0.144498	4.38786	0.302746	1.00842	0.214164
sp|Q5JTJ3|COA6_HUMAN	1.0149	0.0682093	-0.428694	0.119116	-0.588262	0.158169	-1.74603	0.0518134
sp|Q5JTV8|TOIP1_HUMAN	-1.10773	0.0947893	-1.08551	0.0936134	0.938096	0.305461	-1.50502	0.329288
sp|Q4V328|GRAP1_HUMAN	-1.02858	0.229487	-1.8705	0.194036	-2.47863	0.221423	-2.52502	0.276397
sp|Q5JWF2|GNAS1_HUMAN	0.890832	0.0466616	-1.05084	0.0261425	0.517064	0.0732164	-0.995634	0.0273966
sp|Q4VC31|CCD58_HUMAN	-2.18363	0.207532	-0.601819	0.0911278	0.401181	0.203107	-1.61275	0.248994
sp|Q5QJE6|TDIF2_HUMAN	-0.661571	0.105745	0.291387	0.146385	-0.563394	0.153178	-0.703385	0.191613
sp|Q5RI15|COX20_HUMAN	-0.349208	0.0414521	-0.440987	0.23669	0.29175	0.221689	-0.478537	0.061253
sp|Q5S007|LRRK2_HUMAN	-0.276095	0.26198	-1.02971	0.382642	-0.573217	0.581574	-0.585429	0.579006
sp|Q5SSJ5|HP1B3_HUMAN	-0.399483	0.034772	0.583091	0.120386	0.784484	0.245372	-0.547802	0.212081
sp|Q53GS9|SNUT2_HUMAN	0.911668	0.0811118	0.506571	0.25759	0.552357	0.233153	0.783961	0.0948239
sp|Q5T0Z8|CF132_HUMAN	-1.23186	0.236863	-1.93874	0.24927	-0.360659	0.179681	-0.299734	0.136157
sp|Q5T1M5|FKB15_HUMAN	0.478644	0.123378	2.19176	0.102505	-4.40261	0.117533	1.60731	0.359488
sp|Q5T1V6|DDX59_HUMAN	0.496022	0.00770036	-0.227167	0.00837541	-0.908479	0.0338176	-0.650783	0.0694231
sp|Q5T6F2|UBAP2_HUMAN	1.71267	0.236313	1.55184	0.210394	1.70256	0.0896792	-1.66844	0.253076
sp|Q5TFE4|NT5D1_HUMAN	-0.343615	0.167884	0.229828	0.125957	-0.26057	0.0791552	0.231589	0.164576
sp|Q5JSH3|WDR44_HUMAN	0.799314	0.221684	-0.483759	0.0855319	0.519252	0.373965	-0.492437	0.227133
sp|Q5TZA2|CROCC_HUMAN	-3.51103	0.254038	-1.65269	0.18244	1.88784	0.145431	-3.23474	0.315124
sp|Q5JTH9|RRP12_HUMAN	-0.20054	0.208679	-0.284338	0.226591	-0.276763	0.173379	-0.250908	0.264676
sp|Q5VTL8|PR38B_HUMAN	1.85739	0.189981	-0.151371	0.248668	-0.114158	0.248005	-1.55704	0.0689911
sp|Q5VV41|ARHGG_HUMAN	-0.465606	0.0998305	-0.963884	0.143253	0.439894	0.213407	-0.723318	0.503185
sp|Q5VW32|BROX_HUMAN	-0.287123	0.0674997	0.267275	0.0488922	-0.365473	0.130895	0.254301	0.132101
sp|Q5VYK3|ECM29_HUMAN	0.572177	0.144344	-1.0354	0.0491974	-1.17859	0.0449259	0.536444	0.198158
sp|Q5VZF2|MBNL2_HUMAN	0.139922	0.0710327	-1.06409	0.263561	-1.34449	0.0788592	-0.151093	0.12414
sp|Q5VZM2|RRAGB_HUMAN	0.504268	0.269503	0.490427	0.278474	1.01194	0.0712098	0.466791	0.292439
sp|Q5XKP0|QIL1_HUMAN	-1.28768	0.196733	-1.40188	0.137746	-1.11448	0.134968	-1.18432	0.35384
sp|Q66K14|TBC9B_HUMAN	-5.36244	0.134012	0.330536	0.276143	0.83504	0.10222	0.304264	0.0595896
sp|Q66K74|MAP1S_HUMAN	-1.8887	0.0685175	-4.90789	0.265614	-0.308286	0.203887	-0.765174	0.34633
sp|Q676U5|A16L1_HUMAN	-1.59591	0.121333	1.25251	0.161428	-1.4499	0.204994	-0.790898	0.0416286
sp|Q687X5|STEA4_HUMAN	1.97024	0.189467	-0.847575	0.212906	0.466248	0.120648	2.08616	0.186959
sp|Q6DD88|ATLA3_HUMAN	0.766591	0.0823961	0.740266	0.0582521	-0.747872	0.118192	-1.31189	0.417371
sp|Q5T4S7|UBR4_HUMAN	1.3619	0.0795121	-2.51153	0.201165	0.464006	0.0848058	-0.341337	0.0552302
sp|Q6DT37|MRCKG_HUMAN	1.25054	0.112127	2.00245	0.149293	1.58177	0.126028	1.90277	0.19749
sp|Q6FI13|H2A2A_HUMAN	-0.58365	0.173031	-1.90158	0.207982	0.709808	0.271502	-0.983157	0.307803
sp|Q6FI81|CPIN1_HUMAN	0.227835	0.0941218	-1.46382	0.194985	0.192451	0.0432403	-0.17282	0.0620686
sp|Q6GMV3|PTRD1_HUMAN	0.464155	0.0622999	1.36986	0.050372	2.8737	0.228593	1.31814	0.14262
sp|Q6IBS0|TWF2_HUMAN	0.340508	0.10304	-1.40113	0.138803	-0.561253	0.133782	0.414825	0.0975402
sp|Q6IQ22|RAB12_HUMAN	-0.813646	0.46363	-0.886339	0.442766	-0.890269	0.45211	-0.88896	0.489736
sp|Q5VT79|AXA82_HUMAN	0.202871	0.0183395	0.180906	0.0315523	0.327171	0.215806	-0.405934	0.041926
sp|Q6KB66|K2C80_HUMAN	-1.4114	0.0610519	-0.794662	0.15592	0.353605	0.0784928	-6.36842	0.109882
sp|Q6NSJ2|PHLB3_HUMAN	-0.246907	0.0729763	0.221083	0.0549653	-0.318458	0.385225	-1.20742	0.836333
sp|Q6NUK1|SCMC1_HUMAN	-0.757865	0.139547	-1.2206	0.242431	0.882663	0.253545	-2.05256	0.166845
sp|Q6NXE6|ARMC6_HUMAN	-0.689586	0.110578	-0.948058	0.048373	-0.882682	0.253834	-0.259136	0.0153065
sp|Q6NYC1|JMJD6_HUMAN	0.424894	0.131518	0.374639	0.115614	1.67782	0.255762	0.555429	0.356326
sp|Q63ZY3|KANK2_HUMAN	0.683501	0.102432	0.929833	0.0281274	1.63168	0.274868	0.752101	0.0324081
sp|Q6NZI2|PTRF_HUMAN	-0.363511	0.162636	-0.29674	0.0831866	-0.591544	0.26849	-0.43232	0.314801
sp|Q66PJ3|AR6P4_HUMAN	-0.662442	0.196726	0.206568	0.0188919	-0.725391	0.0675279	-0.321261	0.298384
sp|Q6P1J9|CDC73_HUMAN	0.897456	0.227208	0.539548	0.319221	0.415185	0.246067	1.00334	0.133665
sp|Q6P1L8|RM14_HUMAN	0.548356	0.0728748	-0.999265	0.0845	0.608855	0.0328684	-2.45977	0.211811
sp|Q6P2E9|EDC4_HUMAN	0.409864	0.0761679	-1.99022	0.0884901	0.378738	0.0797256	-0.958754	0.134556
sp|Q6P2Q9|PRP8_HUMAN	-0.530027	0.294651	0.536465	0.221926	-0.660841	0.296239	-0.221211	0.0974763
sp|Q6P9B6|TLDC1_HUMAN	-0.471333	0.239606	-0.445293	0.0966105	-0.499458	0.270668	-0.316819	0.346301
sp|Q6PI48|SYDM_HUMAN	0.89499	0.0331965	0.419277	0.057446	0.788398	0.238551	-1.49673	0.296488
sp|Q6PIU2|NCEH1_HUMAN	0.690041	0.0976062	-1.31003	0.0516895	0.60989	0.133929	-0.906506	0.221449
sp|Q6PKG0|LARP1_HUMAN	-0.621253	0.0776741	-1.12955	0.230057	-0.544063	0.0648393	0.365485	0.107131
sp|Q6Q759|SPG17_HUMAN	-0.531337	0.282029	-0.538941	0.341374	0.680456	0.522967	0.368386	0.248653
sp|Q6RW13|ATRAP_HUMAN	-0.418022	0.024044	-0.557896	0.0914478	-2.13094	0.115943	-0.447528	0.112801
sp|Q6NXG1|ESRP1_HUMAN	-0.352735	0.185141	0.581475	0.106308	-0.494957	0.195644	-0.318668	0.149296
sp|Q6NXS1|IPP2M_HUMAN	-0.222383	0.0857486	-1.52625	0.241471	3.91097	0.140468	-1.08554	0.183595
sp|Q6UWP7|LCLT1_HUMAN	1.32992	0.278979	0.80379	0.384942	2.6599	0.38993	2.2267	0.140567
sp|Q6UXV4|MIC27_HUMAN	0.516685	0.0431516	1.19291	0.102831	1.04652	0.141569	-1.66217	0.290791
sp|Q6NZY4|ZCHC8_HUMAN	-1.24812	0.147586	-1.47593	0.24093	-1.86929	0.278228	-0.474498	0.137017
sp|Q6WKZ4|RFIP1_HUMAN	-0.312797	0.0534759	0.463853	0.0757461	0.332454	0.0960155	-0.551133	0.279347
sp|Q6Y1H2|HACD2_HUMAN	-0.363749	0.00748582	0.439902	0.030045	0.641995	0.408248	-1.27746	0.231998
sp|Q6Y7W6|PERQ2_HUMAN	0.944015	0.0893799	-1.22444	0.11669	-0.87213	0.097949	-0.854617	0.168089
sp|Q6P1N0|C2D1A_HUMAN	-0.223879	0.0377951	0.284998	0.157686	-0.495961	0.0367758	-0.1886	0.0170988
sp|Q6YN16|HSDL2_HUMAN	-1.08394	0.172128	-2.04981	0.170331	0.835502	0.0929419	-0.536389	0.109611
sp|Q6YP21|KAT3_HUMAN	-0.217492	0.0423046	-0.716459	0.153494	-1.23933	0.165683	-0.369686	0.326758
sp|Q6ZSJ8|CA122_HUMAN	0.310397	0.410194	0.368099	0.318285	0.325613	0.337045	0.277835	0.206061
sp|Q6ZVX7|FBX50_HUMAN	-0.80198	0.186356	0.43859	0.389159	0.437053	0.252058	0.590518	0.315839
sp|Q709C8|VP13C_HUMAN	-0.237256	0.069567	-0.681928	0.112888	-0.432326	0.0743168	-1.6169	0.448262
sp|Q6PJT7|ZC3HE_HUMAN	0.151242	0.0177892	-1.69996	0.371518	-0.836743	0.222737	1.42665	0.166632
sp|Q70E73|RAPH1_HUMAN	-2.4287	0.205832	-1.64922	0.212888	-0.397115	0.107082	0.324954	0.063311
sp|Q71DI3|H32_HUMAN	4.66117	0.156159	-2.37208	0.171561	0.553916	0.279325	-0.720544	0.311124
sp|Q7KZF4|SND1_HUMAN	0.248021	0.0410407	-0.411221	0.143306	-0.280647	0.125414	-0.39772	0.205297
sp|Q7L014|DDX46_HUMAN	-0.436158	0.258762	-0.688607	0.251388	-0.551053	0.231132	0.361176	0.149381
sp|Q7L1Q6|BZW1_HUMAN	-0.331718	0.391522	-0.21248	0.0682536	0.254021	0.0740085	-0.238341	0.164918
sp|Q7L2H7|EIF3M_HUMAN	0.304962	0.0871899	-0.719135	0.018978	-3.17932	0.179685	-0.26132	0.114946
sp|Q7L576|CYFP1_HUMAN	-0.337497	0.0396653	-1.08034	0.0898647	0.326983	0.131386	-0.350155	0.237754
sp|Q7L5N7|PCAT2_HUMAN	-1.8898	0.146218	1.14827	0.0704021	2.02186	0.234397	-0.895805	0.125784
sp|Q7L7L0|H2A3_HUMAN	-1.39231	0.107408	1.10746	0.265669	0.759043	0.695111	-0.67145	0.461556
sp|Q7LBR1|CHM1B_HUMAN	-0.25685	0.118402	-0.178657	0.0250231	-0.19644	0.0148064	-0.274165	0.135622
sp|Q7RTV0|PHF5A_HUMAN	0.32546	0.0794985	0.290237	0.0883241	-0.338555	0.0773552	-0.21228	0.0393945
sp|Q7Z2K6|ERMP1_HUMAN	1.17591	0.0825306	3.42729	0.14702	1.11683	0.140973	-3.17446	0.354804
sp|Q7Z2W4|ZCCHV_HUMAN	1.37867	0.0693842	0.36387	0.12172	2.19282	0.175716	2.19592	0.102445
sp|Q7Z2Z2|ETUD1_HUMAN	1.85303	0.0957786	1.37531	0.103261	-0.233854	0.129795	0.706698	0.059431
sp|Q7Z3B4|NUP54_HUMAN	-0.612257	0.0319458	-0.521636	0.0584941	-0.656584	0.104572	0.390844	0.199773
sp|Q7Z406|MYH14_HUMAN	-0.379383	0.0533065	-0.39317	0.152702	-0.477069	0.16498	-0.257731	0.161123
sp|Q7Z460|CLAP1_HUMAN	-1.20823	0.160707	0.133449	0.176575	-5.5042	0.160686	0.151865	0.152541
sp|Q7Z4Q2|HEAT3_HUMAN	0.523309	0.358794	0.532988	0.613104	0.386358	0.313009	-0.250443	0.0703025
sp|Q7Z4V5|HDGR2_HUMAN	-1.46199	0.197292	-1.29609	0.178983	3.41646	0.136418	-0.320205	0.128385
sp|Q7Z6Z7|HUWE1_HUMAN	0.428174	0.0754488	0.324388	0.133964	0.503384	0.0406918	0.36047	0.196731
sp|Q7Z794|K2C1B_HUMAN	-0.519232	0.178781	-0.330179	0.0568366	-0.569209	0.288	-1.26441	0.423207
sp|Q86TB9|PATL1_HUMAN	1.00398	0.202048	0.539061	0.205765	-0.34594	0.0760809	1.30039	0.154973
sp|Q86U42|PABP2_HUMAN	-0.493957	0.106832	-1.89685	0.175983	-0.239662	0.175373	0.370606	0.154237
sp|Q86UP2|KTN1_HUMAN	-0.51528	0.107298	-2.21675	0.170234	0.401378	0.0828395	-0.721454	0.183717
sp|Q86V48|LUZP1_HUMAN	0.427159	0.143076	0.976277	0.0786097	1.99092	0.353756	-0.88139	0.0648471
sp|Q86V81|THOC4_HUMAN	-0.653409	0.28538	-0.565853	0.263545	-0.447816	0.259616	-0.276382	0.089033
sp|Q7Z4H8|KDEL2_HUMAN	-1.82863	0.174756	0.632241	0.168653	-2.81543	0.221445	-1.23656	0.158518
sp|Q86VM9|ZCH18_HUMAN	-0.234041	0.0202195	-0.367505	0.137696	-0.513661	0.115562	-0.505708	0.397796
sp|Q86VP6|CAND1_HUMAN	-0.236166	0.137026	-0.428091	0.146614	0.226613	0.074163	0.338886	0.171114
sp|Q86WV6|STING_HUMAN	1.09116	0.0860163	-1.38617	0.116875	1.20864	0.15513	-3.33504	0.242188
sp|Q86X29|LSR_HUMAN	-0.793462	0.0871028	-0.722401	0.162474	0.356032	0.206425	-0.530153	0.0673195
sp|Q8IUC4|RHPN2_HUMAN	-0.733162	0.0652382	-2.14901	0.113894	0.661403	0.177843	0.857936	0.0669302
sp|Q7Z7H8|RM10_HUMAN	-1.76275	0.128811	0.204075	0.190343	0.42646	0.306392	-1.13847	0.0381579
sp|Q8IVF2|AHNK2_HUMAN	0.263799	0.107205	0.561767	0.184028	-0.292614	0.139121	0.306643	0.240542
sp|Q8IWA5|CTL2_HUMAN	0.379245	0.153239	0.491906	0.0596883	0.778643	0.165826	0.36223	0.167741
sp|Q86TX2|ACOT1_HUMAN	1.03283	0.167829	1.14511	0.336532	0.766502	0.217011	1.23978	0.156494
sp|Q86U90|YRDC_HUMAN	0.329849	0.180915	-4.50923	0.0896835	-3.90034	0.0938597	-0.38558	0.0450908
sp|Q8IY67|RAVR1_HUMAN	-1.79184	0.143833	0.20637	0.111228	-0.931019	0.121559	0.175177	0.0333624
sp|Q8IY81|SPB1_HUMAN	0.513456	0.144032	-0.299699	0.191151	-0.35208	0.200504	-0.313345	0.11729
sp|Q8IYB3|SRRM1_HUMAN	-0.311773	0.183384	-0.651368	0.340508	-0.450506	0.372149	1.03625	0.315466
sp|Q86V21|AACS_HUMAN	0.725874	0.286584	0.534342	0.363607	0.400785	0.244198	1.36751	0.242078
sp|Q8IYD1|ERF3B_HUMAN	0.224345	0.0548857	-2.62232	0.154603	0.214935	0.0775981	-0.31247	0.0891142
sp|Q8IZ83|A16A1_HUMAN	0.273816	0.134237	0.254611	0.134995	0.2156	0.122925	-0.474573	0.136221
sp|Q86W56|PARG_HUMAN	1.98867	0.227421	2.46493	0.299221	-2.4458	0.15999	1.80582	0.188322
sp|Q86X27|RGPS2_HUMAN	-1.22054	0.0260503	-1.44298	0.0489647	0.688112	0.0387035	0.738378	0.133723
sp|Q8N1F7|NUP93_HUMAN	-0.150631	0.0500738	0.378572	0.164623	0.254583	0.0572529	0.456264	0.232395
sp|Q8N1G4|LRC47_HUMAN	0.426299	0.0666256	-4.16798	0.181512	-0.222751	0.0561306	-0.383184	0.142078
sp|Q8N1N4|K2C78_HUMAN	0.3214	0.0187737	-0.376477	0.201814	-0.52963	0.466911	0.685581	0.376615
sp|Q8IUD2|RB6I2_HUMAN	-0.581174	0.297041	-0.403034	0.095321	-0.617184	0.245147	-0.688953	0.269921
sp|Q8N3R9|MPP5_HUMAN	-0.442974	0.313404	0.409491	0.382169	0.216644	0.0192119	-0.365166	0.338831
sp|Q8N5K1|CISD2_HUMAN	-1.18645	0.0760918	-1.73759	0.0807293	-1.87119	0.209441	-1.93286	0.230153
sp|Q8N684|CPSF7_HUMAN	0.356242	0.0496507	1.03711	0.0695016	-1.63572	0.0761502	-2.24659	0.102311
sp|Q8N6H7|ARFG2_HUMAN	0.488058	0.152377	0.568539	0.157715	0.608394	0.157574	-0.343892	0.10854
sp|Q8N8N7|PTGR2_HUMAN	-0.311066	0.0443621	-0.274928	0.190225	-6.30399	0.388808	-0.309597	0.0521196
sp|Q8N8S7|ENAH_HUMAN	0.370983	0.310089	0.373936	0.319855	0.728095	0.272018	0.364468	0.201111
sp|Q8IWE2|NXP20_HUMAN	0.348442	0.195495	0.576144	0.110807	0.258661	0.0699702	3.47213	0.162028
sp|Q8N9T8|KRI1_HUMAN	-0.954053	0.200596	-1.95002	0.160216	0.503231	0.067922	-0.575954	0.20017
sp|Q8NBF2|NHLC2_HUMAN	-0.310672	0.132661	0.340712	0.23489	1.37738	0.0979865	2.90245	0.14839
sp|Q8NBJ5|GT251_HUMAN	0.362675	0.093227	0.418837	0.204089	0.529256	0.194989	-0.77097	0.378359
sp|Q8NBJ7|SUMF2_HUMAN	0.502459	0.0901964	0.24054	0.225224	0.193775	0.110749	0.255357	0.127505
sp|Q8IX12|CCAR1_HUMAN	0.299205	0.0899548	0.35553	0.194917	-0.360771	0.0600551	0.4116	0.17181
sp|Q8NBS9|TXND5_HUMAN	-0.265153	0.16749	-0.288662	0.168566	-0.263968	0.164531	-0.145273	0.0994932
sp|Q8NBT2|SPC24_HUMAN	0.137976	0.0245953	0.531961	0.0521696	0.260496	0.0386443	0.206578	0.0248519
sp|Q8NBX0|SCPDL_HUMAN	-0.6414	0.14695	0.497824	0.0469609	0.504531	0.0892867	-0.944161	0.311577
sp|Q8NC51|PAIRB_HUMAN	-0.355519	0.289548	-0.308433	0.304676	-0.538433	0.148712	-0.237996	0.137774
sp|Q8NCA5|FA98A_HUMAN	-1.62552	0.148583	-0.683753	0.0635258	-0.886837	0.111207	-1.61858	0.113486
sp|Q8NCW5|NNRE_HUMAN	0.547857	0.11016	-0.601426	0.0663925	0.27399	0.042532	-0.315349	0.0691146
sp|Q8IZP0|ABI1_HUMAN	-1.64191	0.190412	2.13158	0.197542	1.42781	0.0746081	3.01333	0.170434
sp|Q8N128|F177A_HUMAN	-0.776621	0.683319	-0.769233	0.576876	-1.03167	0.727151	-0.34351	0.0920064
sp|Q8N163|CCAR2_HUMAN	0.0851498	0.0302172	-2.37239	0.202802	-0.941188	0.177588	-0.298421	0.160458
sp|Q8NE71|ABCF1_HUMAN	-0.233393	0.160648	-0.282512	0.222287	-0.22501	0.118991	-0.233292	0.0712999
sp|Q8NFH3|NUP43_HUMAN	0.20235	0.0898991	-0.64429	0.11039	-0.519271	0.100832	-0.345365	0.114365
sp|Q8NFQ8|TOIP2_HUMAN	1.51635	0.273273	1.45101	0.145298	1.95933	0.317576	-3.5237	0.330393
sp|Q8NFV4|ABHDB_HUMAN	1.41222	0.12071	1.22171	0.101765	-1.74942	0.0406232	-1.28311	0.140244
sp|Q8NFW8|NEUA_HUMAN	-1.09154	0.14171	0.478395	0.19335	0.542703	0.271284	-0.461875	0.167399
sp|Q8NHH9|ATLA2_HUMAN	-0.51601	0.0686699	-1.20102	0.0251613	0.429301	0.0879992	-1.40588	0.187886
sp|Q8NI27|THOC2_HUMAN	2.22981	0.115538	2.6998	0.37788	3.04376	0.347488	2.53335	0.314434
sp|Q8N5M4|TTC9C_HUMAN	-0.468407	0.306776	0.556499	0.276582	-0.337852	0.115748	-0.25155	0.0459803
sp|Q8NI36|WDR36_HUMAN	1.52415	0.207611	-0.969901	0.233755	-1.08165	0.361011	-0.762667	0.121498
sp|Q8N7H5|PAF1_HUMAN	0.271155	0.0962896	0.270342	0.117682	0.813823	0.129352	0.163728	0.0475873
sp|Q8TBC4|UBA3_HUMAN	0.341381	0.137177	-0.868063	0.150914	-0.972774	0.173128	-0.464732	0.15833
sp|Q8TBX8|PI42C_HUMAN	0.369223	0.0424603	0.301583	0.107311	0.910283	0.106986	0.255786	0.0588475
sp|Q8TC07|TBC15_HUMAN	-0.374823	0.23762	-0.450179	0.171211	-0.523701	0.246891	0.713484	0.168061
sp|Q8TCJ2|STT3B_HUMAN	-1.00707	0.142367	1.02884	0.151525	1.00604	0.274224	-0.779741	0.0911614
sp|Q8TCT9|HM13_HUMAN	-1.09509	0.0862745	0.94489	0.0513645	0.581825	0.120983	-0.883113	0.147416
sp|Q8TD16|BICD2_HUMAN	-1.04057	0.125454	-0.644574	0.109595	-0.661833	0.0958041	-0.427641	0.18505
sp|Q8TD30|ALAT2_HUMAN	-2.49383	0.20161	0.905341	0.141868	0.314154	0.203862	-0.268253	0.0873037
sp|Q8TD43|TRPM4_HUMAN	-1.45842	0.0415568	1.7611	0.105669	2.12773	0.25171	0.227775	0.195541
sp|Q8TDN6|BRX1_HUMAN	1.35236	0.0742544	0.32637	0.189018	0.339786	0.172937	0.225746	0.115608
sp|Q8TDY2|RBCC1_HUMAN	-2.63983	0.394989	1.76295	0.216495	-0.368084	0.200036	-0.7064	0.0687231
sp|Q8TE68|ES8L1_HUMAN	0.42306	0.0608336	0.395508	0.167855	0.359562	0.0914081	0.338349	0.090937
sp|Q8TEA8|DTD1_HUMAN	0.356096	0.385857	0.301818	0.388804	0.281961	0.341773	0.369449	0.38665
sp|Q8NEV9|IL27A_HUMAN	-0.217955	0.0683781	0.160241	0.165994	0.151723	0.0471312	0.172238	0.0265822
sp|Q8TF05|PP4R1_HUMAN	0.229345	0.101558	0.267029	0.0632207	0.198957	0.0438682	-0.526257	0.0838709
sp|Q8NFH5|NUP53_HUMAN	0.308897	0.277439	0.428455	0.084496	0.842281	0.197731	0.622912	0.147816
sp|Q8WU90|ZC3HF_HUMAN	-0.356346	0.0561255	-0.48089	0.249515	-0.218903	0.141474	0.55954	0.260168
sp|Q8NFU3|TSTD1_HUMAN	-0.470816	0.146046	-0.693596	0.245844	-1.05408	0.302387	-0.31971	0.0946413
sp|Q8WUF5|IASPP_HUMAN	-0.936106	0.0745789	-0.526263	0.206622	-1.50855	0.176558	0.326383	0.0898144
sp|Q8WUM0|NU133_HUMAN	-1.36714	0.31227	0.442637	0.168613	0.240135	0.336486	0.396753	0.0283728
sp|Q8WUM4|PDC6I_HUMAN	-0.27153	0.0603974	0.351939	0.196412	-0.346078	0.0789905	-0.708501	0.14328
sp|Q8WVC0|LEO1_HUMAN	-4.71428	0.260346	-2.37457	0.123954	0.945075	0.0433205	0.517144	0.428615
sp|Q8TAT6|NPL4_HUMAN	-3.13325	0.175938	-0.80095	0.144133	0.492871	0.199189	-0.29396	0.0699364
sp|Q8WVJ2|NUDC2_HUMAN	-0.639084	0.0545884	-0.491459	0.0618503	0.236134	0.0430931	-0.231436	0.0916661
sp|Q8WW12|PCNP_HUMAN	0.343653	0.152499	-1.25476	0.187802	-0.473149	0.0457494	0.614433	0.15534
sp|Q8WWI1|LMO7_HUMAN	0.376974	0.122399	0.286533	0.125354	-1.39324	0.189694	0.46009	0.0492599
sp|Q8TCD5|NT5C_HUMAN	-0.268612	0.0847932	0.327578	0.0303574	-0.302975	0.085079	-0.248111	0.0267227
sp|Q8WWM7|ATX2L_HUMAN	-0.763931	0.0701476	-1.54181	0.105584	0.470857	0.0622198	-2.32902	0.0862548
sp|Q8WWY3|PRP31_HUMAN	-0.798625	0.0961392	-1.59848	0.1995	0.462009	0.145389	-0.375552	0.0701044
sp|Q8WX93|PALLD_HUMAN	0.588417	0.0149528	-0.532476	0.257728	-0.322514	0.237577	-0.386126	0.0210721
sp|Q8TDI0|CHD5_HUMAN	-0.54249	0.270625	-0.391658	0.214915	-0.694813	0.457347	0.682227	0.165984
sp|Q8TE77|SSH3_HUMAN	-0.781162	0.058055	-0.556989	0.22264	-0.714825	0.108463	-1.27644	0.29978
sp|Q8TEQ6|GEMI5_HUMAN	0.508783	0.0368159	0.352214	0.298551	0.250355	0.0558085	-2.87262	0.0846207
sp|Q8WXF1|PSPC1_HUMAN	0.214378	0.0685245	-0.407687	0.0336387	0.978452	0.141634	0.233277	0.0908089
sp|Q8TEX9|IPO4_HUMAN	0.498067	0.0465027	-0.940973	0.0463853	-0.552532	0.154415	-0.209649	0.0415518
sp|Q8WXX5|DNJC9_HUMAN	-1.47657	0.348513	-0.841599	0.426286	-1.03774	0.287101	2.96885	0.0581206
sp|Q92499|DDX1_HUMAN	0.248684	0.0249253	0.327947	0.163593	-0.217628	0.0881096	0.31593	0.191708
sp|Q92520|FAM3C_HUMAN	-0.544285	0.116967	-1.07471	0.172439	0.297417	0.114367	-0.477324	0.156404
sp|Q92538|GBF1_HUMAN	-1.34332	0.107021	-1.40679	0.217538	0.923571	0.122026	0.555721	0.250793
sp|Q92597|NDRG1_HUMAN	-0.537981	0.115699	0.879294	0.491322	0.888111	0.474821	0.989166	0.791945
sp|Q92598|HS105_HUMAN	0.219316	0.0786802	-0.266365	0.0985744	0.242	0.0783698	0.296643	0.0976974
sp|Q92616|GCN1L_HUMAN	0.287222	0.114177	1.40181	0.164802	-1.63897	0.106599	-0.395991	0.154482
sp|Q92621|NU205_HUMAN	0.430607	0.101331	0.424379	0.145192	0.785295	0.244934	0.703782	0.209179
sp|Q92665|RT31_HUMAN	0.722551	0.0587909	0.749885	0.0586135	0.622624	0.0370142	-2.9048	0.365298
sp|Q92688|AN32B_HUMAN	0.397627	0.109493	2.40716	0.105836	0.574798	0.141573	0.357289	0.280397
sp|Q92692|PVRL2_HUMAN	-0.654272	0.132027	-0.801888	0.0802409	-0.494298	0.125009	0.38995	0.190462
sp|Q92734|TFG_HUMAN	0.434194	0.0832332	-1.64147	0.101702	-2.98097	0.115229	-1.29198	0.0169941
sp|Q92769|HDAC2_HUMAN	0.462472	0.112726	1.51752	0.158719	1.33635	0.0621293	0.697955	0.215539
sp|Q92797|SYMPK_HUMAN	-0.425674	0.365583	2.18747	0.146455	-0.28425	0.194561	-0.713302	0.0581441
sp|Q92804|RBP56_HUMAN	0.208747	0.0275139	0.281524	0.347221	0.26093	0.0369449	0.216892	0.201906
sp|Q92841|DDX17_HUMAN	-0.351663	0.207185	-4.10415	0.249547	-0.295527	0.194836	-0.22422	0.169168
sp|Q92851|CASPA_HUMAN	0.452604	0.00915989	0.9749	0.0339596	-0.595355	0.553437	-0.122196	0.0133847
sp|Q92876|KLK6_HUMAN	0.445228	0.343526	-1.88192	0.134458	0.369496	0.300086	0.295375	0.0384199
sp|Q92879|CELF1_HUMAN	-2.1938	0.25182	-2.19667	0.174923	-0.586276	0.0328901	0.459955	0.265719
sp|Q92888|ARHG1_HUMAN	-1.60306	0.112943	0.38801	0.229614	0.277769	0.175768	-0.341253	0.0877609
sp|Q92890|UFD1_HUMAN	-0.450625	0.130277	-0.351319	0.100071	0.65984	0.0166741	-0.737599	0.135494
sp|Q8WZA9|IRGQ_HUMAN	1.60118	0.0378523	0.737129	0.0569359	0.645051	0.00602713	0.575031	0.0142885
sp|Q92896|GSLG1_HUMAN	-0.709703	0.121488	-1.20427	0.119571	0.762096	0.114519	1.60087	0.135215
sp|Q92900|RENT1_HUMAN	0.610086	0.0976197	0.832513	0.134256	-0.234366	0.0703192	-1.42245	0.172142
sp|Q92530|PSMF1_HUMAN	0.922701	0.082866	0.234425	0.217441	0.87572	0.225739	0.713364	0.134555
sp|Q92541|RTF1_HUMAN	0.625844	0.0911247	-0.835672	0.0603826	-1.3127	0.213757	0.805763	0.105188
sp|Q92572|AP3S1_HUMAN	-0.591833	0.130273	-0.584791	0.282649	0.327187	0.121981	-0.486867	0.172861
sp|Q92945|FUBP2_HUMAN	-0.165159	0.0644826	0.151039	0.0757346	-0.240701	0.109324	-1.1318	0.147875
sp|Q92947|GCDH_HUMAN	1.10903	0.141008	3.76775	0.165643	3.4317	0.216534	3.25606	0.141705
sp|Q92973|TNPO1_HUMAN	-0.245481	0.0410599	-0.450203	0.110157	-0.614678	0.200259	-0.220013	0.0556552
sp|Q92599|SEPT8_HUMAN	0.313154	0.0278919	0.558043	0.0568265	-0.507552	0.0276327	0.358286	0.121401
sp|Q92600|RCD1_HUMAN	-0.509788	0.0156017	-0.805862	0.0935973	0.449799	0.0354779	1.21193	0.0507949
sp|Q93034|CUL5_HUMAN	-0.583959	0.14653	0.409731	0.15558	-1.93109	0.281784	-3.01238	0.367959
sp|Q92623|TTC9A_HUMAN	1.21329	0.0380623	-0.628319	0.0267675	0.373514	0.0144031	0.565839	0.287058
sp|Q969E8|TSR2_HUMAN	0.220404	0.0389464	-0.535163	0.28475	0.688848	0.111012	-0.322197	0.262672
sp|Q969G3|SMCE1_HUMAN	-0.747751	0.0958439	-0.396036	0.204727	2.33875	0.381417	-0.163574	0.0569702
sp|Q969U7|PSMG2_HUMAN	-0.649014	0.250786	-1.1955	0.199337	-0.652435	0.205444	0.257467	0.0361786
sp|Q969V6|MKL1_HUMAN	0.340295	0.144523	-0.410948	0.212441	0.566054	0.375441	0.291198	0.204565
sp|Q96A33|CCD47_HUMAN	-0.25268	0.11997	-1.88044	0.243678	0.245256	0.103928	0.26641	0.234261
sp|Q96A49|SYAP1_HUMAN	0.472946	0.228669	0.838299	0.0654255	1.3781	0.0582268	0.430853	0.220822
sp|Q96A65|EXOC4_HUMAN	-1.71866	0.285448	-1.48108	0.132944	0.415141	0.0726375	0.682055	0.186152
sp|Q92845|KIFA3_HUMAN	2.45603	0.0896459	-1.56223	0.230548	2.64533	0.0774554	0.59807	0.199014
sp|Q96A72|MGN2_HUMAN	0.560545	0.130551	-0.799466	0.0248788	0.328493	0.0923478	0.227607	0.0314902
sp|Q96AC1|FERM2_HUMAN	-0.294754	0.110746	0.611982	0.165144	-0.404078	0.186272	0.794941	0.102597
sp|Q92878|RAD50_HUMAN	0.278079	0.0929148	-0.298518	0.0586458	-0.327833	0.144998	-1.93146	0.292225
sp|Q96AE4|FUBP1_HUMAN	0.336302	0.139917	-0.32428	0.16829	-0.22849	0.149001	0.335167	0.209791
sp|Q96AG4|LRC59_HUMAN	-0.46591	0.0562295	1.34407	0.0506942	0.533583	0.236701	-1.22464	0.314037
sp|Q96AT9|RPE_HUMAN	0.360169	0.0322253	0.307966	0.0675514	-0.327274	0.211389	-0.226131	0.166745
sp|Q96B36|AKTS1_HUMAN	-0.522579	0.179364	0.678822	0.183177	0.481061	0.240361	-3.08396	0.375022
sp|Q96B49|TOM6_HUMAN	1.97729	0.165716	2.21098	0.146533	-3.63973	0.360043	-2.26372	0.27756
sp|Q96B97|SH3K1_HUMAN	0.926949	0.178689	2.70032	0.21542	2.99048	0.215421	-0.376809	0.0748895
sp|Q96C19|EFHD2_HUMAN	-0.817621	0.284453	-0.620417	0.107721	-0.348658	0.115081	0.285992	0.159991
sp|Q96C36|P5CR2_HUMAN	-1.18861	0.102928	1.18194	0.0883221	-0.65954	0.0789085	-1.86742	0.0839385
sp|Q96C86|DCPS_HUMAN	0.459375	0.115184	-0.442478	0.174985	-0.406166	0.136303	1.63746	0.179916
sp|Q96C90|PP14B_HUMAN	0.248055	0.142233	0.189738	0.0290526	0.320947	0.123462	0.159985	0.0434664
sp|Q96CN7|ISOC1_HUMAN	-0.201699	0.0893876	-0.295808	0.141761	-0.230676	0.184385	-0.301201	0.135996
sp|Q92974|ARHG2_HUMAN	-3.49904	0.131504	-2.14069	0.144463	-1.62678	0.0941986	-1.00836	0.1756
sp|Q96CT7|CC124_HUMAN	-0.402413	0.133079	0.169568	0.143565	0.231382	0.141547	4.63375	0.149932
sp|Q93008|USP9X_HUMAN	0.526651	0.0686991	-0.960061	0.0653024	1.30503	0.0444734	0.986762	0.0743397
sp|Q96D71|REPS1_HUMAN	-0.227433	0.0349428	-0.665248	0.0843086	-0.654267	0.0948356	-0.278988	0.0873935
sp|Q93052|LPP_HUMAN	0.718399	0.033771	-2.98231	0.30853	1.30088	0.293887	1.33236	0.11645
sp|Q96DT5|DYH11_HUMAN	0.240031	0.215376	-1.40433	0.155571	0.559264	0.0896116	-0.429237	0.0701277
sp|Q969Q0|RL36L_HUMAN	1.07394	0.385909	1.70382	0.160647	2.06172	0.347717	0.403421	0.0297421
sp|Q96EK6|GNA1_HUMAN	0.372011	0.115953	-1.81575	0.152495	0.301807	0.17644	0.427862	0.0737516
sp|Q96EP5|DAZP1_HUMAN	0.564226	0.0635119	-0.196564	0.145679	-0.286899	0.175595	-0.440553	0.0439987
sp|Q96FQ6|S10AG_HUMAN	-0.358185	0.237001	-0.896862	0.188371	-0.378848	0.150889	-0.282049	0.145954
sp|Q96FW1|OTUB1_HUMAN	-0.208085	0.0937322	0.298619	0.160498	0.167733	0.122634	-0.151913	0.14467
sp|Q96FZ2|HMCES_HUMAN	-0.0653932	0.016628	-0.804979	0.133378	-4.5852	0.158233	-0.479821	0.20801
sp|Q96G03|PGM2_HUMAN	-2.24037	0.239116	0.319561	0.191681	-2.45582	0.212129	0.286468	0.151338
sp|Q96G23|CERS2_HUMAN	0.482358	0.0347299	0.579448	0.209883	0.583966	0.25108	-0.812046	0.1111
sp|Q96GQ7|DDX27_HUMAN	-0.283171	0.111885	0.596055	0.143281	0.315394	0.101657	-0.298295	0.200678
sp|Q96GX9|MTNB_HUMAN	0.485186	0.114057	-0.325299	0.0966878	-0.394852	0.118251	0.915071	0.157248
sp|Q96HC4|PDLI5_HUMAN	1.03891	0.113884	-0.331886	0.248754	-0.481998	0.448562	-0.349608	0.260918
sp|Q96HE7|ERO1A_HUMAN	0.34434	0.233454	0.335269	0.169302	0.391258	0.0561845	0.587535	0.23996
sp|Q96HY6|DDRGK_HUMAN	-0.934803	0.122328	-2.1951	0.218416	2.05327	0.117504	-0.922624	0.195189
sp|Q96I24|FUBP3_HUMAN	-0.434117	0.0637674	-0.413814	0.1477	-0.471331	0.091131	-0.236278	0.114931
sp|Q96JB2|COG3_HUMAN	0.598327	0.502445	-2.37848	0.322944	0.905928	0.205447	0.899203	0.644571
sp|Q96CW1|AP2M1_HUMAN	-0.348455	0.0845588	0.34969	0.0664055	0.631706	0.160492	-0.238807	0.0981062
sp|Q96K17|BT3L4_HUMAN	-0.33591	0.139547	0.229046	0.0919618	-0.368443	0.146788	-0.331428	0.265476
sp|Q96KA5|CLP1L_HUMAN	-0.821599	0.165653	-1.59693	0.0416558	0.856613	0.153806	-1.87094	0.218792
sp|Q96KP1|EXOC2_HUMAN	0.502128	0.178968	-0.429348	0.155115	0.561555	0.359795	0.546821	0.198622
sp|Q96KP4|CNDP2_HUMAN	0.274375	0.199507	0.325448	0.195038	-0.344378	0.145389	-0.254644	0.0983341
sp|Q96M27|PRRC1_HUMAN	-0.237829	0.0871302	0.609837	0.193607	-0.565933	0.262172	0.254018	0.261792
sp|Q96EY5|MB12A_HUMAN	1.47274	0.183091	-1.08409	0.184562	1.20704	0.109683	0.736325	0.113438
sp|Q96MM6|HS12B_HUMAN	0.143567	0.0610952	0.170905	0.0152783	2.69714	0.415781	-0.976017	0.0295857
sp|Q96F63|CCD97_HUMAN	0.273197	0.0472801	-3.42016	0.570852	-1.53359	0.328871	-0.551106	0.109758
sp|Q96MW1|CCD43_HUMAN	-0.841367	0.190763	-0.71103	0.17203	-0.629376	0.246361	-0.960261	0.253766
sp|Q96P70|IPO9_HUMAN	0.420035	0.0630465	-0.866916	0.0472536	-0.439476	0.0286557	-0.438733	0.110275
sp|Q96PK6|RBM14_HUMAN	-0.204249	0.0432175	0.217128	0.0603415	-0.241449	0.0400535	0.243102	0.146259
sp|Q96QK1|VPS35_HUMAN	0.569856	0.187487	-0.565778	0.0903247	-0.869447	0.204796	-0.982104	0.161272
sp|Q96QR8|PURB_HUMAN	-0.368352	0.22062	-0.278398	0.177638	-0.465349	0.354636	0.582167	0.256401
sp|Q96RE7|NACC1_HUMAN	-0.698935	0.201765	-0.427233	0.0779734	-0.905184	0.114066	1.32823	0.130373
sp|Q96S44|PRPK_HUMAN	-0.338835	0.129057	0.341868	0.129095	0.388138	0.121135	-0.213641	0.0203572
sp|Q96T37|RBM15_HUMAN	2.87607	0.183711	1.57536	0.0452244	0.942755	0.085544	2.13094	0.202897
sp|Q96I25|SPF45_HUMAN	1.63263	0.116092	-0.797475	0.0637492	-1.29536	0.151945	0.72862	0.14659
sp|Q96IZ0|PAWR_HUMAN	0.511798	0.213318	-0.525852	0.288675	0.913435	0.288675	-0.524193	0.422842
sp|Q96TA1|NIBL1_HUMAN	0.35303	0.132363	-1.08905	0.185095	-1.69633	0.188539	-0.754124	0.0786892
sp|Q99426|TBCB_HUMAN	0.336581	0.0689672	0.376989	0.0642198	-0.52149	0.179782	0.390501	0.18499
sp|Q96KG9|NTKL_HUMAN	-0.495565	0.0779128	0.347351	0.0410734	-0.785689	0.0554626	2.12473	0.320618
sp|Q99436|PSB7_HUMAN	0.17281	0.0519454	-0.326601	0.164461	-0.340645	0.188119	-0.278742	0.128148
sp|Q99439|CNN2_HUMAN	0.620974	0.106522	-0.313636	0.0467238	-0.281245	0.128879	-0.282432	0.163301
sp|Q99447|PCY2_HUMAN	-1.25536	0.0673465	0.355232	0.171982	0.389184	0.112581	-0.17145	0.0172229
sp|Q96KR1|ZFR_HUMAN	2.59701	0.116715	0.946482	0.096196	-2.31227	0.0905551	-1.22427	0.0582291
sp|Q99459|CDC5L_HUMAN	1.05289	0.266846	-0.30781	0.132114	0.296764	0.271774	-0.295158	0.257397
sp|Q99460|PSMD1_HUMAN	-0.998151	0.148002	0.368413	0.187298	0.325404	0.156085	0.263982	0.122549
sp|Q96P48|ARAP1_HUMAN	0.787293	0.0793122	1.00805	0.0582205	0.309156	0.242322	-2.28759	0.315379
sp|Q99471|PFD5_HUMAN	-0.205812	0.11722	-0.254834	0.101692	-0.481795	0.135419	-0.326848	0.159119
sp|Q99497|PARK7_HUMAN	-0.36721	0.290184	-0.317508	0.278877	-0.384117	0.321443	0.769176	0.186973
sp|Q99536|VAT1_HUMAN	-0.175353	0.0845608	-0.336809	0.12558	0.208219	0.158243	0.166925	0.10179
sp|Q96PZ0|PUS7_HUMAN	-3.13163	0.124987	1.0612	0.318261	0.632202	0.261613	-1.10538	0.289991
sp|Q99575|POP1_HUMAN	-0.913586	0.119908	-0.872957	0.123333	2.13005	0.251942	0.426893	0.0105051
sp|Q99584|S10AD_HUMAN	-0.450751	0.331392	-0.394773	0.270383	2.12656	0.217853	-0.330755	0.232688
sp|Q96RF0|SNX18_HUMAN	1.19142	0.366311	1.62153	0.149355	1.76877	0.217138	0.769419	0.0489011
sp|Q99613|EIF3C_HUMAN	-0.565801	0.0848009	0.447063	0.124577	0.516688	0.0595758	0.377482	0.0882589
sp|Q96RS6|NUDC1_HUMAN	0.508828	0.0809161	1.75595	0.120354	0.999247	0.0646959	0.462958	0.238417
sp|Q99623|PHB2_HUMAN	2.35723	0.0795963	0.72202	0.136222	0.546081	0.307947	5.87008	0.145215
sp|Q99627|CSN8_HUMAN	0.261333	0.0970415	0.478791	0.151739	0.242842	0.0845986	-0.19019	0.0811316
sp|Q96S99|PKHF1_HUMAN	-1.13783	0.17655	1.9245	0.241745	1.75417	0.28449	-1.38257	0.30364
sp|Q96T23|RSF1_HUMAN	-2.40049	0.46299	-1.28283	0.398589	-0.293408	0.0386883	-2.28724	0.421112
sp|Q99714|HCD2_HUMAN	0.44397	0.0314791	-2.73678	0.131922	0.43674	0.156315	-0.980436	0.434655
sp|Q99729|ROAA_HUMAN	0.269747	0.197494	0.290209	0.15263	-0.29052	0.159563	0.384009	0.140022
sp|Q99733|NP1L4_HUMAN	-0.317019	0.246958	-0.222959	0.163059	-0.328931	0.260826	0.170483	0.0913594
sp|Q99747|SNAG_HUMAN	0.314259	0.0831901	-0.480804	0.107977	0.361213	0.156135	-0.337715	0.193553
sp|Q99798|ACON_HUMAN	0.657806	0.118839	0.939218	0.205377	0.783985	0.377772	-1.0563	0.219782
sp|Q99816|TS101_HUMAN	-2.55615	0.10095	-0.282588	0.142916	-0.270807	0.149834	0.367637	0.149758
sp|Q99829|CPNE1_HUMAN	0.332507	0.0946492	-0.218695	0.174445	-0.178758	0.114758	0.198332	0.146602
sp|Q99832|TCPH_HUMAN	-4.77203	0.152687	-0.969969	0.159555	-4.58692	0.14526	0.215148	0.1377
sp|Q99873|ANM1_HUMAN	-0.635213	0.137333	-1.46747	0.376361	-0.79564	0.145704	1.13513	0.142984
sp|Q99880|H2B1L_HUMAN	1.79916	0.200897	1.23387	0.100719	1.45178	0.0558038	-1.5859	0.2236
sp|Q99961|SH3G1_HUMAN	0.954043	0.172168	1.40268	0.0898398	0.332147	0.0389716	0.624889	0.0890301
sp|Q9BPW8|NIPS1_HUMAN	-1.69414	0.0816229	1.06303	0.153066	1.29445	0.370109	1.82793	0.166905
sp|Q99598|TSNAX_HUMAN	-2.29974	0.15316	-3.01425	0.0641148	1.15808	0.100763	0.786595	0.212669
sp|Q9BPX6|MICU1_HUMAN	-0.251473	0.153975	-0.537099	0.0643183	-0.27058	0.0927786	-0.406376	0.0719477
sp|Q9BQ61|CS043_HUMAN	-0.39029	0.342334	-0.602312	0.206103	-0.705669	0.255676	0.304975	0.24926
sp|Q9BQ69|MACD1_HUMAN	-0.525079	0.0876679	-2.59375	0.248199	0.719353	0.253833	-1.48458	0.183309
sp|Q9BQA1|MEP50_HUMAN	0.253732	0.0503642	-2.16514	0.128557	-1.25186	0.0890649	-0.486464	0.33925
sp|Q9BQE3|TBA1C_HUMAN	-0.289505	0.198775	-0.186911	0.103707	0.264362	0.241483	-0.299746	0.222949
sp|Q9BR76|COR1B_HUMAN	0.355638	0.127371	0.25244	0.228444	0.202469	0.10565	-0.195969	0.142591
sp|Q9BRA2|TXD17_HUMAN	-0.476313	0.172166	-2.44919	0.128308	0.865024	0.0743257	-0.219507	0.0644249
sp|Q9BRJ6|CG050_HUMAN	-0.435439	0.397033	-0.460669	0.262754	-0.50628	0.35442	-0.239561	0.0612827
sp|Q9BRK5|CAB45_HUMAN	0.308657	0.0545757	-1.05996	0.1294	0.706928	0.172808	-0.50232	0.162476
sp|Q9BRP8|WIBG_HUMAN	-0.874132	0.177721	-0.737224	0.0997174	-0.77561	0.246207	-0.355069	0.0606514
sp|Q9BS26|ERP44_HUMAN	0.267215	0.0461958	0.370912	0.108802	-0.99642	0.144133	-0.18068	0.0604984
sp|Q9BS40|LXN_HUMAN	-0.268718	0.0569735	0.402856	0.286634	0.384387	0.198597	0.305785	0.288101
sp|Q99848|EBP2_HUMAN	-0.856355	0.0381988	-0.217888	0.138224	-0.696043	0.130211	0.277772	0.174027
sp|Q9BSJ8|ESYT1_HUMAN	0.82326	0.323491	0.725986	0.261398	0.798659	0.229741	-1.64507	0.41536
sp|Q9BSV6|SEN34_HUMAN	0.336862	0.0488363	1.12605	0.385737	0.814576	0.332924	0.519352	0.129355
sp|Q9BT73|PSMG3_HUMAN	-0.196389	0.14879	-2.27829	0.156856	-0.411959	0.253838	-2.28295	0.139838
sp|Q9BT78|CSN4_HUMAN	3.0475	0.0746207	2.2045	0.110773	-0.206996	0.0548738	2.92399	0.117233
sp|Q9BTT0|AN32E_HUMAN	-0.349968	0.188095	-0.258457	0.195915	0.741029	0.10633	0.45245	0.172863
sp|Q9BPX5|ARP5L_HUMAN	1.66948	0.196677	1.23428	0.0541919	1.81834	0.230468	1.1814	0.161423
sp|Q9BTW9|TBCD_HUMAN	-0.58846	0.0460175	-1.30238	0.141052	-0.403484	0.0551436	1.06393	0.0963295
sp|Q9BQ39|DDX50_HUMAN	1.76724	0.0949382	2.4149	0.166106	1.79216	0.21055	-1.33076	0.260776
sp|Q9BU23|LMF2_HUMAN	-0.145444	0.025238	-0.269483	0.132629	-0.465912	0.0734613	-2.84742	0.388808
sp|Q9BUF5|TBB6_HUMAN	-0.238957	0.241876	-0.207924	0.186239	0.314318	0.212121	-0.227371	0.176458
sp|Q9BUH6|CI142_HUMAN	0.219374	0.0876565	-2.4017	0.117594	-1.39185	0.214781	-0.94013	0.200084
sp|Q9BUJ2|HNRL1_HUMAN	-0.405196	0.192752	-0.279678	0.095605	0.305752	0.0833291	-0.302545	0.137098
sp|Q9BQI0|AIF1L_HUMAN	0.257166	0.0419232	-0.480925	0.0622433	-0.181198	0.109547	0.341578	0.0753135
sp|Q9BUL8|PDC10_HUMAN	-0.432453	0.204124	-0.177581	0.106445	-0.621684	0.200018	0.174972	0.221896
sp|Q9BUP0|EFHD1_HUMAN	-0.547618	0.301522	0.291067	0.0561205	-0.367989	0.249858	-3.64364	0.146745
sp|Q9BUR5|APOO_HUMAN	0.469982	0.249538	0.556354	0.0952046	0.642859	0.528161	-1.16033	0.623515
sp|Q9BV20|MTNA_HUMAN	-0.282772	0.0153378	0.442231	0.063602	0.250699	0.078036	-0.370026	0.104801
sp|Q9BV40|VAMP8_HUMAN	-0.977797	0.162487	0.507423	0.138894	0.320356	0.195561	-0.88742	0.381194
sp|Q9BRP4|PAAF1_HUMAN	-0.644965	0.233742	-0.411703	0.376128	-0.201205	0.103626	-0.226481	0.0239988
sp|Q9BV57|MTND_HUMAN	-0.291454	0.101107	-0.474984	0.601284	-0.457239	0.481789	-0.329063	0.350693
sp|Q9BV86|NTM1A_HUMAN	-0.516396	0.0964402	-1.36831	0.0795284	-0.476122	0.0977762	-1.01332	0.101484
sp|Q9BVC6|TM109_HUMAN	-1.17596	0.140909	-1.73422	0.195626	0.751102	0.26178	-1.38127	0.15709
sp|Q9BVG4|PBDC1_HUMAN	-1.95988	0.149298	-1.62738	0.149432	0.562672	0.0672962	1.49188	0.418564
sp|Q9BVK6|TMED9_HUMAN	-0.877293	0.090814	0.735931	0.0316947	0.651981	0.207807	-1.10406	0.188788
sp|Q9BVP2|GNL3_HUMAN	0.969746	0.232545	0.853969	0.252505	-1.17278	0.237389	-0.354892	0.132573
sp|Q9BST9|RTKN_HUMAN	0.714273	0.173173	0.651679	0.161045	0.656489	0.112137	0.569958	0.180558
sp|Q9BT09|CNPY3_HUMAN	0.405232	0.11666	-0.554407	0.154233	0.327161	0.0203576	0.427149	0.135335
sp|Q9BW27|NUP85_HUMAN	0.893358	0.0730573	3.31893	0.0889404	-0.941701	0.093129	0.365714	0.191266
sp|Q9BW60|ELOV1_HUMAN	1.22759	0.0762921	1.17763	0.0624151	1.80524	0.138765	-0.803926	0.0976752
sp|Q9BTE3|MCMBP_HUMAN	-0.30581	0.0606161	-0.465065	0.191049	0.777662	0.277414	-0.326379	0.35787
sp|Q9BWD1|THIC_HUMAN	0.437863	0.593284	0.3536	0.476081	0.43301	0.462812	0.334464	0.251921
sp|Q9BWF3|RBM4_HUMAN	0.192061	0.14368	0.209058	0.134039	0.263228	0.163199	0.209689	0.196717
sp|Q9BX68|HINT2_HUMAN	-1.00351	0.0910865	-2.2145	0.267055	0.581011	0.265102	-1.12227	0.557661
sp|Q9BXJ9|NAA15_HUMAN	-0.336178	0.0885633	-0.330565	0.0687335	-0.283839	0.127233	0.354049	0.11797
sp|Q9BXP5|SRRT_HUMAN	-0.556777	0.122848	-1.09454	0.28198	-0.396464	0.0837327	0.617982	0.123894
sp|Q9BXR0|TGT_HUMAN	0.41277	0.15593	-1.58282	0.0871667	0.411282	0.23665	0.392009	0.23847
sp|Q9BXV9|CN142_HUMAN	-0.23895	0.0830532	-0.371915	0.12749	-0.490228	0.20226	-0.266288	0.0421458
sp|Q9BY32|ITPA_HUMAN	-0.335616	0.228916	-0.48577	0.32834	-0.380438	0.347979	-0.209165	0.0782214
sp|Q9BY44|EIF2A_HUMAN	-0.28764	0.0521139	-0.426764	0.127899	-0.461944	0.0826482	-0.227238	0.121984
sp|Q9BY77|PDIP3_HUMAN	0.311842	0.152348	-1.66593	0.226545	-0.22501	0.0274775	1.26916	0.043288
sp|Q9BYG3|MK67I_HUMAN	-0.162873	0.0794655	-0.435049	0.274929	-0.462127	0.135393	-0.401494	0.285508
sp|Q9BYT8|NEUL_HUMAN	0.18335	0.26472	-0.225485	0.0745922	0.114445	0.0913108	-0.305485	0.089734
sp|Q9BYX2|TBD2A_HUMAN	0.695619	0.150825	-1.84159	0.122167	0.911077	0.152104	-0.424023	0.0908754
sp|Q9BZK7|TBL1R_HUMAN	-1.03136	0.169632	-0.592166	0.0599514	1.87992	0.0655029	0.536774	0.108765
sp|Q9BZL1|UBL5_HUMAN	2.71734	0.153276	0.6907	0.0849916	1.16671	0.122598	2.28006	0.210215
sp|Q9C005|DPY30_HUMAN	0.356116	0.168417	-1.4038	0.174427	0.29176	0.0559431	-5.6774	0.164993
sp|Q9BWJ5|SF3B5_HUMAN	-2.52127	0.274117	-0.378752	0.028532	0.352544	0.158126	0.214589	0.144781
sp|Q9C075|K1C23_HUMAN	0.180622	0.119721	-0.368154	0.169339	-0.458579	0.24815	-0.343126	0.258695
sp|Q9C0C2|TB182_HUMAN	-0.339935	0.12291	2.63314	0.146039	-0.284187	0.117523	1.4727	0.129027
sp|Q9C0D5|TANC1_HUMAN	-1.46879	0.214668	1.92197	0.19534	0.407289	0.0162387	-0.995089	0.366305
sp|Q9BXY0|MAK16_HUMAN	-0.433071	0.0756038	-1.10428	0.158151	0.376894	0.162688	-0.446355	0.164737
sp|Q9GZT3|SLIRP_HUMAN	0.570254	0.156872	1.23555	0.361285	0.846643	0.54665	-1.44017	0.472774
sp|Q9GZT8|GTPC1_HUMAN	-0.218524	0.0435812	-0.180339	0.0462327	-1.38023	0.0991984	1.52336	0.263545
sp|Q9BY43|CHM4A_HUMAN	-0.390601	0.118319	-0.39504	0.0411846	-1.09786	0.151857	0.274352	0.032535
sp|Q9GZZ9|UBA5_HUMAN	-2.11942	0.0687881	0.274255	0.0753664	-0.250623	0.0358794	-1.26703	0.0877267
sp|Q9H0A0|NAT10_HUMAN	-0.584301	0.223085	-0.661103	0.205106	-1.2623	0.20656	-0.572198	0.274764
sp|Q9BZ29|DOCK9_HUMAN	-0.330356	0.364855	-0.204327	0.0551959	-0.416329	0.396122	-0.205058	0.12814
sp|Q9H0D6|XRN2_HUMAN	0.405666	0.164793	-0.901427	0.0808864	0.261543	0.0774643	-0.489409	0.131393
sp|Q9H0U4|RAB1B_HUMAN	-0.513008	0.14959	-0.797144	0.198752	0.396761	0.236974	-0.830562	0.532244
sp|Q9H1E3|NUCKS_HUMAN	0.409109	0.233355	0.372116	0.159412	-0.328385	0.0754261	-0.521726	0.111161
sp|Q9H223|EHD4_HUMAN	-0.255603	0.13755	-1.87152	0.200593	3.62745	0.148268	2.57212	0.057934
sp|Q9BZQ8|NIBAN_HUMAN	1.86425	0.24236	1.72773	0.270469	1.54922	0.133722	1.66788	0.31822
sp|Q9H299|SH3L3_HUMAN	0.569319	0.0501979	-0.258128	0.0564655	-0.360891	0.198307	-0.484184	0.150813
sp|Q9BZX2|UCK2_HUMAN	2.83093	0.0962236	-1.12466	0.0849537	-1.15862	0.217394	-0.720643	0.10287
sp|Q9BZZ5|API5_HUMAN	-0.866828	0.232018	-0.476434	0.213096	-0.601304	0.40791	-0.407409	0.158737
sp|Q9H2C0|GAN_HUMAN	-0.418357	0.149487	-0.672142	0.103531	-0.326436	0.0999466	-0.724653	0.226772
sp|Q9H2G2|SLK_HUMAN	-3.2666	0.32605	-2.41705	0.29108	-0.192406	0.242387	0.243915	0.298349
sp|Q9H2M9|RBGPR_HUMAN	0.314518	0.0261922	0.357848	0.0200628	0.438138	0.0454794	0.683291	0.118077
sp|Q9H307|PININ_HUMAN	-0.346657	0.221311	-0.344138	0.275188	-0.350327	0.212744	-0.269146	0.131827
sp|Q9GZN8|CT027_HUMAN	-0.796118	0.0510195	-1.27064	0.0536287	0.907238	0.0260761	0.492563	0.128738
sp|Q9H3K6|BOLA2_HUMAN	-1.32501	0.176802	-3.53211	0.232941	0.233545	0.0799694	0.322833	0.245046
sp|Q9H3N1|TMX1_HUMAN	-0.725476	0.0321195	-3.57162	0.56127	0.374423	0.116707	-1.84441	0.433736
sp|Q9H3P7|GCP60_HUMAN	0.340747	0.0360398	1.43485	0.152148	2.15377	0.159431	0.837736	0.108457
sp|Q9H444|CHM4B_HUMAN	0.246692	0.188163	-0.425885	0.181373	0.344078	0.173878	-1.65625	0.155284
sp|Q9H4A6|GOLP3_HUMAN	-0.445107	0.106049	-0.739642	0.0699885	-2.62298	0.250394	-0.788608	0.0410178
sp|Q9H0S4|DDX47_HUMAN	-0.181278	0.0377501	-1.87704	0.141134	0.253778	0.0920668	-0.678949	0.292214
sp|Q9H4M9|EHD1_HUMAN	-0.24368	0.196566	-0.304267	0.202058	-0.257547	0.208967	-0.293936	0.297451
sp|Q9H6S0|YTDC2_HUMAN	2.73837	0.183985	-0.404163	0.330717	0.517091	0.3054	-0.237844	0.0622365
sp|Q9H6S3|ES8L2_HUMAN	0.224758	0.111846	0.355296	0.0909662	-0.573891	0.0608574	-0.318048	0.092173
sp|Q9H6T3|RPAP3_HUMAN	0.69984	0.0839445	-1.80341	0.153275	-6.0876	0.140349	-0.388968	0.102265
sp|Q9H6Z4|RANB3_HUMAN	1.83658	0.249676	-0.588307	0.0453562	0.328419	0.0397711	-0.367351	0.0975842
sp|Q9H773|DCTP1_HUMAN	1.09043	0.191313	2.39226	0.136976	-1.03452	0.0783524	0.839273	0.163914
sp|Q9H7Z7|PGES2_HUMAN	-1.6808	0.219564	-0.558982	0.140627	1.88425	0.157244	-1.09685	0.139523
sp|Q9H8H0|NOL11_HUMAN	-0.420153	0.383227	-0.198113	0.0411943	-0.398879	0.344493	-0.34519	0.322784
sp|Q9H8Y8|GORS2_HUMAN	0.376747	0.179832	-0.993007	0.0477174	2.64418	0.0811756	0.372895	0.128368
sp|Q9H910|HN1L_HUMAN	-0.216393	0.0263381	-0.332521	0.209679	1.38151	0.125527	-3.79395	0.130675
sp|Q9H3U1|UN45A_HUMAN	1.20085	0.23479	1.7769	0.148381	-0.231664	0.0247777	1.4184	0.224901
sp|Q9H9A6|LRC40_HUMAN	0.323868	0.0285649	-0.244672	0.192762	0.23427	0.0244897	-0.675892	0.115708
sp|Q9H446|RWDD1_HUMAN	0.208256	0.0330746	-0.339815	0.315914	-0.346608	0.365983	0.171426	0.0114797
sp|Q9H4A4|AMPB_HUMAN	1.65768	0.0867112	1.11163	0.239229	0.384367	0.203001	0.462239	0.048087
sp|Q9H9B4|SFXN1_HUMAN	0.622179	0.125184	0.938804	0.162534	0.819394	0.444647	-0.867076	0.254564
sp|Q9H4G0|E41L1_HUMAN	-0.507962	0.175558	0.160252	0.122709	-0.428665	0.256171	-0.320375	0.157605
sp|Q9HA64|KT3K_HUMAN	2.6747	0.0832564	-1.25686	0.16456	1.13838	0.173978	2.01132	0.0548582
sp|Q9H6F5|CCD86_HUMAN	-0.327796	0.0394194	0.373986	0.0567888	-0.427047	0.188621	-1.20633	0.239629
sp|Q9HAB8|PPCS_HUMAN	0.484504	0.203995	0.349085	0.130543	0.492718	0.0909184	-0.412257	0.134235
sp|Q9HAV4|XPO5_HUMAN	0.316102	0.0728812	0.887916	0.204165	0.605101	0.227583	0.291606	0.112477
sp|Q9HAV7|GRPE1_HUMAN	-1.0702	0.0799263	1.54577	0.183446	0.903768	0.0936529	-0.99464	0.339572
sp|Q9HB07|MYG1_HUMAN	0.34312	0.157962	-0.171168	0.0490794	3.39051	0.117453	-0.245899	0.136839
sp|Q9H8S9|MOB1A_HUMAN	0.198913	0.0451034	0.384638	0.0501349	-0.342695	0.0862131	-0.293583	0.258187
sp|Q9HB71|CYBP_HUMAN	-0.529609	0.10489	0.91417	0.110711	-0.537519	0.162609	0.48108	0.173206
sp|Q9H9Q2|CSN7B_HUMAN	2.99211	0.380447	-0.934565	0.263241	3.11203	0.242009	2.7744	0.304922
sp|Q9HC35|EMAL4_HUMAN	-4.04381	0.0578888	0.795305	0.11012	1.44179	0.15043	0.79316	0.0977803
sp|Q9HC38|GLOD4_HUMAN	0.306681	0.142213	-0.286187	0.148181	0.335868	0.170161	0.338731	0.179638
sp|Q9HCE1|MOV10_HUMAN	-0.470985	0.184397	-0.309003	0.0578614	-0.611152	0.200602	-0.265613	0.170667
sp|Q9HB40|RISC_HUMAN	0.981965	0.204019	-0.826632	0.160343	1.8699	0.217973	0.486213	0.0863416
sp|Q9HCU5|PREB_HUMAN	0.951911	0.0220948	2.44799	0.148422	0.495395	0.311419	-2.47711	0.375691
sp|Q9HCY8|S10AE_HUMAN	-0.591589	0.191986	-0.50602	0.148194	0.440922	0.283423	-0.37571	0.237034
sp|Q9HCN8|SDF2L_HUMAN	-0.422723	0.14234	-0.448108	0.188741	-0.486983	0.191526	-0.382958	0.194779
sp|Q9HD20|AT131_HUMAN	0.548477	0.0103454	1.14016	0.042104	0.480216	0.0689055	-1.61958	0.402382
sp|Q9HD26|GOPC_HUMAN	2.48605	0.118107	-2.78	0.105078	2.69461	0.246603	-0.33775	0.202722
sp|Q9HD42|CHM1A_HUMAN	1.84347	0.0703995	-0.49974	0.0433478	-5.08445	0.230126	-0.246354	0.101218
sp|Q9HDC9|APMAP_HUMAN	5.17356	0.263537	-3.62267	0.222342	-0.832217	0.0936376	6.29052	0.248811
sp|Q9NP61|ARFG3_HUMAN	-0.97835	0.110418	0.352418	0.150023	0.434512	0.0574575	-0.786691	0.135067
sp|Q9NP79|VTA1_HUMAN	-0.274862	0.0852956	0.249864	0.295409	0.288129	0.28929	-0.381759	0.143584
sp|Q9NP97|DLRB1_HUMAN	-0.262605	0.22789	-0.312104	0.246721	-0.287903	0.207521	-0.371369	0.262439
sp|Q9NPE3|NOP10_HUMAN	-0.417441	0.0914572	0.36706	0.0375413	-0.498246	0.125634	1.49479	0.261322
sp|Q9NPH2|INO1_HUMAN	-0.197115	0.0641053	-0.554901	0.298286	-0.436371	0.150999	0.234602	0.0728555
sp|Q9NPJ3|ACO13_HUMAN	-0.623438	0.0561785	1.93837	0.282197	-1.33523	0.0941993	-0.614614	0.212414
sp|Q9NQ29|LUC7L_HUMAN	-0.24729	0.0585198	-0.231105	0.0529251	-0.244774	0.146958	-0.225889	0.113777
sp|Q9NQ55|SSF1_HUMAN	0.43719	0.0263391	0.503919	0.0950981	0.495403	0.2275	0.474163	0.129056
sp|Q9NQG5|RPR1B_HUMAN	-5.31197	0.136598	0.319651	0.204215	-0.793328	0.105454	-0.98606	0.0840659
sp|Q9NQR4|NIT2_HUMAN	-0.576892	0.0787383	-1.47452	0.161595	0.537398	0.206814	1.90354	0.183648
sp|Q9NPQ8|RIC8A_HUMAN	-0.603699	0.0452841	0.82932	0.0923603	-0.476666	0.0200406	-0.372511	0.0692506
sp|Q9NQT8|KI13B_HUMAN	1.84385	0.158765	-0.503286	0.312565	2.18233	0.167363	-0.432585	0.238963
sp|Q9NQW7|XPP1_HUMAN	3.4244	0.150488	0.332874	0.098527	-0.504376	0.113216	-0.250077	0.214905
sp|Q9NQ88|TIGAR_HUMAN	1.02561	0.0950618	0.657495	0.00909572	0.281282	0.00151155	-1.61696	0.0245993
sp|Q9NQC3|RTN4_HUMAN	0.968349	0.0636294	-0.980058	0.127444	0.531402	0.219565	-0.797324	0.192407
sp|Q9NR09|BIRC6_HUMAN	-0.457279	0.0284031	-0.986817	0.048646	0.457509	0.0300164	-0.270271	0.0468033
sp|Q9NR12|PDLI7_HUMAN	-0.263533	0.149933	-0.259252	0.0602528	0.377923	0.183218	-0.254755	0.169404
sp|Q9NR19|ACSA_HUMAN	0.314654	0.0642398	0.458555	0.193305	-1.69699	0.137777	-0.877542	0.0782523
sp|Q9NR30|DDX21_HUMAN	-0.302125	0.155368	-0.363322	0.126448	0.447469	0.28951	0.479079	0.107897
sp|Q9NQP4|PFD4_HUMAN	0.380155	0.112233	-0.872055	0.280862	-0.611803	0.126258	0.372355	0.210048
sp|Q9NR31|SAR1A_HUMAN	0.633086	0.280593	0.542687	0.120376	-3.66581	0.156898	0.446177	0.203266
sp|Q9NR45|SIAS_HUMAN	0.142463	0.126458	-0.183894	0.150441	-0.238687	0.140111	-0.153915	0.068576
sp|Q9NR46|SHLB2_HUMAN	-0.519099	0.126997	-0.872776	0.127876	-0.851971	0.223174	-0.292792	0.144534
sp|Q9NR50|EI2BG_HUMAN	0.602383	0.0802846	2.41408	0.0895017	4.00423	0.217913	-0.977644	0.0715706
sp|Q9NQW6|ANLN_HUMAN	-0.384149	0.124097	-0.499135	0.279104	-0.256658	0.115269	-0.313097	0.111762
sp|Q9NRN7|ADPPT_HUMAN	0.354568	0.0371226	0.32523	0.198537	1.2372	0.0686654	0.278411	0.231881
sp|Q9NRR5|UBQL4_HUMAN	-1.33796	0.214574	-1.00899	0.0298227	0.275329	0.213158	1.55487	0.0864494
sp|Q9NRV9|HEBP1_HUMAN	-0.821183	0.60734	-0.465395	0.374342	-0.832467	0.50947	-0.648562	0.504278
sp|Q9NRX4|PHP14_HUMAN	0.230201	0.0571935	0.320406	0.0455464	0.409288	0.375421	0.520998	0.0625987
sp|Q9NS86|LANC2_HUMAN	-0.197602	0.11508	-0.26125	0.200398	-0.344997	0.22982	0.23736	0.155402
sp|Q9NSC5|HOME3_HUMAN	0.42225	0.144438	0.329872	0.107542	-0.970594	0.0961022	0.885633	0.0736325
sp|Q9NSD9|SYFB_HUMAN	-0.319254	0.187823	-1.13145	0.17522	-0.534562	0.137367	-0.317979	0.215975
sp|Q9NT62|ATG3_HUMAN	0.273853	0.0929375	0.268954	0.0663765	0.201699	0.0439183	0.340391	0.315672
sp|Q9NTJ3|SMC4_HUMAN	-0.424154	0.16875	-0.397903	0.0426479	-0.399739	0.0922847	-0.24603	0.113348
sp|Q9NTK5|OLA1_HUMAN	-0.35158	0.292824	-0.311297	0.135393	-0.496402	0.361205	-0.258798	0.195093
sp|Q9NU02|ANKE1_HUMAN	0.0975496	0.0338861	0.128583	0.0135347	0.226798	0.0529816	0.136438	0.0382308
sp|Q9NU22|MDN1_HUMAN	-0.616913	0.534414	-0.61969	0.464546	-0.963013	0.579568	-0.476374	0.492969
sp|Q9NUQ9|FA49B_HUMAN	-0.449131	0.0788432	-3.0901	0.350738	0.314084	0.126646	-0.299662	0.103939
sp|Q9NUU7|DD19A_HUMAN	-1.53961	0.16934	1.79231	0.126697	0.89174	0.0835619	1.02033	0.218309
sp|Q9NV70|EXOC1_HUMAN	-0.424502	0.219545	-0.530245	0.150426	0.415872	0.0954294	0.148456	0.0120762
sp|Q9NVA2|SEP11_HUMAN	0.497399	0.0568712	-1.67333	0.157875	-0.513152	0.15556	0.559492	0.05692
sp|Q9NVP1|DDX18_HUMAN	-0.39918	0.110116	0.576758	0.0730035	0.441767	0.19384	0.514586	0.194473
sp|Q9NWH9|SLTM_HUMAN	-1.41679	0.137607	-0.393309	0.120778	0.260975	0.0655239	-0.278236	0.107278
sp|Q9NRP0|OSTC_HUMAN	-3.48841	0.207047	-3.04824	0.20779	0.525225	0.147401	-1.298	0.241996
sp|Q9NWT1|PK1IP_HUMAN	-5.09416	0.105056	-1.35816	0.145818	0.227483	0.0633445	0.729887	0.0766604
sp|Q9NWV8|BABA1_HUMAN	0.207789	0.0276805	0.81754	0.160874	1.07246	0.191375	1.30126	0.150759
sp|Q9NX02|NALP2_HUMAN	-0.639411	0.154876	0.789614	0.103896	-0.642801	0.183001	-0.53575	0.130056
sp|Q9NRY4|RHG35_HUMAN	3.57249	0.228525	1.5363	0.166214	1.16258	0.147944	-2.13516	0.344602
sp|Q9NX46|ARHL2_HUMAN	-0.255304	0.131602	0.331631	0.0958414	-0.673795	0.0878211	-0.319276	0.158854
sp|Q9NS69|TOM22_HUMAN	5.02698	0.10879	3.98382	0.150423	0.979401	0.146576	-1.50268	0.312722
sp|Q9NX63|MIC19_HUMAN	0.247837	0.202677	0.381526	0.26852	0.362349	0.173128	-0.663945	0.317039
sp|Q9NXH9|TRM1_HUMAN	-0.46859	0.141284	-0.348423	0.0502615	-0.648148	0.122924	0.452692	0.231299
sp|Q9NXR7|BRE_HUMAN	0.447709	0.21596	-0.434736	0.11344	-1.03574	0.194242	-0.206214	0.0438099
sp|Q9NY33|DPP3_HUMAN	0.224429	0.135257	0.238074	0.115067	0.280451	0.121734	0.17673	0.125812
sp|Q9NY93|DDX56_HUMAN	-0.375982	0.0658852	0.929305	0.0939207	0.517123	0.26986	-0.558594	0.21657
sp|Q9NSE4|SYIM_HUMAN	-2.3486	0.0520134	-1.61892	0.137074	0.509844	0.0373818	-1.75748	0.348302
sp|Q9NYF8|BCLF1_HUMAN	-0.9991	0.0957971	-0.274519	0.132793	-0.24146	0.152569	0.283694	0.167857
sp|Q9NYL9|TMOD3_HUMAN	0.211847	0.120126	-0.34678	0.191151	-0.326251	0.0828459	0.315164	0.122545
sp|Q9NYU2|UGGG1_HUMAN	0.341593	0.110746	1.91014	0.0420783	0.542528	0.0937486	1.34889	0.140783
sp|Q9NZ08|ERAP1_HUMAN	0.711629	0.081923	0.317073	0.0545305	0.330809	0.122253	-0.613006	0.255052
sp|Q9NZL4|HPBP1_HUMAN	0.271408	0.179418	0.316767	0.180694	0.267541	0.125648	0.254591	0.186798
sp|Q9NZL9|MAT2B_HUMAN	0.275144	0.128558	0.317549	0.101183	-0.393833	0.184001	0.490423	0.135219
sp|Q9NZT1|CALL5_HUMAN	-0.404671	0.194168	-0.461415	0.199439	-0.489189	0.250939	-0.209651	0.132447
sp|Q9NZT2|OGFR_HUMAN	0.847557	0.205639	-1.52047	0.191421	1.90313	0.242863	0.271945	0.181695
sp|Q9P013|CWC15_HUMAN	-0.241571	0.0438954	-0.347667	0.185387	-1.55018	0.19975	0.353316	0.200717
sp|Q9NUQ6|SPS2L_HUMAN	0.369365	0.150457	-0.857309	0.0817137	0.472923	0.0459185	0.585835	0.194349
sp|Q9P0J0|NDUAD_HUMAN	0.625858	0.0398933	0.493861	0.0563255	0.841466	0.800246	-1.76656	0.234841
sp|Q9NUQ8|ABCF3_HUMAN	-6.4371	0.362324	-2.84384	0.175232	-3.80001	0.332841	-2.80135	0.271954
sp|Q9P0L0|VAPA_HUMAN	-1.17404	0.219925	-2.76595	0.0626476	0.621364	0.123358	-1.78326	0.330852
sp|Q9P0V9|SEP10_HUMAN	-0.279533	0.30202	-0.292469	0.332022	-0.498813	0.473147	-0.135575	0.0313948
sp|Q9P107|GMIP_HUMAN	1.41211	0.102666	-1.46975	0.108558	0.56919	0.174368	1.26075	0.101528
sp|Q9P1F3|ABRAL_HUMAN	0.70978	0.711806	0.310467	0.135401	0.949759	0.827028	0.594328	0.364069
sp|Q9NV31|IMP3_HUMAN	-2.23055	0.276793	-0.892955	0.0295693	-3.12055	0.165187	-0.600818	0.257903
sp|Q9P246|STIM2_HUMAN	-0.318346	0.0663797	-0.848336	0.573386	-0.448843	0.0203086	0.249298	0.00668135
sp|Q9P258|RCC2_HUMAN	0.378512	0.330832	0.435295	0.287541	0.500639	0.36958	0.34844	0.325171
sp|Q9P260|K1468_HUMAN	-0.790408	0.305437	-0.488094	0.293035	-0.666237	0.448018	-0.224501	0.202905
sp|Q9P287|BCCIP_HUMAN	0.360415	0.0241269	-0.495247	0.148635	-0.332893	0.143319	-0.607517	0.296181
sp|Q9P2B2|FPRP_HUMAN	2.57629	0.184894	2.96545	0.18121	2.21602	0.278792	0.595189	0.104182
sp|Q9NVI7|ATD3A_HUMAN	-2.74262	0.120022	-1.8268	0.308132	0.857277	0.128301	-1.89833	0.276591
sp|Q9P2E9|RRBP1_HUMAN	-2.63258	0.0528972	-1.21579	0.132268	0.4047	0.136244	-0.277615	0.0635704
sp|Q9P2J5|SYLC_HUMAN	-0.283175	0.146644	0.270532	0.119579	0.339315	0.151366	-0.224637	0.101258
sp|Q9UBB4|ATX10_HUMAN	0.178743	0.107803	0.190564	0.111326	0.187108	0.21202	0.637856	0.0766278
sp|Q9UBE0|SAE1_HUMAN	-0.245241	0.063149	-0.17903	0.0883393	-0.32194	0.111777	-0.256356	0.109491
sp|Q9NWU2|GID8_HUMAN	-0.434987	0.147724	-0.814329	0.0683044	-0.466206	0.30932	-0.282024	0.205333
sp|Q9UBF2|COPG2_HUMAN	1.4311	0.141728	-0.430514	0.153587	-0.331799	0.151259	-0.41797	0.208578
sp|Q9UBI6|GBG12_HUMAN	-1.59238	0.182466	0.633692	0.0802798	0.30931	0.0406918	2.401	0.0436746
sp|Q9UBM7|DHCR7_HUMAN	0.97112	0.0604595	0.287103	0.0972224	0.584273	0.174289	-1.11686	0.361873
sp|Q9UBQ5|EIF3K_HUMAN	-1.60996	0.0833263	0.267994	0.14503	0.250125	0.157891	0.483665	0.15335
sp|Q9UBQ7|GRHPR_HUMAN	-0.404122	0.24073	-0.42701	0.192701	-0.442906	0.184558	0.269346	0.10868
sp|Q9UBR2|CATZ_HUMAN	-3.41102	0.107405	-0.367253	0.0724644	0.338742	0.244022	0.263566	0.17041
sp|Q9UBT2|SAE2_HUMAN	1.53044	0.0848361	0.267748	0.162374	0.265798	0.182052	-0.203893	0.0735417
sp|Q9UBV8|PEF1_HUMAN	4.60286	0.018671	6.64386	0.147275	-0.386631	0.115426	2.1723	0.212948
sp|Q9UBW8|CSN7A_HUMAN	-0.781505	0.462179	-0.562019	0.337429	-0.755943	0.407377	-0.439264	0.0815901
sp|Q9UDY2|ZO2_HUMAN	0.63414	0.101481	-0.613707	0.163607	-0.556863	0.105356	-0.426293	0.19245
sp|Q9UEE9|CFDP1_HUMAN	-1.05104	0.18093	-0.568899	0.19673	0.799934	0.0704761	-0.355763	0.175346
sp|Q9NXA8|SIR5_HUMAN	-0.545359	0.25443	0.440562	0.198254	0.414837	0.198807	-0.412408	0.215761
sp|Q9UG63|ABCF2_HUMAN	0.918627	0.296575	-1.07155	0.113298	0.687256	0.182998	0.280573	0.0402379
sp|Q9NXG2|THUM1_HUMAN	0.630065	0.0730947	1.13084	0.101422	-1.08527	0.239451	-1.24017	0.0671144
sp|Q9UGI8|TES_HUMAN	-0.646193	0.047987	-3.01269	0.178051	-0.582309	0.109445	-0.603376	0.0521971
sp|Q9UGT4|SUSD2_HUMAN	0.705118	0.170182	-0.7328	0.0898148	-2.49095	0.215188	-0.466274	0.214125
sp|Q9UGV2|NDRG3_HUMAN	0.406136	0.0328675	-0.300885	0.140245	-0.613368	0.234509	0.736023	0.173965
sp|Q9UHA3|RLP24_HUMAN	-0.595392	0.0499043	-0.599815	0.0464357	-1.50277	0.12577	-0.995961	0.128676
sp|Q9UHB6|LIMA1_HUMAN	-0.423651	0.253793	-0.372819	0.262828	-0.412119	0.303191	-0.213099	0.100219
sp|Q9UHB9|SRP68_HUMAN	1.90249	0.235998	4.7116	0.312492	-1.20326	0.134067	3.80437	0.272704
sp|Q9NYB0|TE2IP_HUMAN	-2.11309	0.201837	0.915863	0.0793893	-1.90386	0.117008	-2.59559	0.264533
sp|Q9UHD1|CHRD1_HUMAN	0.532742	0.081402	-0.752297	0.251135	-0.769712	0.195998	0.386273	0.0912525
sp|Q9UHD8|SEPT9_HUMAN	0.323883	0.0349411	0.222476	0.0290294	-0.222876	0.108254	-0.20051	0.075086
sp|Q9UHD9|UBQL2_HUMAN	-1.34222	0.394359	-1.09876	0.303508	-0.602448	0.219173	0.335783	0.0509608
sp|Q9NZ01|TECR_HUMAN	0.620955	0.142386	-5.30964	0.177122	0.733608	0.286136	0.930383	0.236045
sp|Q9UHR4|BI2L1_HUMAN	-1.53033	0.13069	0.59524	0.16793	0.548592	0.0394131	2.72053	0.0689266
sp|Q9UHV9|PFD2_HUMAN	0.455388	0.0758043	0.297187	0.0511455	0.712327	0.143088	-0.373871	0.148696
sp|Q9NZ45|CISD1_HUMAN	1.31587	0.323787	2.56405	0.360114	2.87851	0.215982	-1.05698	0.152727
sp|Q9UHX1|PUF60_HUMAN	-0.362275	0.0486841	0.415853	0.112201	-0.746744	0.180703	-0.405311	0.0840234
sp|Q9UHY1|NRBP_HUMAN	-0.829526	0.389657	-0.951393	0.190365	-1.3066	0.383438	-4.16615	0.453383
sp|Q9UHY7|ENOPH_HUMAN	-1.1842	0.15567	-0.401943	0.0711393	-0.26037	0.103099	0.271263	0.317725
sp|Q9UI12|VATH_HUMAN	0.570302	0.0574462	0.802352	0.0902318	-0.761213	0.090207	-0.849428	0.154927
sp|Q9UI30|TR112_HUMAN	-1.54262	0.138373	0.554478	0.0629476	1.99854	0.0841396	0.128001	0.217006
sp|Q9NZM1|MYOF_HUMAN	-1.88819	0.149535	-0.816739	0.0544169	0.727608	0.0629158	-1.64098	0.097729
sp|Q9UII2|ATIF1_HUMAN	1.75399	0.208445	1.25009	0.146123	0.542072	0.274406	1.17667	0.205865
sp|Q9UIL1|SCOC_HUMAN	0.439326	0.0922187	-0.876712	0.111292	0.63883	0.119931	0.717951	0.249386
sp|Q9UJ70|NAGK_HUMAN	-0.286209	0.170266	-0.8463	0.178783	-0.23995	0.155164	-0.433648	0.181617
sp|Q9P0K7|RAI14_HUMAN	2.22613	0.155747	-2.77817	0.115535	-1.78529	0.166557	2.1323	0.0983825
sp|Q9UJU6|DBNL_HUMAN	0.21046	0.0509125	0.244925	0.100564	0.314863	0.138923	-0.230893	0.0946073
sp|Q9UJY5|GGA1_HUMAN	0.801909	0.136115	0.832475	0.115498	-0.836119	0.0691189	-0.893944	0.0959222
sp|Q9UJZ1|STML2_HUMAN	-1.46489	0.183442	-2.71482	0.279289	0.6427	0.195049	-0.805656	0.272525
sp|Q9UK45|LSM7_HUMAN	2.52216	0.158363	2.78898	0.123504	3.11919	0.178505	0.587143	0.150049
sp|Q9UK76|HN1_HUMAN	0.158555	0.0790485	0.178864	0.179827	1.86379	0.0930643	1.99411	0.0943038
sp|Q9UKF6|CPSF3_HUMAN	0.510516	0.258356	-0.681481	0.0708288	1.24275	0.446968	-0.462452	0.159727
sp|Q9UKK9|NUDT5_HUMAN	-3.26652	0.0782122	-0.386289	0.0634541	-0.717213	0.12207	0.423115	0.180975
sp|Q9P289|STK26_HUMAN	-1.23135	0.291017	-2.12375	0.40969	0.314286	0.0471985	-0.541102	0.223888
sp|Q9UKM9|RALY_HUMAN	-0.155314	0.0516049	-4.64694	0.20828	-0.253358	0.10473	-3.8252	0.221074
sp|Q9P2B4|CT2NL_HUMAN	-2.84988	0.188232	-1.22757	0.264688	-1.93845	0.147944	-3.83361	0.248366
sp|Q9UKS6|PACN3_HUMAN	0.454346	0.18342	0.639033	0.14404	-0.601554	0.179229	0.638615	0.285352
sp|Q9P2D3|HTR5B_HUMAN	0.308856	0.208782	0.598034	0.281726	0.390485	0.194901	0.299538	0.273442
sp|Q9UKV3|ACINU_HUMAN	-0.812039	0.0682069	-0.363322	0.0483969	-0.623012	0.112625	-0.418477	0.0863783
sp|Q9UKY7|CDV3_HUMAN	0.189736	0.101998	-0.223664	0.081138	-0.178117	0.0527357	-0.308591	0.265654
sp|Q9UL25|RAB21_HUMAN	-0.156746	0.0130883	0.311362	0.0389156	-1.37709	0.19491	-0.894423	0.105103
sp|Q9UL46|PSME2_HUMAN	-0.364663	0.171804	-0.384105	0.158957	-0.369104	0.308044	0.26363	0.344848
sp|Q9P2M7|CING_HUMAN	-0.682021	0.038014	-1.67214	0.0745725	-0.891111	0.0675049	0.548115	0.134752
sp|Q9P2X0|DPM3_HUMAN	3.89029	0.0880789	-1.23295	0.118891	0.550344	0.0191407	-1.79524	0.272301
sp|Q9ULA0|DNPEP_HUMAN	1.25473	0.0673816	-0.561434	0.117809	-0.709255	0.120886	0.423074	0.182732
sp|Q9ULC4|MCTS1_HUMAN	-0.279688	0.170912	-0.388901	0.197085	0.827417	0.18503	0.413705	0.218996
sp|Q9ULV4|COR1C_HUMAN	0.215794	0.135764	5.73148	0.241596	0.55804	0.14654	-0.301478	0.187548
sp|Q9ULZ3|ASC_HUMAN	1.83195	0.0772986	0.843585	0.0921286	-0.448345	0.22547	0.363068	0.141143
sp|Q9UM54|MYO6_HUMAN	-0.484296	0.173175	0.53111	0.0975835	0.462109	0.101871	0.419622	0.23078
sp|Q9UBQ0|VPS29_HUMAN	-3.07454	0.0935171	-0.958031	0.171874	-0.815537	0.236742	0.328289	0.159929
sp|Q9UMS4|PRP19_HUMAN	-0.285498	0.0969806	-0.262121	0.193233	-0.320257	0.165256	1.36115	0.190949
sp|Q9UMX0|UBQL1_HUMAN	-0.27388	0.055064	-0.214145	0.0311831	-0.406182	0.136004	0.370308	0.0605413
sp|Q9UBS4|DJB11_HUMAN	0.523765	0.0845431	-0.429204	0.0198207	0.504858	0.225635	0.518011	0.207999
sp|Q9UMY4|SNX12_HUMAN	-0.41421	0.0248289	-0.608103	0.258214	2.07706	0.20011	2.11279	0.0329255
sp|Q9UN86|G3BP2_HUMAN	-0.861625	0.198145	4.65485	0.169513	-0.418319	0.228514	-0.518879	0.159956
sp|Q9UNE7|CHIP_HUMAN	0.399223	0.19871	-2.96141	0.171879	0.681046	0.076415	-0.260867	0.125251
sp|Q9UNF0|PACN2_HUMAN	-3.70037	0.189203	-0.481346	0.262915	-0.49978	0.248367	0.513059	0.165625
sp|Q9UNF1|MAGD2_HUMAN	0.697227	0.0838849	-1.29592	0.0563654	-0.892577	0.244972	-0.715915	0.283149
sp|Q9UBX3|DIC_HUMAN	-4.04979	0.1284	0.928813	0.0382814	0.980102	0.0993041	-0.618611	0.241422
sp|Q9UNH7|SNX6_HUMAN	-0.206023	0.191944	-0.141101	0.0331324	-0.226374	0.218253	0.230597	0.0540742
sp|Q9UNL2|SSRG_HUMAN	-0.682785	0.0441633	-1.50678	0.0686944	0.345142	0.205449	-1.32158	0.478567
sp|Q9UNM6|PSD13_HUMAN	-0.412122	0.0982351	-0.276978	0.151783	0.250141	0.175154	0.274415	0.292717
sp|Q9UG01|IF172_HUMAN	1.4104	0.132224	2.30552	0.280268	2.68962	0.680605	-0.391659	0.171084
sp|Q9UNN5|FAF1_HUMAN	-1.6651	0.219867	-0.59428	0.227453	-0.366619	0.0767902	1.42988	0.243045
sp|Q9UGN5|PARP2_HUMAN	-1.16549	0.283615	-2.47105	0.359673	-1.79474	0.112433	-0.808653	0.191548
sp|Q9UNS2|CSN3_HUMAN	0.290881	0.087576	-0.303482	0.222632	-0.18627	0.0800288	-0.228718	0.120411
sp|Q9UNW1|MINP1_HUMAN	0.395046	0.0183055	0.342539	0.190218	-0.902925	0.379525	-0.188291	0.0480819
sp|Q9UNZ2|NSF1C_HUMAN	-0.302395	0.0879715	0.344687	0.13942	0.94126	0.143325	0.256867	0.216534
sp|Q9UPN3|MACF1_HUMAN	-2.00067	0.0741843	-0.213236	0.145404	-0.205059	0.0563447	-0.795473	0.0333662
sp|Q9UPN4|CP131_HUMAN	0.945619	0.0589096	0.517807	0.099675	1.02365	0.358855	1.28221	0.154879
sp|Q9UPT5|EXOC7_HUMAN	0.937085	0.264389	-1.66542	0.236991	0.542989	0.196455	0.305592	0.185951
sp|Q9UQ35|SRRM2_HUMAN	-0.421324	0.187585	0.225106	0.0900456	-0.28984	0.153547	-3.72491	0.139262
sp|Q9UQ80|PA2G4_HUMAN	-0.786486	0.476712	-0.391584	0.402651	-0.605304	0.444354	-0.225703	0.137374
sp|Q9UQB8|BAIP2_HUMAN	1.21668	0.224658	0.707841	0.133539	-3.36525	0.189113	-0.771445	0.0517188
sp|Q9UHL4|DPP2_HUMAN	-0.290025	0.00979737	-0.450262	0.0981451	-0.204116	0.00327128	0.250695	0.0185609
sp|Q9Y223|GLCNE_HUMAN	0.622682	0.271351	0.632707	0.154208	0.973937	0.127744	0.523912	0.143557
sp|Q9UHR5|S30BP_HUMAN	1.57206	0.0168379	1.7287	0.0227438	-0.187945	0.0409252	-0.15565	0.0441339
sp|Q9Y224|CN166_HUMAN	-0.272161	0.149237	0.914518	0.0988836	-0.435373	0.24462	0.263667	0.188347
sp|Q9Y230|RUVB2_HUMAN	0.182525	0.119233	-0.355262	0.098573	0.186739	0.11486	0.25742	0.166261
sp|Q9Y262|EIF3L_HUMAN	0.911057	0.133629	0.548324	0.207025	0.536743	0.245605	-0.266236	0.116304
sp|Q9Y265|RUVB1_HUMAN	-0.177778	0.133141	-0.199197	0.120555	-0.374004	0.210502	0.309954	0.140306
sp|Q9Y266|NUDC_HUMAN	0.427075	0.18699	-0.311019	0.237033	-0.350489	0.227927	0.464542	0.323566
sp|Q9Y277|VDAC3_HUMAN	-0.864752	0.156765	-1.11521	0.129241	0.918474	0.146646	-1.99152	0.347431
sp|Q9Y281|COF2_HUMAN	-0.740728	0.657073	-4.17643	0.588591	-0.930505	0.687386	-0.46674	0.351558
sp|Q9Y285|SYFA_HUMAN	-0.308242	0.0934637	0.444686	0.182452	0.476192	0.320836	-0.31113	0.235971
sp|Q9UJA5|TRM6_HUMAN	-0.799106	0.122725	0.976932	0.162826	1.5638	0.233244	0.6559	0.138569
sp|Q9Y295|DRG1_HUMAN	-1.8178	0.218573	0.524297	0.0677267	-0.731369	0.209653	-0.584543	0.201953
sp|Q9Y2B0|CNPY2_HUMAN	-0.331045	0.0543468	-0.638058	0.0711908	-0.496005	0.0647629	-0.320553	0.0677134
sp|Q9Y2D4|EXC6B_HUMAN	-1.42058	0.176096	-0.335109	0.10127	0.468412	0.144167	-0.58799	0.198465
sp|Q9Y2J8|PADI2_HUMAN	-0.196604	0.0247043	0.292073	0.143398	0.206624	0.0700762	1.47377	0.0409792
sp|Q9Y2Q3|GSTK1_HUMAN	0.433415	0.188622	0.551135	0.120387	0.395284	0.212801	-0.489354	0.152313
sp|Q9UKD2|MRT4_HUMAN	-0.751094	0.236085	0.272271	0.0536121	-0.501137	0.1728	0.360117	0.131654
sp|Q9Y2S6|TMA7_HUMAN	-0.65117	0.265116	-0.445893	0.422856	-1.06021	0.582695	-0.299155	0.324435
sp|Q9Y2V2|CHSP1_HUMAN	0.248228	0.0474363	-0.286831	0.0872549	1.40406	0.0880493	0.349838	0.226388
sp|Q9Y2W1|TR150_HUMAN	-0.25649	0.167246	-0.470395	0.361462	-0.315405	0.158475	-0.378555	0.165727
sp|Q9Y2W2|WBP11_HUMAN	4.18277	0.104309	0.338824	0.165143	5.51104	0.118561	-0.216144	0.0542857
sp|Q9Y2X3|NOP58_HUMAN	-0.2793	0.131688	-0.285862	0.0731134	0.341026	0.211761	-0.352766	0.223507
sp|Q9UKX7|NUP50_HUMAN	2.64869	0.121552	3.05843	0.310184	2.19321	0.209064	2.0963	0.141977
sp|Q9Y2Z0|SUGT1_HUMAN	-0.804276	0.098769	1.92343	0.124435	2.34354	0.0674201	0.203418	0.0327321
sp|Q9Y333|LSM2_HUMAN	0.370263	0.126528	3.13389	0.131939	1.69001	0.101973	0.44435	0.331946
sp|Q9Y365|PCTL_HUMAN	-0.334034	0.132931	0.576329	0.306853	0.390158	0.22284	1.58013	0.146749
sp|Q9Y371|SHLB1_HUMAN	0.322011	0.147196	0.366135	0.201901	0.366476	0.0509778	0.241139	0.175289
[truncated: 715 more rows]

## Sheet: MDA-MB-231 secretome
Protein	ICI vs. UT_log2fc	ICI vs. UT_c	ICI_NE vs. UT_log2fc	ICI_NE vs. UT_c	ISO vs. UT_log2fc	ISO vs. UT_c	NE vs. UT_log2fc	NE vs. UT_c
sp|A1X283|SPD2B_HUMAN	1.43415	0.146631	1.04814	0.270978	2.09216	0.164024	-1.69822	0.234095
sp|A5D8V6|VP37C_HUMAN	0.959785	0.142262	-0.474871	0.36251	0.319631	0.14446	-0.437001	0.294206
sp|A6NDG6|PGP_HUMAN	-0.421125	0.0343345	0.224598	0.00862859	0.35152	0.0751608	0.535062	0.17469
sp|E9PAV3|NACAM_HUMAN	0.423795	0.310224	0.96058	0.884234	0.302741	0.137344	0.322045	0.198635
sp|A6NNZ2|TBB8L_HUMAN	0.55016	0.380643	0.640746	0.38969	0.452613	0.386015	0.383351	0.340965
sp|O00115|DNS2A_HUMAN	-0.321049	0.522812	-0.591777	0.835146	-0.503682	0.814445	-0.510313	0.811999
sp|O00148|DX39A_HUMAN	0.378543	0.03285	0.525148	0.0973736	0.752928	0.330121	0.252529	0.0465231
sp|O00151|PDLI1_HUMAN	1.37808	0.214667	0.435986	0.107148	0.332495	0.0363555	-1.22648	0.165154
sp|O00154|BACH_HUMAN	0.449295	0.06081	-1.21918	0.179678	0.394254	0.162139	0.528513	0.321125
sp|O00178|GTPB1_HUMAN	2.0304	0.0450316	1.65921	0.196101	-1.49648	0.270265	4.91464	0.179166
sp|O00194|RB27B_HUMAN	2.82074	0.134961	-0.931392	0.46759	4.77165	0.295627	-0.446316	0.254196
sp|O00203|AP3B1_HUMAN	-2.02217	0.14279	-2.29079	0.14951	-2.50475	0.168966	-3.52772	0.329498
sp|O00231|PSD11_HUMAN	-0.535163	0.238904	0.446301	0.3871	-0.538717	0.277021	-0.874558	0.483218
sp|O00232|PSD12_HUMAN	0.195822	0.33351	0.348912	0.529286	0.277432	0.0223782	-0.188541	0.0604874
sp|O00233|PSMD9_HUMAN	0.240541	0.265576	0.613219	0.482212	0.401309	0.367385	-2.52708	0.379433
sp|O00244|ATOX1_HUMAN	-0.563966	0.0555929	-0.931635	0.128535	0.340738	0.313699	0.312612	0.242556
sp|O00299|CLIC1_HUMAN	0.323922	0.696236	0.251891	0.501191	0.554287	0.900383	0.491493	0.933492
sp|O00303|EIF3F_HUMAN	-2.11943	0.0837187	-0.438913	0.22702	1.78089	0.136445	-0.472439	0.217396
sp|O00391|QSOX1_HUMAN	-0.343927	0.700295	-0.583601	0.894855	-0.437864	0.853215	-0.331753	0.801186
sp|O00410|IPO5_HUMAN	0.975186	0.627203	1.24358	0.586662	1.11474	0.532845	-0.414952	0.255238
sp|O00422|SAP18_HUMAN	-1.38676	0.0986976	2.40418	0.394344	2.74836	0.0660641	-1.6747	0.170436
sp|O00429|DNM1L_HUMAN	-1.9118	0.198803	-1.41766	0.303242	-1.89423	0.283105	-1.75148	0.328243
sp|O00468|AGRIN_HUMAN	-0.45384	0.784491	-0.815364	0.907615	-0.685499	0.829821	-0.608895	0.924704
sp|O00469|PLOD2_HUMAN	0.19054	0.0637514	-0.319098	0.330755	0.864115	0.0517872	-0.208715	0.12906
sp|O00487|PSDE_HUMAN	0.342302	0.117792	0.707153	0.669942	0.285923	0.101129	0.112915	0.034071
sp|O00505|IMA4_HUMAN	-4.05166	0.282671	-0.921454	0.132321	-2.61195	0.285351	-1.14383	0.148986
sp|O00566|MPP10_HUMAN	1.41039	0.0255593	-2.32251	0.367883	1.34266	0.429482	-0.73607	0.0508786
sp|O00584|RNT2_HUMAN	-0.400068	0.304078	-0.370357	0.340887	-0.358242	0.286514	-0.37361	0.365032
sp|O00622|CYR61_HUMAN	0.371929	0.376873	0.631406	0.500492	-0.408025	0.405957	-0.371577	0.359591
sp|O00625|PIR_HUMAN	0.563945	0.110277	-0.994022	0.060798	-0.308762	0.0823666	-1.66422	0.0952642
sp|O00764|PDXK_HUMAN	0.485832	0.0306212	0.673459	0.0335194	0.605849	0.141292	-1.87175	0.36331
sp|O14579|COPE_HUMAN	-4.81374	0.170963	1.1504	0.118605	0.519679	0.21183	0.474228	0.403218
sp|O14559|RHG33_HUMAN	2.14434	0.095443	-2.75615	0.453284	3.12152	0.170174	3.03974	0.254203
sp|O14618|CCS_HUMAN	-1.24967	0.0654869	0.84777	0.342643	0.661076	0.508823	0.762238	0.723691
sp|O14639|ABLM1_HUMAN	2.19935	0.275564	0.447496	0.0489419	2.40018	0.472288	3.28623	0.389619
sp|O14657|TOR1B_HUMAN	-0.60502	0.165699	-0.294261	0.161674	-0.430518	0.320515	-0.605779	0.298694
sp|O14672|ADA10_HUMAN	-0.355212	0.407201	-0.301803	0.33185	-0.677742	0.819854	-0.58019	0.834724
sp|O14737|PDCD5_HUMAN	0.472511	0.13869	0.740222	0.28298	0.561414	0.188526	-0.901409	0.0440128
sp|O14744|ANM5_HUMAN	-0.565999	0.443024	-1.19189	0.495044	-1.05266	0.543033	-0.724486	0.493467
sp|O14773|TPP1_HUMAN	-0.490643	0.679124	-0.580815	0.759301	-0.481622	0.56888	-0.541088	0.706964
sp|O14776|TCRG1_HUMAN	-0.283492	0.0381921	-1.07794	0.740353	-0.335575	0.222295	-0.865239	0.826528
sp|O14786|NRP1_HUMAN	-0.322955	0.337171	-0.432743	0.610572	-0.522897	0.653966	-0.299949	0.337326
sp|O14818|PSA7_HUMAN	0.257608	0.187777	0.470375	0.782669	0.20755	0.213338	0.300164	0.432233
sp|O14908|GIPC1_HUMAN	2.13678	0.409739	1.74874	0.487814	3.05581	0.0833559	-0.669724	0.04241
sp|O15021|MAST4_HUMAN	-0.813958	0.735731	-1.05782	0.660721	-0.967728	0.714008	-0.417387	0.341882
sp|O15031|PLXB2_HUMAN	-1.48014	0.100919	-0.248254	0.050014	-0.968315	0.0673512	-0.401286	0.434411
sp|O15061|SYNEM_HUMAN	-2.0461	0.179572	-0.429431	0.0968194	-1.9775	0.167076	0.83995	0.244217
sp|O15078|CE290_HUMAN	-0.778245	0.425141	-1.23987	0.527109	-0.571864	0.247702	-0.652089	0.524456
sp|O15084|ANR28_HUMAN	-1.58075	0.805832	-1.93047	0.625734	-2.31372	0.871221	-1.22599	0.736714
sp|O15116|LSM1_HUMAN	0.891671	0.247611	0.899917	0.47811	0.939196	0.304132	0.712877	0.0571404
sp|O15230|LAMA5_HUMAN	-0.477341	0.769285	-0.683659	0.926547	-0.519897	0.808676	-0.543745	0.86812
sp|O15260|SURF4_HUMAN	-0.997145	0.158454	-2.07273	0.214873	2.2834	0.217782	1.89673	0.166168
sp|O15355|PPM1G_HUMAN	0.370005	0.19662	0.600439	0.501352	0.458212	0.520682	0.442896	0.489782
sp|O15372|EIF3H_HUMAN	0.448368	0.120382	-0.788031	0.296795	-1.03492	0.509834	-1.37587	0.430058
sp|O15400|STX7_HUMAN	-0.375533	0.0201176	1.99604	0.102971	0.460945	0.329645	0.423055	0.0400044
sp|O15514|RPB4_HUMAN	0.259427	0.297047	-0.173561	0.129519	0.502734	0.708977	0.362434	0.384004
sp|O43242|PSMD3_HUMAN	0.429181	0.254646	0.416951	0.384768	0.374819	0.168712	0.342789	0.258163
sp|O43291|SPIT2_HUMAN	-0.408303	0.423214	-0.567768	0.596669	-0.618814	0.638046	-0.769847	0.591547
sp|O43324|MCA3_HUMAN	0.428796	0.0923305	0.388733	0.151876	-0.190505	0.0454173	2.85201	0.225715
sp|O43390|HNRPR_HUMAN	-0.872176	0.128426	1.90823	0.194958	0.510425	0.305263	0.435991	0.211242
sp|O43396|TXNL1_HUMAN	0.394099	0.361177	0.468239	0.358871	0.414559	0.304486	0.490563	0.387904
sp|O43399|TPD54_HUMAN	0.207614	0.106563	0.586774	0.808933	0.324051	0.686298	0.440203	0.816196
sp|O43447|PPIH_HUMAN	-1.09305	0.195132	-0.468329	0.233609	-1.58833	0.238125	0.546253	0.40476
sp|O43493|TGON2_HUMAN	0.928035	0.17388	-0.128599	0.131296	-0.342898	0.33091	-0.190177	0.0945629
sp|O43505|B4GA1_HUMAN	-0.489319	0.349904	-0.72462	0.609113	-0.488151	0.519153	-0.410684	0.423519
sp|O43583|DENR_HUMAN	-0.64645	0.201931	0.470827	0.103254	0.512152	0.185772	-0.471395	0.217673
sp|O43665|RGS10_HUMAN	1.06971	0.289899	1.17592	0.381306	1.44877	0.197995	0.957917	0.182747
sp|O43707|ACTN4_HUMAN	0.310012	0.20166	0.343421	0.551137	0.329164	0.488214	0.338255	0.590999
sp|O43765|SGTA_HUMAN	2.09731	0.0988617	-2.40095	0.24942	-1.36755	0.150064	-1.04543	0.147933
sp|O43809|CPSF5_HUMAN	0.704404	0.221453	0.651743	0.231083	-3.49102	0.16869	0.344053	0.133909
sp|O43852|CALU_HUMAN	0.0856202	0.0367176	0.455101	0.807722	-0.191854	0.103003	-0.138061	0.049971
sp|O60502|OGA_HUMAN	1.18097	0.232625	3.72144	0.264499	-2.22457	0.321207	0.513735	0.32238
sp|O60506|HNRPQ_HUMAN	0.206473	0.136466	0.311546	0.318956	0.325169	0.450179	0.411319	0.524506
sp|O60568|PLOD3_HUMAN	-0.345803	0.500088	-0.559961	0.838342	-0.44986	0.701361	-0.439583	0.633128
sp|O60664|PLIN3_HUMAN	0.300268	0.327842	0.626157	0.560825	0.445465	0.57322	0.385828	0.404356
sp|O60869|EDF1_HUMAN	0.280052	0.326972	0.631865	0.768198	0.406146	0.609599	0.410822	0.825888
sp|O60888|CUTA_HUMAN	1.19972	0.0923322	-0.340606	0.306948	0.281815	0.0888359	0.389207	0.452695
sp|O75083|WDR1_HUMAN	0.231402	0.264773	0.357587	0.522083	0.460486	0.832261	0.414256	0.802461
sp|O75152|ZC11A_HUMAN	-2.87639	0.0618497	-2.13499	0.176062	3.20409	0.133778	-1.9645	0.242159
sp|O75223|GGCT_HUMAN	0.2514	0.090567	0.250407	0.240607	0.313601	0.211039	0.366401	0.287382
sp|O75312|ZPR1_HUMAN	0.401154	0.074639	0.458785	0.198861	-1.29821	0.0543936	0.63353	0.220983
sp|O75323|NIPS2_HUMAN	4.04665	0.2459	-1.45652	0.130412	-2.07675	0.349274	-2.12569	0.37234
sp|O75326|SEM7A_HUMAN	-0.344394	0.188905	-0.837701	0.189423	-0.556897	0.344388	-0.456195	0.374856
sp|O75367|H2AY_HUMAN	0.250207	0.182247	-0.456629	0.250955	-0.268271	0.366393	-0.419709	0.383834
sp|O75368|SH3L1_HUMAN	0.322207	0.235921	0.290365	0.241128	0.263768	0.267856	0.355394	0.259111
sp|O75369|FLNB_HUMAN	0.206912	0.11703	0.325208	0.281509	0.226813	0.29277	0.349242	0.43328
sp|O75390|CISY_HUMAN	0.208795	0.0151577	0.335018	0.27144	0.374563	0.307002	0.806789	0.521642
sp|O75400|PR40A_HUMAN	1.40967	0.912871	1.35225	0.912773	1.41791	0.716786	1.00521	0.869401
sp|O75436|VP26A_HUMAN	1.45405	0.233874	1.59535	0.196465	2.00459	0.277336	-0.259786	0.22867
sp|O75439|MPPB_HUMAN	3.27015	0.353453	2.24033	0.391712	1.6576	0.176427	1.95615	0.280339
sp|O75503|CLN5_HUMAN	-0.287728	0.377912	-0.452531	0.500618	-0.43313	0.651226	-0.309024	0.518486
sp|O75531|BAF_HUMAN	1.30538	0.152663	1.574	0.24312	0.844457	0.117584	1.20424	0.15645
sp|O75629|CREG1_HUMAN	-0.301952	0.242936	-0.196675	0.0699696	-0.459802	0.615598	-0.203514	0.256185
sp|O75643|U520_HUMAN	-1.45137	0.20084	-2.21032	0.453787	-1.32214	0.294189	-2.53975	0.209674
sp|O75663|TIPRL_HUMAN	0.445339	0.380518	0.761723	0.40096	0.580127	0.408248	1.96659	0.286133
sp|O75688|PPM1B_HUMAN	-2.13353	0.257794	-1.54822	0.260789	1.66127	0.231103	-3.04642	0.182167
sp|O75794|CD123_HUMAN	0.432381	0.227335	-2.01409	0.439733	-0.61093	0.112675	-0.990262	0.381297
sp|O75822|EIF3J_HUMAN	0.615541	0.27733	0.645733	0.438025	0.574505	0.283788	0.616353	0.301551
sp|O75874|IDHC_HUMAN	1.30447	0.145578	-1.74225	0.1695	1.47829	0.148513	1.05233	0.3254
sp|O75934|SPF27_HUMAN	-1.51719	0.136739	-2.24051	0.302715	2.13555	0.171064	3.80058	0.179441
sp|O76013|KRT36_HUMAN	-0.218753	0.0241014	-0.271072	0.0324614	-0.158709	0.0398127	-0.219906	0.134627
sp|O76096|CYTF_HUMAN	-0.480865	0.435609	-0.99884	0.740726	-0.855491	0.775795	-1.10745	0.707107
sp|O94760|DDAH1_HUMAN	0.479123	0.216526	0.220029	0.179275	0.40279	0.189456	2.94134	0.225266
sp|O94826|TOM70_HUMAN	0.347826	0.140831	-0.266649	0.230909	0.559912	0.377176	0.545354	0.261887
sp|O94907|DKK1_HUMAN	-0.258907	0.256673	0.199222	0.133821	-0.318212	0.236045	-0.392728	0.415788
sp|O94985|CSTN1_HUMAN	-0.491342	0.742891	-0.572804	0.751644	-0.698213	0.866694	-0.442081	0.684825
sp|O94992|HEXI1_HUMAN	0.215575	0.0564715	2.12232	0.0447925	0.484629	0.513955	-0.555679	0.349179
sp|O95084|PRS23_HUMAN	-0.354241	0.379867	-0.592688	0.296754	-0.380897	0.378062	-0.414476	0.545929
sp|O95168|NDUB4_HUMAN	-5.29715	0.0710017	1.89257	0.178569	-0.8858	0.0701021	0.915148	0.0239662
sp|O95274|LYPD3_HUMAN	2.53165	0.214393	-1.77264	0.156617	-1.25967	0.140274	-3.45213	0.16901
sp|O95336|6PGL_HUMAN	-0.454389	0.310908	-0.891118	0.393158	-3.48379	0.368691	-0.326372	0.222466
sp|O95347|SMC2_HUMAN	-0.297238	0.145311	-0.558529	0.0767494	-1.6594	0.047172	0.335336	0.293242
Biognosys|iRT	-2.21204	0.215954	-2.30513	0.236077	-2.63092	0.178603	-1.64803	0.200858
sp|O95394|AGM1_HUMAN	-0.757333	0.321798	-2.05666	0.469894	-2.41536	0.376816	-0.930455	0.249972
RRRRRsp|O15417|TNC18_HUMAN	1.54151	0.252862	-4.03628	0.217562	1.19898	0.161157	-1.5848	0.267467
sp|O95456|PSMG1_HUMAN	0.348553	0.0141158	0.264348	0.0942028	0.396345	0.463133	0.295712	0.153086
sp|O95747|OXSR1_HUMAN	0.588684	0.180346	0.567898	0.223411	0.807436	0.234491	0.469915	0.180011
sp|O95757|HS74L_HUMAN	0.487726	0.0124604	0.214219	0.0995279	0.194064	0.233692	0.283989	0.487262
sp|O95777|LSM8_HUMAN	0.400401	0.241803	0.553873	0.490114	0.481187	0.288656	0.338141	0.357904
sp|A0FGR8|ESYT2_HUMAN	-1.14331	0.366299	-1.53243	0.357167	-1.21285	0.33991	-0.675444	0.0647798
sp|O95833|CLIC3_HUMAN	-1.1112	0.0914635	-1.96444	0.464335	-1.16941	0.344535	-1.39522	0.459694
sp|O95834|EMAL2_HUMAN	0.378717	0.0897671	-0.884028	0.0566603	0.50716	0.333871	0.467737	0.371982
sp|O95861|BPNT1_HUMAN	-1.29178	0.151673	0.389448	0.36943	0.286689	0.290238	0.413056	0.255957
sp|O95865|DDAH2_HUMAN	0.430282	0.277205	0.326797	0.150707	0.576772	0.30858	0.580928	0.309346
sp|P00338|LDHA_HUMAN	0.26931	0.340513	0.503981	0.490985	0.365192	0.525241	0.338515	0.329363
sp|P00441|SODC_HUMAN	0.271544	0.382798	0.406972	0.535854	0.485771	0.642303	0.374279	0.709371
sp|P00491|PNPH_HUMAN	0.233702	0.101453	-3.40934	0.20838	0.250903	0.184841	0.284912	0.272496
sp|P00492|HPRT_HUMAN	0.283502	0.128783	-3.12476	0.236366	0.350939	0.27241	0.416482	0.416812
sp|P00505|AATM_HUMAN	-0.280157	0.0547855	-1.26089	0.404325	0.366942	0.20282	0.569865	0.233857
sp|P00558|PGK1_HUMAN	0.355209	0.241038	0.758082	0.676163	0.625482	0.617751	0.473916	0.598472
sp|P00568|KAD1_HUMAN	-1.1448	0.189107	0.337606	0.271244	0.358961	0.25831	0.635524	0.327631
sp|P00734|THRB_HUMAN	-2.63528	0.275172	0.242529	0.0393827	-1.34396	0.531597	-0.979788	0.529414
sp|P00749|UROK_HUMAN	-0.2797	0.323051	-0.29315	0.212738	-1.56437	0.887456	-1.36444	0.906219
sp|P00750|TPA_HUMAN	-0.30817	0.390459	1.19304	0.403126	-1.06444	0.817439	-0.913782	0.772599
sp|P00751|CFAB_HUMAN	-0.617023	0.564847	-0.97309	0.804421	-0.456207	0.392756	-0.542121	0.608081
sp|P01008|ANT3_HUMAN	-1.26085	0.153126	-1.50496	0.239841	-2.78364	0.467518	-0.40601	0.245435
sp|P01011|AACT_HUMAN	-1.72575	0.0548609	-0.286703	0.0430247	-0.24874	0.0302412	-0.851181	0.504607
sp|P01023|A2MG_HUMAN	-0.239558	0.034083	-0.491756	0.37193	-0.493542	0.500113	-0.879822	0.825906
sp|P01024|CO3_HUMAN	-0.25364	0.0188306	-0.515549	0.325612	-0.429073	0.41627	-0.630614	0.74211
sp|P01033|TIMP1_HUMAN	-0.346969	0.693888	-0.494241	0.734233	-0.725905	0.91979	-0.686495	0.948832
sp|P01034|CYTC_HUMAN	-0.481467	0.708749	-0.760534	0.74979	-0.823496	0.805879	-0.794377	0.894196
sp|P01036|CYTS_HUMAN	-0.72555	0.820013	-1.18032	0.839731	-0.91012	0.807709	-0.806492	0.803751
sp|P01037|CYTN_HUMAN	-0.787569	0.878634	-1.29786	0.918576	-0.935499	0.908935	-0.724698	0.886383
sp|P01130|LDLR_HUMAN	-0.169184	0.0532577	-0.144323	0.0347824	-0.461146	0.805212	-0.306879	0.531137
sp|P01137|TGFB1_HUMAN	-0.337588	0.261083	-0.618782	0.363346	-0.43176	0.31767	-0.279748	0.167381
sp|P01892|1A02_HUMAN	-0.392546	0.351038	-0.410924	0.440189	-0.356165	0.475545	-0.340185	0.324215
sp|P02545|LMNA_HUMAN	0.246296	0.139242	0.528517	0.673902	0.321	0.284557	0.248886	0.331005
sp|O00273|DFFA_HUMAN	0.632587	0.0159895	0.600359	0.158317	-0.472479	0.022349	-0.991698	0.115124
sp|P02647|APOA1_HUMAN	0.558612	0.315169	-0.528806	0.417936	-0.522004	0.600384	-0.654841	0.624633
sp|P02749|APOH_HUMAN	0.397509	0.0717541	-0.350866	0.110045	0.217278	0.0160277	-0.841293	0.55921
sp|P02751|FINC_HUMAN	-0.725297	0.93073	-1.51024	0.95332	-0.815584	0.912624	-0.604236	0.863304
sp|P02765|FETUA_HUMAN	0.406081	0.118694	0.458779	0.217283	-0.395024	0.244693	-0.60117	0.633501
sp|P02768|ALBU_HUMAN	-4.79059	0.105701	-0.625559	0.404586	-0.487108	0.503859	-0.796104	0.831203
sp|P02771|FETA_HUMAN	-0.39733	0.0184636	-0.74386	0.66924	-0.605724	0.676752	-1.01643	0.733988
sp|P02774|VTDB_HUMAN	-0.307398	0.0269858	-0.942768	0.151796	-0.77857	0.364466	-0.734562	0.44327
sp|P02787|TRFE_HUMAN	1.85694	0.146678	3.02996	0.417836	1.20045	0.146785	1.46918	0.40615
sp|P02788|TRFL_HUMAN	-0.327648	0.163088	0.93984	0.34737	-0.345239	0.198437	-0.370044	0.139643
sp|P02795|MT2_HUMAN	0.288066	0.205072	0.720473	0.49473	0.50738	0.494011	0.462311	0.42164
sp|P04004|VTNC_HUMAN	-0.879195	0.515234	-1.41763	0.701426	-1.46688	0.673058	-0.588314	0.52682
sp|P04040|CATA_HUMAN	1.17411	0.215665	1.95705	0.185657	-3.39466	0.283551	-3.54086	0.0346448
sp|P04062|GLCM_HUMAN	-0.286719	0.447638	-0.400822	0.778185	-0.330613	0.565938	-0.210439	0.23013
sp|P04066|FUCO_HUMAN	-0.650433	0.652236	-0.911199	0.713077	-0.920265	0.715002	-0.507628	0.667507
sp|P04075|ALDOA_HUMAN	0.40709	0.375622	0.834593	0.797084	0.411157	0.504169	0.679071	0.724955
sp|P04080|CYTB_HUMAN	0.288391	0.215516	0.294274	0.257248	0.425312	0.65946	0.384154	0.510664
sp|P04083|ANXA1_HUMAN	-0.187464	0.0673712	0.65364	0.596749	-0.376977	0.311723	-0.286455	0.172325
sp|P04156|PRIO_HUMAN	-0.312634	0.25172	-0.490725	0.286625	-0.463103	0.501649	-0.388265	0.431641
sp|P04264|K2C1_HUMAN	0.714257	0.180032	1.05049	0.489807	0.770818	0.380043	0.801061	0.219239
sp|P04406|G3P_HUMAN	-3.87573	0.330918	-3.99894	0.287983	0.443627	0.348697	0.701877	0.365824
sp|P04732|MT1E_HUMAN	-2.118	0.135451	-1.51255	0.199098	-0.867573	0.137333	0.391401	0.288246
sp|P04792|HSPB1_HUMAN	-0.593736	0.23708	0.492012	0.674496	-1.01733	0.561458	-1.67071	0.582942
sp|P05067|A4_HUMAN	-0.32276	0.385458	-0.745996	0.492651	-0.552081	0.792105	-0.482475	0.62224
sp|P05114|HMGN1_HUMAN	-5.15823	0.181789	0.410622	0.302583	0.320715	0.189458	0.454221	0.294888
sp|P05121|PAI1_HUMAN	-0.354761	0.319883	-0.572154	0.376444	-0.844356	0.742016	-0.546541	0.540638
sp|P05161|ISG15_HUMAN	-0.366511	0.124249	-0.340991	0.207232	0.117881	0.109597	0.273756	0.17201
sp|P05198|IF2A_HUMAN	0.329648	0.342718	0.531902	0.365961	0.344049	0.478969	0.4253	0.57967
sp|P05204|HMGN2_HUMAN	-0.227292	0.013734	-3.14235	0.245829	-1.8737	0.0369739	-1.8101	0.0410059
sp|P05362|ICAM1_HUMAN	-0.468148	0.209805	-0.662691	0.193906	-0.519147	0.200512	-1.82067	0.184457
sp|O00762|UBE2C_HUMAN	0.63618	0.347583	0.721288	0.381921	2.01752	0.365818	0.725648	0.308589
sp|P05386|RLA1_HUMAN	-0.28016	0.185892	0.638423	0.502785	0.327673	0.232245	0.183283	0.175711
sp|P05387|RLA2_HUMAN	0.436301	0.50941	1.01907	0.812821	0.458401	0.506278	0.294408	0.367145
sp|P05388|RLA0_HUMAN	0.405745	0.194176	0.397891	0.258223	0.301225	0.271613	0.284802	0.1731
sp|P05455|LA_HUMAN	0.269595	0.24666	0.55243	0.60281	0.366312	0.350901	0.479366	0.616513
sp|P05543|THBG_HUMAN	-0.377448	0.258542	-0.611882	0.431386	-0.814328	0.641173	-0.882025	0.846307
sp|P05787|K2C8_HUMAN	0.310564	0.193721	0.483205	0.597093	0.381174	0.277311	0.281789	0.288694
sp|P06396|GELS_HUMAN	-0.275408	0.409976	-0.390738	0.576216	-0.399842	0.573545	-0.486249	0.756449
sp|P06454|PTMA_HUMAN	0.168266	0.0279039	0.605665	0.773399	0.342362	0.424927	0.61242	0.760928
sp|P06493|CDK1_HUMAN	0.559354	0.0528286	0.977463	0.350412	-0.962909	0.214097	-1.59293	0.226385
sp|P06576|ATPB_HUMAN	0.733801	0.326019	0.769069	0.223552	1.22356	0.186128	0.886269	0.23142
sp|P06733|ENOA_HUMAN	0.232886	0.448933	0.392553	0.392605	0.433972	0.631103	0.323993	0.395146
sp|P06737|PYGL_HUMAN	-1.5584	0.186606	-0.406118	0.0699311	0.29291	0.29538	-0.228178	0.12518
sp|P06744|G6PI_HUMAN	1.15231	0.0486315	0.941283	0.19512	0.208958	0.0359665	0.312408	0.291781
sp|P06748|NPM_HUMAN	0.607845	0.0418617	1.57556	0.785351	0.506999	0.382127	0.979655	0.498868
sp|O00479|HMGN4_HUMAN	1.66221	0.102428	-0.34577	0.17204	0.374961	0.461294	0.351038	0.187503
sp|P06753|TPM3_HUMAN	-0.280114	0.356759	-0.153274	0.00859293	-0.429264	0.670014	-0.13627	0.0307445
sp|P06865|HEXA_HUMAN	-0.432263	0.430072	-0.558393	0.684128	-0.618263	0.892298	-0.603736	0.859866
sp|P07108|ACBP_HUMAN	-0.886628	0.0821144	0.485665	0.255413	-1.02918	0.334014	0.76064	0.456502
sp|P07195|LDHB_HUMAN	0.218337	0.0969447	-0.566131	0.185803	0.278895	0.434136	0.362083	0.556804
sp|P07205|PGK2_HUMAN	0.590759	0.250793	1.57603	0.493153	0.709377	0.559884	1.15691	0.509199
sp|P07237|PDIA1_HUMAN	-0.221151	0.0223938	0.486191	0.501418	-0.434453	0.296175	-0.522218	0.338952
sp|P07311|ACYP1_HUMAN	0.332878	0.241066	0.375432	0.279441	0.452694	0.380403	0.408444	0.284336
sp|P07339|CATD_HUMAN	-2.60405	0.481683	-0.467035	0.749758	-2.30941	0.783278	-0.785449	0.938022
sp|P07355|ANXA2_HUMAN	-0.479305	0.228211	0.83183	0.707185	-0.470764	0.335641	-0.765041	0.39818
sp|P07384|CAN1_HUMAN	0.907008	0.138154	-0.785662	0.580518	-1.25978	0.190565	-0.416505	0.402191
sp|O00592|PODXL_HUMAN	-0.359884	0.0831167	0.396597	0.0760553	-0.646831	0.262797	-0.255856	0.323656
sp|P07437|TBB5_HUMAN	0.393299	0.568996	0.413959	0.492928	0.460094	0.561823	0.212769	0.220512
sp|P07478|TRY2_HUMAN	-0.357463	0.414427	-0.629298	0.592913	-0.971006	0.84951	-0.96918	0.83546
sp|P07602|SAP_HUMAN	-0.325902	0.36908	-0.401809	0.567955	-0.425391	0.36845	-0.535229	0.53319
sp|P07686|HEXB_HUMAN	-0.349562	0.468933	-4.40469	0.466613	-0.462275	0.735129	-0.264706	0.37526
sp|P07711|CATL1_HUMAN	-0.58076	0.480741	-1.27349	0.718316	-0.670965	0.533258	-0.926945	0.553105
sp|O14974|MYPT1_HUMAN	-0.399835	0.0119768	-0.183045	0.140393	1.33919	0.0306722	4.71603	0.215072
sp|P07737|PROF1_HUMAN	0.476081	0.527984	0.623937	0.496929	-1.36508	0.548349	0.575161	0.572935
sp|O14976|GAK_HUMAN	-0.484933	0.109797	3.16752	0.240909	2.89516	0.283241	-1.19662	0.439975
sp|P07741|APT_HUMAN	-0.659035	0.168243	-1.73844	0.0769462	-1.58064	0.225536	1.81381	0.208088
sp|O14980|XPO1_HUMAN	0.804135	0.129087	2.08628	0.0539325	2.9479	0.230586	1.75214	0.430297
sp|O14545|TRAD1_HUMAN	-3.14076	0.118436	1.57015	0.105935	-2.14348	0.0421933	1.82603	0.214302
sp|O14979|HNRDL_HUMAN	-1.11343	0.17804	-1.65686	0.148967	2.24579	0.0746136	2.57082	0.116388
sp|P07858|CATB_HUMAN	-0.331087	0.373028	-0.558081	0.749342	-0.30945	0.37831	-0.388072	0.647434
sp|P07900|HS90A_HUMAN	0.186667	0.0314956	0.354062	0.403357	0.489064	0.855277	0.5817	0.955065
sp|O15027|SC16A_HUMAN	-3.3224	0.247185	1.84789	0.155265	-1.54595	0.10922	-3.51531	0.060172
sp|P07910|HNRPC_HUMAN	-0.402515	0.324168	-0.455001	0.38089	-0.542205	0.403627	0.450866	0.49161
sp|P07942|LAMB1_HUMAN	-0.504905	0.464869	-0.684676	0.525856	-0.667591	0.597656	-0.475961	0.488545
sp|P07996|TSP1_HUMAN	-0.499977	0.624101	-1.22952	0.902549	-1.21919	0.930799	-1.46068	0.914583
sp|P08107|HSP71_HUMAN	-0.839346	0.400939	-1.38765	0.47096	-0.987658	0.394871	-1.01933	0.408248
sp|P08195|4F2_HUMAN	-0.395955	0.207023	-0.596083	0.309036	0.36605	0.186115	-0.653532	0.0817963
sp|P08238|HS90B_HUMAN	-0.731498	0.491685	0.385517	0.41605	0.510814	0.640027	0.561507	0.628587
sp|O15226|NKRF_HUMAN	-1.58612	0.234392	-1.69221	0.0680509	-0.86581	0.123236	-1.30461	0.154201
sp|O15231|ZN185_HUMAN	-1.28525	0.124397	0.703972	0.356506	-2.17799	0.107488	-2.07588	0.185828
sp|P08581|MET_HUMAN	-0.285451	0.235746	-0.37842	0.328854	-0.542469	0.500043	-0.429031	0.462633
sp|P08582|TRFM_HUMAN	2.36917	0.175448	2.04364	0.174614	0.906445	0.181852	3.80601	0.274379
sp|O14933|UB2L6_HUMAN	1.16543	0.054094	-1.47457	0.16331	-0.969187	0.0759877	-1.54443	0.184277
sp|P08670|VIME_HUMAN	-0.455926	0.332014	0.370361	0.450103	0.591552	0.570957	0.463757	0.629622
sp|P08727|K1C19_HUMAN	0.317843	0.22494	0.414024	0.332788	0.754377	0.553682	0.266275	0.214053
sp|O15446|RPA34_HUMAN	-0.270315	0.0106487	-0.687188	0.74163	-0.732855	0.730805	-1.16339	0.737711
sp|P08833|IBP1_HUMAN	-0.311312	0.219554	-0.496846	0.159661	0.342761	0.262165	0.478214	0.576242
sp|O15498|YKT6_HUMAN	-1.13616	0.0370252	-1.32139	0.101403	0.515493	0.120375	-2.35923	0.211552
sp|P08865|RSSA_HUMAN	0.311285	0.104131	0.542857	0.703244	0.230335	0.0697011	0.345623	0.344308
sp|P09012|SNRPA_HUMAN	0.517694	0.211853	0.907983	0.520784	0.539777	0.177867	0.444171	0.19859
sp|P09104|ENOG_HUMAN	0.256673	0.199509	0.343284	0.43218	0.337238	0.540402	0.338795	0.453292
sp|O15067|PUR4_HUMAN	0.387015	0.10977	-0.935533	0.184922	0.328852	0.206329	1.73679	0.132356
sp|P09132|SRP19_HUMAN	-0.506302	0.0272561	-1.77792	0.328087	-1.36272	0.685246	-0.858033	0.508783
sp|P09211|GSTP1_HUMAN	0.155856	0.105877	0.406198	0.565882	0.285119	0.511219	0.522102	0.57735
sp|P09228|CYTT_HUMAN	-0.429386	0.585447	-1.08215	0.729823	-0.373545	0.406176	-0.32542	0.421329
sp|O43172|PRP4_HUMAN	-0.930941	0.155386	-2.49518	0.358984	2.0968	0.269508	-1.95943	0.254036
sp|P09382|LEG1_HUMAN	0.24663	0.158874	0.551503	0.753436	0.446503	0.791204	0.51223	0.821477
sp|O43169|CYB5B_HUMAN	2.26942	0.0884387	-2.24438	0.237834	1.66439	0.0792255	-1.5554	0.0694058
sp|P09429|HMGB1_HUMAN	0.273335	0.212185	0.816705	0.581418	0.544029	0.393753	0.635522	0.494841
sp|O43264|ZW10_HUMAN	-1.57903	0.199168	-2.72665	0.118992	-2.40753	0.185281	-1.90167	0.30262
sp|P09467|F16P1_HUMAN	0.435091	0.209554	0.857518	0.312817	-2.49212	0.280177	0.679376	0.219205
sp|P09496|CLCA_HUMAN	-2.53479	0.112536	0.659265	0.577225	0.413644	0.198034	0.428752	0.278735
sp|O43395|PRPF3_HUMAN	-1.31847	0.360789	-1.9181	0.52498	-2.02496	0.55886	-3.20315	0.594314
sp|P09497|CLCB_HUMAN	-0.2396	0.21332	-0.365668	0.314016	-0.427714	0.334587	-0.286324	0.266377
sp|O15305|PMM2_HUMAN	1.41992	0.477696	0.902639	0.0832211	0.522903	0.0126506	-1.02786	0.0813152
sp|P09543|CN37_HUMAN	-0.410881	0.408248	-0.669754	0.791208	-0.653802	0.795563	-0.643248	0.876113
sp|P09603|CSF1_HUMAN	-0.439525	0.756069	-0.887912	0.868229	-1.10888	0.927419	-1.02523	0.939963
sp|P09651|ROA1_HUMAN	0.420349	0.38636	0.999399	0.838716	0.771146	0.867862	0.610317	0.668082
sp|P09661|RU2A_HUMAN	-1.8969	0.112202	-1.39124	0.465124	-0.748479	0.283465	-0.927823	0.467709
sp|O15460|P4HA2_HUMAN	-1.49073	0.16271	-1.14865	0.113556	-1.41494	0.0220783	2.11682	0.296536
sp|P09960|LKHA4_HUMAN	0.62272	0.203166	0.790823	0.336232	0.594851	0.320278	0.654628	0.308357
sp|O43598|DNPH1_HUMAN	0.30683	0.198386	0.436099	0.234698	0.340129	0.281185	0.323056	0.0903011
sp|P0C0L4|CO4A_HUMAN	-0.308115	0.0768936	-0.736505	0.590849	-0.463878	0.307051	-0.799803	0.64009
sp|O43670|ZN207_HUMAN	2.27899	0.681092	2.22006	0.553832	0.45721	0.385692	3.29817	0.549535
sp|P10124|SRGN_HUMAN	-0.317856	0.0252937	-0.397663	0.0645393	0.722609	0.557579	0.884487	0.241428
sp|P10155|RO60_HUMAN	0.726527	0.0148043	-0.375607	0.0474033	0.236936	0.0659296	-0.335617	0.106086
sp|O43684|BUB3_HUMAN	0.5493	0.0803932	0.989754	0.264553	-1.18727	0.0808	0.846595	0.396588
sp|P10586|PTPRF_HUMAN	2.32378	0.320585	2.30132	0.316751	1.16332	0.29678	1.43832	0.310376
sp|P10599|THIO_HUMAN	0.182405	0.16793	0.345698	0.298665	0.364085	0.540003	0.299721	0.497517
sp|O43747|AP1G1_HUMAN	1.18834	0.147165	1.25413	0.130506	1.46954	0.123721	1.87314	0.0726213
sp|P10606|COX5B_HUMAN	1.19526	0.1958	0.836628	0.366028	1.44037	0.231671	2.18163	0.370812
sp|P10619|PPGB_HUMAN	-0.241135	0.426664	-0.468052	0.493332	-0.396183	0.49695	-0.183283	0.181362
sp|O43776|SYNC_HUMAN	-1.86163	0.294867	-0.420947	0.290423	0.201354	0.117854	0.275747	0.242115
sp|P10644|KAP0_HUMAN	-0.674467	0.0680174	0.607939	0.0844312	1.01053	0.528329	0.991993	0.633189
sp|P10646|TFPI1_HUMAN	-0.380878	0.316621	-0.306355	0.358048	-0.466975	0.356242	-0.240921	0.228618
sp|P10768|ESTD_HUMAN	0.628804	0.0884689	-0.918917	0.086905	0.509898	0.113294	0.290191	0.239204
sp|P10809|CH60_HUMAN	0.576541	0.211228	1.07695	0.580548	-0.757192	0.176207	-0.205204	0.171314
sp|P10909|CLUS_HUMAN	-0.510071	0.829391	-0.812075	0.870499	-0.505244	0.834584	-0.58527	0.865764
sp|O43847|NRDC_HUMAN	-0.214346	0.0190442	0.5217	0.429261	0.33927	0.19389	0.304729	0.397626
sp|P11021|GRP78_HUMAN	-0.34093	0.0586774	0.231356	0.158702	0.249531	0.411908	0.197785	0.295372
sp|P11047|LAMC1_HUMAN	-0.49358	0.805464	-0.702441	0.866709	-0.561077	0.827641	-0.408531	0.847491
sp|P11142|HSP7C_HUMAN	-0.568827	0.326208	0.575659	0.686429	0.483556	0.479485	0.545728	0.616684
sp|O43920|NDUS5_HUMAN	1.69155	0.122464	2.21761	0.18473	1.36238	0.0496522	1.63113	0.0313491
sp|O60216|RAD21_HUMAN	2.40835	0.278144	-1.9384	0.235702	-0.949247	0.221083	-1.02953	0.21756
sp|P11216|PYGB_HUMAN	-0.192236	0.0905575	0.198143	0.160866	0.159051	0.0812596	0.207209	0.202406
sp|O60264|SMCA5_HUMAN	0.841526	0.153826	-2.407	0.206381	-0.78685	0.234682	-1.68852	0.262012
sp|P11310|ACADM_HUMAN	2.28041	0.398986	2.39422	0.266205	2.47654	0.366531	1.86441	0.400902
sp|O60292|SI1L3_HUMAN	0.602705	0.100699	-0.330865	0.0572567	-0.211535	0.0374517	0.373181	0.0366421
sp|O60271|JIP4_HUMAN	-1.46921	0.123807	-1.2169	0.214789	-0.932528	0.0339219	-1.56061	0.19212
sp|P11413|G6PD_HUMAN	0.745358	0.0148244	-1.5698	0.130685	-0.555318	0.114263	-0.594703	0.0968736
sp|P11586|C1TC_HUMAN	0.324158	0.0229658	0.680951	0.29319	0.465394	0.0716219	0.486288	0.0592239
sp|P11717|MPRI_HUMAN	-0.753459	0.179297	-0.970364	0.248195	-0.321338	0.13502	-0.307162	0.20421
sp|P12004|PCNA_HUMAN	0.606724	0.183631	0.849849	0.269353	0.576442	0.303439	0.577863	0.40863
sp|P12081|SYHC_HUMAN	0.282619	0.187548	-1.08396	0.198032	-3.1707	0.323187	-0.610508	0.198314
sp|P12109|CO6A1_HUMAN	-0.587231	0.682309	-0.583688	0.776575	-0.582719	0.763196	-0.674394	0.847572
sp|O60684|IMA7_HUMAN	-0.708892	0.274929	-0.757079	0.478789	-0.793952	0.393039	-0.995076	0.37615
sp|P12268|IMDH2_HUMAN	0.569955	0.411147	0.676816	0.689761	0.281936	0.198959	0.337459	0.0489461
sp|P12277|KCRB_HUMAN	-2.26798	0.285274	0.465838	0.348479	0.521175	0.344099	0.454817	0.309864
sp|P12429|ANXA3_HUMAN	-3.54861	0.484313	-2.74305	0.39616	1.34317	0.274355	-1.6349	0.109327
sp|P12814|ACTN1_HUMAN	0.290329	0.29893	0.419069	0.596463	0.379311	0.418894	0.356063	0.448566
sp|O60841|IF2P_HUMAN	1.5821	0.130187	1.42122	0.119281	1.15428	0.119431	-3.75341	0.50112
sp|P12955|PEPD_HUMAN	-0.26551	0.0746166	-0.288772	0.0781208	0.236457	0.208316	0.25275	0.166014
sp|O60925|PFD1_HUMAN	0.333298	0.128996	0.604616	0.155632	0.482291	0.207738	-1.12933	0.0666553
sp|P13473|LAMP2_HUMAN	1.43191	0.156289	-0.295446	0.143695	-0.627616	0.604098	-0.270335	0.27365
sp|P13489|RINI_HUMAN	-0.251391	0.277724	-3.14577	0.387482	0.550994	0.202178	0.651702	0.331157
sp|O75044|SRGP2_HUMAN	1.61695	0.416647	2.16639	0.468284	1.50836	0.096586	1.56759	0.462466
sp|P13497|BMP1_HUMAN	-0.705999	0.386235	-1.15848	0.639125	-0.923258	0.495445	-0.509715	0.351147
sp|P13639|EF2_HUMAN	-0.142485	0.0266362	-0.394985	0.384118	0.217086	0.274382	0.182275	0.0465047
sp|O75063|XYLK_HUMAN	0.524579	0.0244932	0.955133	0.20806	1.09125	0.191798	0.490739	0.220452
sp|P13667|PDIA4_HUMAN	0.288653	0.154821	0.562081	0.468195	-1.7477	0.20514	-2.488	0.274929
sp|P13693|TCTP_HUMAN	0.961862	0.614633	1.26132	0.639299	1.04528	0.661667	0.584013	0.759328
sp|O75153|CLU_HUMAN	-2.67262	0.19941	-1.57043	0.174244	-1.24766	0.172227	-1.16217	0.226518
sp|P13798|ACPH_HUMAN	-3.69667	0.244634	-0.439804	0.258394	0.318651	0.0969223	1.05027	0.0624488
sp|P13929|ENOB_HUMAN	0.929612	0.219589	-1.12878	0.136109	1.72474	0.160342	-1.0316	0.133284
sp|P13987|CD59_HUMAN	-0.305294	0.319072	-0.395066	0.459306	-0.27988	0.250494	-0.385826	0.473311
sp|O75351|VPS4B_HUMAN	1.15626	0.218102	2.44528	0.549857	1.68042	0.506441	1.53587	0.20348
sp|P14209|CD99_HUMAN	-0.294878	0.200879	-0.198298	0.049449	-0.409937	0.358222	-0.329722	0.263335
sp|O60832|DKC1_HUMAN	-1.07988	0.0729463	1.00143	0.0440649	-0.73148	0.0445638	-0.892943	0.065245
sp|O75396|SC22B_HUMAN	0.270669	0.144826	-0.425833	0.241609	0.29041	0.130866	0.292389	0.178628
sp|P14550|AK1A1_HUMAN	-1.94258	0.127632	0.292388	0.133957	0.388159	0.153021	0.281702	0.0723268
sp|P14618|KPYM_HUMAN	0.499561	0.650453	0.519507	0.641826	0.529123	0.862297	0.36839	0.701089
sp|P14625|ENPL_HUMAN	0.282897	0.380281	0.427886	0.697492	0.223708	0.159479	-0.443305	0.260244
sp|O60885|BRD4_HUMAN	-5.52856	0.32508	-2.15346	0.286978	0.645008	0.0444259	-1.19714	0.288036
sp|P14678|RSMB_HUMAN	0.368496	0.273645	0.800301	0.492389	0.462877	0.383278	0.226004	0.226839
sp|O75038|PLCH2_HUMAN	0.663026	0.103188	-0.662379	0.136642	0.83758	0.136542	0.881916	0.209733
sp|O75489|NDUS3_HUMAN	0.412225	0.287299	0.522985	0.0748907	0.369073	0.0854622	0.482919	0.140189
sp|P15121|ALDR_HUMAN	-0.465283	0.27465	-1.08231	0.40273	0.509606	0.308292	0.688244	0.446714
sp|P15151|PVR_HUMAN	-1.33352	0.12552	-0.347392	0.141404	-0.422912	0.153073	-0.486159	0.244376
sp|O75607|NPM3_HUMAN	1.53641	0.132568	1.73361	0.240257	-1.11569	0.140029	1.40544	0.145543
sp|O75534|CSDE1_HUMAN	-2.04195	0.252159	1.15604	0.443823	0.966945	0.171415	0.575228	0.20816
sp|P15170|ERF3A_HUMAN	1.40559	0.0332621	0.554533	0.249	0.552351	0.150002	0.43848	0.205613
sp|P15291|B4GT1_HUMAN	-0.962555	0.761767	-1.33268	0.788712	-0.77966	0.607768	-0.707131	0.445401
sp|P15311|EZRI_HUMAN	0.287903	0.145004	0.461583	0.691228	0.340966	0.593188	0.335111	0.576603
sp|P15531|NDKA_HUMAN	0.319293	0.268475	0.433027	0.447674	0.410803	0.511375	0.311556	0.460055
sp|P15586|GNS_HUMAN	-0.336892	0.289867	-0.736384	0.446035	-0.584955	0.820065	-0.795012	0.617373
sp|O75787|RENR_HUMAN	-0.348875	0.120227	-0.513281	0.302956	-0.388116	0.172714	-0.299252	0.175004
sp|P15927|RFA2_HUMAN	-1.5116	0.182253	-0.414354	0.0982976	-1.15738	0.221878	-2.04481	0.194159
sp|P16035|TIMP2_HUMAN	-0.55102	0.456814	-0.788252	0.657121	-0.732582	0.709377	-0.568184	0.650814
sp|P16070|CD44_HUMAN	-0.213756	0.167854	-0.276629	0.239685	-0.267317	0.324998	-0.200689	0.27135
sp|O75340|PDCD6_HUMAN	-2.16123	0.378357	-1.3657	0.485903	-2.13872	0.252914	-2.35303	0.337846
sp|P16083|NQO2_HUMAN	0.26748	0.227295	0.360934	0.36853	0.420032	0.337324	0.469065	0.382579
sp|O75347|TBCA_HUMAN	-0.741532	0.62636	-0.508634	0.169187	-1.24475	0.660623	-0.84899	0.670238
sp|P16152|CBR1_HUMAN	0.147899	0.0342134	-2.67813	0.103105	0.569528	0.600297	0.382414	0.397068
sp|P16278|BGAL_HUMAN	-0.497082	0.363414	-0.349387	0.319256	-0.234923	0.198797	2.76289	0.19579
sp|P16403|H12_HUMAN	0.397039	0.196115	0.341304	0.0927107	0.438965	0.399016	0.432875	0.223455
sp|O75937|DNJC8_HUMAN	-2.04499	0.117988	-2.31209	0.267299	-0.846339	0.157356	-1.35798	0.131429
sp|O75940|SPF30_HUMAN	1.39446	0.0899998	-3.15974	0.210761	2.07768	0.136093	4.05711	0.161875
sp|O75976|CBPD_HUMAN	-0.157223	0.0297796	-0.195346	0.0309968	-0.222633	0.156495	-0.484601	0.365622
sp|P16870|CBPE_HUMAN	-0.731796	0.467743	-1.51422	0.669708	-0.590749	0.466737	-0.734206	0.642919
sp|P16949|STMN1_HUMAN	-0.633099	0.452432	0.83627	0.408248	-1.11895	0.530411	-1.10433	0.514459
sp|P16989|YBOX3_HUMAN	0.696106	0.16935	1.18492	0.388808	1.44156	0.230438	0.568227	0.138794
sp|P17096|HMGA1_HUMAN	0.352412	0.126215	0.72018	0.756163	0.425176	0.286335	0.516401	0.299913
sp|P17174|AATC_HUMAN	0.350841	0.136177	-0.778251	0.133845	0.505885	0.288416	0.529024	0.378395
sp|P17655|CAN2_HUMAN	-4.28264	0.0562164	0.202588	0.0759451	0.354545	0.235664	0.352543	0.202705
sp|O75683|SURF6_HUMAN	-0.71896	0.157499	1.32248	0.242563	-1.48049	0.157065	-2.56017	0.176762
sp|P17900|SAP3_HUMAN	-0.271884	0.0941034	-0.5023	0.394787	-0.589022	0.342322	-0.630969	0.545226
sp|P17931|LEG3_HUMAN	-0.673864	0.199361	0.455709	0.200629	0.629947	0.411924	0.53233	0.366564
sp|P17936|IBP3_HUMAN	-0.301071	0.181243	-0.245382	0.0985228	-0.549983	0.525619	-0.595938	0.655466
sp|O94901|SUN1_HUMAN	1.2282	0.246887	2.19727	0.303565	-1.44688	0.120989	2.6776	0.15279
sp|P17987|TCPA_HUMAN	-1.34856	0.177099	-1.61758	0.161544	-1.75405	0.0689734	0.18726	0.123884
sp|O94979|SC31A_HUMAN	0.324837	0.141467	-0.362828	0.138371	1.09408	0.161249	0.48598	0.0237296
sp|P18031|PTN1_HUMAN	-0.295054	0.247771	-0.650743	0.25574	-4.83564	0.336078	0.304758	0.0819844
sp|P18077|RL35A_HUMAN	-0.950295	0.0802755	-1.43995	0.183126	-0.397128	0.0203088	0.638117	0.0933845
sp|O94906|PRP6_HUMAN	0.49228	0.391653	0.862184	0.56837	0.332266	0.132693	0.350954	0.0846186
sp|P18206|VINC_HUMAN	0.219717	0.26072	1.0352	0.140842	1.23081	0.195336	-0.334116	0.272642
sp|O94973|AP2A2_HUMAN	-0.613062	0.0182727	-0.725539	0.321446	-1.06243	0.0866334	-0.833395	0.321101
sp|P18669|PGAM1_HUMAN	-3.14223	0.228378	0.320921	0.53164	0.319962	0.519761	0.366863	0.514845
sp|O95232|LC7L3_HUMAN	-1.03301	0.269997	-0.613716	0.133352	-0.667687	0.195253	-1.3288	0.360752
sp|P18827|SDC1_HUMAN	-0.282257	0.375112	-0.364609	0.486745	-0.29606	0.394973	-0.198148	0.240625
sp|P19013|K2C4_HUMAN	-2.66045	0.294256	-3.0186	0.284868	-4.60436	0.33255	-2.12502	0.259273
sp|P19021|AMD_HUMAN	-0.326252	0.307457	-0.365959	0.443898	-0.438855	0.634866	-0.25725	0.338827
sp|O95219|SNX4_HUMAN	-1.33018	0.117794	-1.95888	0.12699	0.948228	0.137299	-2.18665	0.203166
sp|P19105|ML12A_HUMAN	0.37378	0.251135	0.774065	0.488596	0.420345	0.317668	0.166919	0.0965582
sp|P19256|LFA3_HUMAN	-0.300398	0.531114	-0.224354	0.198217	-1.00688	0.998586	-0.598088	0.933083
sp|P19338|NUCL_HUMAN	-0.235007	0.0530658	0.836876	0.870803	0.398813	0.584942	0.741763	0.893105
sp|O95373|IPO7_HUMAN	-1.18563	0.136607	-1.37525	0.194767	-1.02503	0.203302	0.229136	0.223059
sp|P19623|SPEE_HUMAN	1.56682	0.0246325	-0.789867	0.32775	0.373074	0.0622827	-0.179051	0.106457
sp|P19823|ITIH2_HUMAN	-0.577947	0.275512	-1.50926	0.755667	-0.950036	0.826326	-1.38346	0.78958
sp|P19827|ITIH1_HUMAN	-0.307819	0.125627	-0.724951	0.453713	-0.507508	0.365231	-0.664148	0.524305
sp|P19883|FST_HUMAN	0.20619	0.0217505	0.364943	0.251922	0.16533	0.0205555	0.103498	0.00208991
sp|P20042|IF2B_HUMAN	0.328052	0.337422	0.343997	0.384882	0.296214	0.452121	0.316016	0.375076
sp|O95433|AHSA1_HUMAN	1.53677	0.188154	1.54483	0.237005	-2.76293	0.175085	1.55851	0.318741
sp|P20810|ICAL_HUMAN	0.255908	0.22734	0.46837	0.525101	0.317657	0.302524	0.423991	0.645009
sp|P20908|CO5A1_HUMAN	-0.562991	0.502226	-0.528683	0.530889	-0.592234	0.544138	-0.403319	0.406596
sp|O95782|AP2A1_HUMAN	0.418314	0.363351	0.29444	0.214946	0.700102	0.258413	0.584055	0.123858
sp|P20962|PTMS_HUMAN	0.288316	0.0807615	0.609136	0.444354	0.461973	0.38707	0.523381	0.505897
sp|O95801|TTC4_HUMAN	-1.93072	0.182035	2.37272	0.283872	-0.899489	0.064138	1.30313	0.249835
sp|P21266|GSTM3_HUMAN	0.441883	0.129027	0.433477	0.223183	0.544074	0.335503	0.501268	0.352675
sp|O95816|BAG2_HUMAN	0.407654	0.144103	0.557691	0.247626	-0.344024	0.0395479	-1.09359	0.0929874
sp|P21291|CSRP1_HUMAN	1.20688	0.307036	0.58181	0.271714	1.80305	0.45295	0.789209	0.401845
sp|P21333|FLNA_HUMAN	-0.859635	0.405772	0.453757	0.658801	0.323885	0.499566	-0.60963	0.316697
sp|O95994|AGR2_HUMAN	-0.41121	0.0154765	-1.12022	0.501615	-1.44448	0.756794	-1.524	0.762681
sp|P21741|MK_HUMAN	-0.518908	0.507159	-0.951823	0.864189	-0.630576	0.729727	-0.685998	0.684856
sp|P21980|TGM2_HUMAN	0.418257	0.049917	0.500972	0.412173	-1.72705	0.348698	0.301626	0.287
sp|P22061|PIMT_HUMAN	0.183129	0.0253284	-0.193764	0.232496	0.285776	0.344236	0.171257	0.0978788
sp|P22102|PUR2_HUMAN	0.83385	0.135772	0.843718	0.23967	0.978532	0.0568847	0.709547	0.255113
sp|P00374|DYR_HUMAN	1.42996	0.185732	-2.34866	0.244437	0.822637	0.0407716	1.47258	0.288251
sp|P22234|PUR6_HUMAN	0.51107	0.173392	0.973662	0.344499	0.889755	0.327321	-1.11967	0.18576
sp|P00390|GSHR_HUMAN	1.7984	0.20985	1.84344	0.160209	-1.18234	0.101213	-1.82822	0.124032
sp|P22314|UBA1_HUMAN	0.219993	0.0844833	-0.248255	0.0895837	0.31157	0.484499	0.339983	0.450168
sp|P22392|NDKB_HUMAN	-0.25623	0.110077	-0.674641	0.385028	0.300875	0.430427	0.262296	0.279332
sp|P00736|C1R_HUMAN	-0.732192	0.0232027	-2.48329	0.256353	-0.711326	0.05656	-1.25424	0.199526
sp|P22626|ROA2_HUMAN	0.265554	0.130171	0.904409	0.69253	0.404367	0.450492	0.635304	0.766799
sp|P22676|CALB2_HUMAN	0.441134	0.198453	0.268924	0.195641	0.25901	0.239843	0.344455	0.409369
sp|P22692|IBP4_HUMAN	-0.253705	0.61932	-0.276747	0.273414	-0.414722	0.85177	-0.417178	0.823697
sp|P23246|SFPQ_HUMAN	0.266253	0.217401	0.643083	0.555271	0.28995	0.182025	-1.63856	0.181803
sp|P23284|PPIB_HUMAN	-1.61898	0.148062	-3.61336	0.235178	-0.49377	0.491467	-0.237664	0.190645
sp|O95810|SDPR_HUMAN	-1.90919	0.0629301	0.827561	0.250372	0.567091	0.202931	0.651337	0.228937
sp|P23381|SYWC_HUMAN	0.321938	0.377429	0.253032	0.250357	0.410344	0.551872	0.221103	0.316036
sp|P23396|RS3_HUMAN	0.860406	0.468213	1.06925	0.545419	0.998523	0.531233	0.669285	0.471909
sp|P23526|SAHH_HUMAN	0.430191	0.271372	0.492727	0.557384	0.546952	0.734403	0.639822	0.805845
sp|P23528|COF1_HUMAN	0.500964	0.623344	0.978684	0.792075	0.778334	0.798406	0.605022	0.558528
sp|P24534|EF1B_HUMAN	0.350234	0.243504	0.671645	0.696165	0.251086	0.389653	0.394797	0.62968
sp|P24592|IBP6_HUMAN	-0.509667	0.361241	-0.501906	0.366082	-0.687159	0.66531	-0.55585	0.702632
sp|P02786|TFR1_HUMAN	-0.42946	0.158648	-0.742639	0.318624	-0.416073	0.172672	0.582662	0.146038
sp|P24752|THIL_HUMAN	-0.830423	0.0449465	-0.418786	0.156765	0.558657	0.223861	0.475233	0.389524
sp|P25398|RS12_HUMAN	-4.57142	0.280131	-3.2997	0.386278	0.284063	0.210393	-3.33239	0.218187
sp|P25788|PSA3_HUMAN	0.279935	0.310406	0.530358	0.933218	0.223524	0.308563	0.1767	0.165766
sp|P25789|PSA4_HUMAN	0.266333	0.142044	0.46804	0.659904	-0.351203	0.200667	0.273199	0.310856
sp|P26006|ITA3_HUMAN	0.883822	0.0223506	-0.541056	0.181469	-2.34285	0.400222	-4.06408	0.230497
sp|P26022|PTX3_HUMAN	-0.366402	0.412173	-0.65418	0.814406	-0.921857	0.882041	-1.15138	0.887958
sp|P26038|MOES_HUMAN	0.275246	0.25356	0.364549	0.541167	0.404682	0.730419	0.291784	0.645646
sp|P04183|KITH_HUMAN	1.0211	0.19251	1.93663	0.514283	-0.543729	0.0519111	0.737667	0.314923
sp|P26447|S10A4_HUMAN	0.217747	0.114156	0.417911	0.492508	0.409917	0.282439	-0.411382	0.2208
sp|P26572|MGAT1_HUMAN	-0.281955	0.0315168	-0.401651	0.207344	-0.371441	0.06041	-0.432587	0.386691
sp|P26583|HMGB2_HUMAN	0.365227	0.222809	0.900274	0.736645	0.81687	0.741037	0.647463	0.452892
sp|P26599|PTBP1_HUMAN	-0.370644	0.227361	0.435968	0.265804	0.588945	0.530806	0.515409	0.511854
sp|P05026|AT1B1_HUMAN	1.65786	0.197358	-2.53696	0.218642	-1.11295	0.10584	-4.38423	0.15126
sp|P26639|SYTC_HUMAN	0.630528	0.143765	0.514806	0.326256	0.487368	0.34035	0.467958	0.359532
sp|P26640|SYVC_HUMAN	0.666783	0.333093	0.539944	0.36936	0.278021	0.146945	0.409691	0.127141
sp|P26641|EF1G_HUMAN	1.14948	0.0781522	-0.631166	0.495457	-0.292506	0.191121	-0.400507	0.380785
sp|P27348|1433T_HUMAN	0.278217	0.255859	0.340879	0.356732	0.490084	0.7529	0.389998	0.658331
sp|P27361|MK03_HUMAN	0.68641	0.118829	-0.874501	0.0559109	0.717581	0.0255381	-1.11857	0.028202
sp|P05091|ALDH2_HUMAN	1.08617	0.286011	1.95326	0.50455	1.46406	0.531712	1.2432	0.484495
sp|P27695|APEX1_HUMAN	0.285245	0.149901	0.323753	0.329756	0.300424	0.137946	-1.09656	0.252913
sp|P27708|PYR1_HUMAN	-2.26445	0.128948	-1.07816	0.12448	2.50898	0.340904	-1.42807	0.220636
sp|P27816|MAP4_HUMAN	0.251371	0.203258	0.7175	0.865653	0.345769	0.444448	0.450227	0.698714
sp|P27918|PROP_HUMAN	-0.443584	0.557156	-0.743571	0.596509	-1.05378	0.689076	-0.821354	0.679684
sp|P05156|CFAI_HUMAN	-0.653787	0.333496	-0.743374	0.37031	-0.865789	0.332889	-0.817983	0.204291
sp|P28065|PSB9_HUMAN	0.341396	0.235238	0.264927	0.214831	0.341007	0.200513	-3.30145	0.108138
sp|P28066|PSA5_HUMAN	0.264851	0.200791	0.676418	0.868063	0.204762	0.131446	0.288202	0.442432
sp|P28072|PSB6_HUMAN	0.29136	0.257842	0.512029	0.398707	0.240692	0.247627	0.249986	0.0972189
sp|P28074|PSB5_HUMAN	0.192322	0.217303	0.308756	0.379886	-0.166995	0.218626	-0.151673	0.0727214
sp|P05783|K1C18_HUMAN	0.593253	0.475164	0.857968	0.647283	0.708943	0.425431	-0.936248	0.114161
sp|P28300|LYOX_HUMAN	-0.31493	0.204714	-0.444789	0.317175	-0.455121	0.42389	-0.437272	0.352856
sp|P06132|DCUP_HUMAN	1.81475	0.0863466	-1.92983	0.159808	-0.419826	0.0609862	0.602031	0.257113
sp|P28482|MK01_HUMAN	-0.76632	0.0278312	0.890885	0.188603	0.581779	0.173787	1.07568	0.206094
sp|P28799|GRN_HUMAN	-0.598161	0.401595	-0.48518	0.339919	-0.785699	0.687782	-0.501652	0.4019
sp|P28838|AMPL_HUMAN	0.32975	0.0759759	0.300519	0.349299	-0.285032	0.173621	0.240004	0.272379
sp|P29034|S10A2_HUMAN	-0.210926	0.170115	-0.180134	0.18143	-0.28237	0.208218	-0.327741	0.203312
sp|P06703|S10A6_HUMAN	0.306698	0.0622976	0.489477	0.166193	-0.498924	0.147872	-2.07663	0.0878066
sp|P29218|IMPA1_HUMAN	-0.258666	0.243951	-0.514135	0.293038	-3.45784	0.113836	0.263829	0.198311
sp|P29279|CTGF_HUMAN	0.231906	0.161476	0.58093	0.414248	-1.44558	0.907946	-1.44301	0.896267
sp|P06681|CO2_HUMAN	1.45453	0.116292	5.67932	0.230331	-2.43278	0.366489	-1.2973	0.14023
sp|P29373|RABP2_HUMAN	2.11618	0.130907	-5.09476	0.207815	-2.65285	0.150992	-1.42648	0.108693
sp|P29401|TKT_HUMAN	-1.19903	0.0287359	0.166616	0.138975	0.310902	0.469522	0.357854	0.676542
sp|P06730|IF4E_HUMAN	1.22592	0.244861	1.13523	0.124339	1.3831	0.103458	1.25366	0.193815
sp|P29590|PML_HUMAN	0.22902	0.0766957	0.380982	0.286192	0.379308	0.285083	0.507585	0.591622
sp|P29692|EF1D_HUMAN	-0.285126	0.254418	0.581214	0.356523	0.46364	0.327882	0.387876	0.39897
sp|P29966|MARCS_HUMAN	0.42302	0.363694	0.819118	0.875505	0.513565	0.728174	0.485046	0.607763
sp|P30040|ERP29_HUMAN	-0.311411	0.194882	-0.607317	0.625926	-0.221241	0.193035	-0.436481	0.650036
sp|P30041|PRDX6_HUMAN	-1.57689	0.640568	-1.53896	0.498456	-1.49534	0.489247	0.414609	0.436801
sp|P07225|PROS_HUMAN	-0.609354	0.320948	-0.711511	0.384168	-0.610299	0.435636	-0.587457	0.222815
sp|P07099|HYEP_HUMAN	1.40617	0.29762	-3.66682	0.262935	1.27694	0.117228	-1.87676	0.186613
sp|P30043|BLVRB_HUMAN	0.671029	0.0236613	-0.698272	0.386129	0.569723	0.0602303	0.829192	0.238413
sp|P30046|DOPD_HUMAN	0.611194	0.071728	0.500157	0.223221	0.451653	0.291795	2.85167	0.526358
sp|P30048|PRDX3_HUMAN	-0.12502	0.129203	-0.332078	0.441353	0.418858	0.552747	0.277316	0.399523
sp|P30050|RL12_HUMAN	0.224248	0.285094	0.370462	0.263879	0.146186	0.0771406	-0.1736	0.266597
sp|P30085|KCY_HUMAN	0.650018	0.179055	-0.340243	0.274728	0.250568	0.137446	0.573362	0.346312
sp|P30086|PEBP1_HUMAN	0.179616	0.145753	0.223119	0.381617	0.328055	0.796554	0.39462	0.835244
sp|P30101|PDIA3_HUMAN	0.211027	0.11112	0.689101	0.776119	0.173577	0.101174	0.273696	0.259105
sp|P30153|2AAA_HUMAN	-1.54768	0.201053	0.302798	0.248058	0.234006	0.173915	0.330372	0.347769
sp|P07814|SYEP_HUMAN	-1.20629	0.157714	-2.62264	0.67207	-1.65383	0.652248	-2.28335	0.625826
sp|P30520|PURA2_HUMAN	0.62634	0.322939	0.356698	0.235192	0.593826	0.277936	0.782228	0.41518
sp|P30530|UFO_HUMAN	-0.268362	0.240165	-0.314242	0.365261	-0.751767	0.78068	-0.627939	0.866516
sp|P30566|PUR8_HUMAN	-3.33847	0.288912	-0.86554	0.0721257	-1.39313	0.112216	-1.96179	0.107744
sp|P30626|SORCN_HUMAN	0.897265	0.0954207	Infinity	0	0.661182	0.0838134	-0.636864	0.0992518
sp|P08134|RHOC_HUMAN	0.232894	0.0286728	-0.376203	0.315847	-0.499524	0.482426	-0.703173	0.761574
sp|P30740|ILEU_HUMAN	0.207342	0.109833	-0.250626	0.190654	0.243617	0.45717	0.137288	0.137483
sp|P31040|SDHA_HUMAN	0.472169	0.122952	1.01754	0.0475283	0.779695	0.0775369	-0.439618	0.122755
sp|P07954|FUMH_HUMAN	1.28496	0.325561	0.600688	0.47706	0.42245	0.358183	0.38264	0.386814
sp|P31150|GDIA_HUMAN	0.256277	0.218381	0.184145	0.208384	0.364656	0.39858	0.28915	0.486512
sp|P08243|ASNS_HUMAN	-1.86147	0.0998773	-1.1276	0.132549	1.03601	0.208984	-2.08684	0.185283
sp|P08397|HEM3_HUMAN	0.213391	0.0732463	0.306239	0.113107	0.534578	0.278153	0.527784	0.214192
sp|P31153|METK2_HUMAN	0.35864	0.528805	0.457401	0.552451	0.386471	0.525754	0.346109	0.39914
sp|P08133|ANXA6_HUMAN	-0.91635	0.25905	-1.81666	0.134546	-1.2283	0.152125	-2.0141	0.167466
sp|P31431|SDC4_HUMAN	-0.398946	0.602761	-0.574956	0.772939	-0.500332	0.774919	-0.361374	0.744556
sp|P31629|ZEP2_HUMAN	0.569307	0.278292	0.386163	0.197775	0.388758	0.23598	-0.953761	0.218194
sp|P31689|DNJA1_HUMAN	0.665574	0.0554016	1.8521	0.0776706	1.56784	0.0821662	-0.707931	0.462151
sp|P31937|3HIDH_HUMAN	0.190388	0.0186951	-0.201251	0.0320648	0.553792	0.515057	0.565658	0.537468
sp|P31942|HNRH3_HUMAN	0.36774	0.0290541	1.39664	0.271967	0.600439	0.223792	0.37427	0.185611
sp|P08294|SODE_HUMAN	-0.382597	0.352309	-0.511096	0.47046	-0.583642	0.500465	-0.599726	0.495478
sp|P31943|HNRH1_HUMAN	0.444615	0.270374	1.00951	0.548486	0.476676	0.39168	0.459989	0.378782
sp|P08758|ANXA5_HUMAN	-2.3527	0.0404383	3.45506	0.0280083	2.94355	0.0115966	-5.93328	0.556418
sp|P31946|1433B_HUMAN	0.21491	0.288615	0.397125	0.6867	0.439676	0.775844	0.4737	0.859138
sp|P31947|1433S_HUMAN	0.318635	0.233645	0.347819	0.413081	0.500577	0.609339	0.456543	0.60736
sp|P31948|STIP1_HUMAN	0.223695	0.193765	0.362943	0.565054	0.327605	0.558279	0.29607	0.407754
sp|P31949|S10AB_HUMAN	-0.609484	0.53604	-0.536551	0.33456	-0.667847	0.453155	-0.464243	0.417083
sp|P08579|RU2B_HUMAN	1.40627	0.0922036	0.71081	0.0456638	1.08207	0.0268085	0.701954	0.0886533
sp|P32004|L1CAM_HUMAN	-0.320021	0.274474	-0.361168	0.333314	-0.371116	0.490773	-0.342629	0.255451
sp|P32119|PRDX2_HUMAN	-0.551649	0.319623	-1.18863	0.575007	-0.643114	0.461867	-0.745432	0.452067
sp|P32320|CDD_HUMAN	0.361508	0.0913728	0.404255	0.407432	0.45909	0.306238	0.287557	0.199438
sp|P08621|RU17_HUMAN	-6.60792	0.186331	2.41671	0.0590889	-3.11287	0.166877	-1.51687	0.108094
sp|P32456|GBP2_HUMAN	0.894024	0.129041	-0.517671	0.60225	-1.1084	0.769914	-1.42088	0.775463
sp|P09234|RU1C_HUMAN	0.703176	0.477574	0.956711	0.715269	1.09281	0.501269	0.423868	0.360985
sp|P33176|KINH_HUMAN	-0.664081	0.324141	0.819984	0.395477	-0.844441	0.49883	-0.919959	0.474467
sp|P33240|CSTF2_HUMAN	0.87038	0.0647271	1.25021	0.168674	-1.04286	0.120925	1.68904	0.0671802
sp|P33316|DUT_HUMAN	0.265633	0.141991	0.702634	0.604195	0.286757	0.388358	0.492573	0.565578
sp|P09488|GSTM1_HUMAN	0.915614	0.203351	2.20587	0.111438	0.63791	0.262184	-2.19949	0.191936
sp|P33991|MCM4_HUMAN	0.175548	0.0462122	0.244315	0.0744993	0.176144	0.0938284	-0.217948	0.281116
sp|P33993|MCM7_HUMAN	-1.53806	0.244568	-1.90512	0.154542	1.39859	0.150656	2.20139	0.0968105
sp|P34932|HSP74_HUMAN	0.292981	0.167003	0.308808	0.196333	-0.246585	0.229315	0.17379	0.156783
sp|P34949|MPI_HUMAN	1.62626	0.12815	-2.42659	0.190917	1.38138	0.0950307	-2.50177	0.145481
sp|P09622|DLDH_HUMAN	-0.939978	0.268717	-0.409573	0.114411	0.51511	0.10542	0.528302	0.108622
sp|P35052|GPC1_HUMAN	-0.45633	0.498831	-0.638067	0.579414	-0.409617	0.472462	-0.255134	0.169512
sp|P08237|PFKAM_HUMAN	3.47729	0.566719	2.20533	0.0632448	3.39904	0.562507	2.46487	0.182041
sp|P35241|RADI_HUMAN	0.562628	0.239602	0.502717	0.303106	0.269038	0.21873	0.283205	0.122847
sp|P0CAP1|MYZAP_HUMAN	1.80487	0.0594418	-2.70827	0.274782	3.89062	0.219136	3.81673	0.332927
sp|P09525|ANXA4_HUMAN	1.03346	0.024327	-1.23271	0.11233	3.32266	0.0641655	2.82226	0.475433
sp|P0CW22|RS17L_HUMAN	-2.92584	0.122373	-1.90243	0.0300753	0.455123	0.167445	-1.80827	0.155192
sp|P35268|RL22_HUMAN	-1.14098	0.26611	0.624222	0.508046	0.632172	0.682783	0.493669	0.524359
sp|P35269|T2FA_HUMAN	-1.81997	0.103873	-0.498324	0.282607	-0.46081	0.29651	-1.06234	0.56553
sp|P10253|LYAG_HUMAN	-0.599463	0.310007	-0.735181	0.397216	-0.52387	0.389496	-0.456841	0.425128
sp|P35318|ADML_HUMAN	-0.309903	0.244375	0.679385	0.685799	0.367816	0.175856	0.808856	0.709863
sp|P35520|CBS_HUMAN	-0.325615	0.0455015	1.88985	0.237051	0.217036	0.0752136	-0.23315	0.0660267
sp|P09758|TACD2_HUMAN	-0.338806	0.115938	0.890953	0.224478	-0.771269	0.313353	-0.687332	0.302359
sp|P09874|PARP1_HUMAN	4.64345	0.195808	1.14352	0.175179	2.64603	0.294113	0.298188	0.268851
sp|P35573|GDE_HUMAN	-1.65056	0.150263	-1.17675	0.234738	2.19452	0.0717492	3.92664	0.163092
sp|P08779|K1C16_HUMAN	-0.704186	0.0197328	-0.910543	0.0220292	-1.64064	0.120054	-1.28096	0.0892399
sp|P35579|MYH9_HUMAN	2.04103	0.159766	-0.577892	0.305234	-1.20644	0.178918	-1.76113	0.118577
sp|P09972|ALDOC_HUMAN	0.545258	0.117739	0.847004	0.230761	1.32218	0.146092	1.62553	0.172459
sp|P35613|BASI_HUMAN	-0.421388	0.347215	-0.278829	0.318487	-0.364807	0.279472	-0.188544	0.100728
sp|P09110|THIK_HUMAN	2.36681	0.375746	-2.06981	0.13539	3.47579	0.327809	4.05536	0.329152
sp|P35625|TIMP3_HUMAN	-0.433324	0.4403	-0.736713	0.800972	-0.713344	0.638322	-0.784141	0.698602
sp|P35998|PRS7_HUMAN	-3.09572	0.157362	1.26976	0.384498	1.95151	0.291089	1.46923	0.157848
sp|P36404|ARL2_HUMAN	2.24044	0.159879	-1.17463	0.0364864	2.25141	0.101154	1.9886	0.170429
sp|P36551|HEM6_HUMAN	-0.417637	0.248025	-0.40077	0.140088	1.41353	0.260281	0.68292	0.448962
sp|P36776|LONM_HUMAN	-2.1402	0.218825	-2.41382	0.245919	1.31099	0.175142	-2.49646	0.105925
sp|P36871|PGM1_HUMAN	0.469557	0.361815	0.942911	0.623845	0.542734	0.598575	0.447035	0.357735
sp|P36955|PEDF_HUMAN	-0.244304	0.0422953	-0.506459	0.374888	-0.323849	0.221525	-0.638137	0.781023
sp|P11766|ADHX_HUMAN	0.37737	0.14198	0.525407	0.0653734	0.614143	0.362388	0.479206	0.25248
sp|P37802|TAGL2_HUMAN	0.309436	0.319366	0.328958	0.429392	0.436373	0.604829	0.370453	0.543446
sp|P37837|TALDO_HUMAN	0.242741	0.231853	0.349941	0.525718	0.433038	0.857434	0.505711	0.779102
sp|P38159|RBMX_HUMAN	1.50681	0.282673	0.603375	0.377335	0.26399	0.0826734	0.600264	0.424901
sp|P38646|GRP75_HUMAN	0.206137	0.128066	1.1662	0.365671	0.615841	0.588613	0.29037	0.391057
sp|P38919|IF4A3_HUMAN	0.243575	0.203299	-0.51426	0.259657	0.283366	0.148649	-1.4202	0.269967
sp|P11498|PYC_HUMAN	-1.10468	0.0500534	0.755369	0.0489878	-1.14402	0.182636	-0.595542	0.0547452
sp|P39060|COIA1_HUMAN	-0.574982	0.746661	-0.924566	0.728312	-0.510833	0.634884	-0.275131	0.351188
sp|P39687|AN32A_HUMAN	0.158294	0.145315	0.499984	0.665165	0.384319	0.57735	0.449311	0.694827
sp|P40121|CAPG_HUMAN	-0.205294	0.121592	-0.436628	0.27422	0.565348	0.554425	0.517018	0.571416
sp|P40189|IL6RB_HUMAN	-0.745528	0.245925	-0.664941	0.299263	-0.600752	0.261012	-1.20172	0.464156
sp|P11940|PABP1_HUMAN	-1.72008	0.199724	3.02277	0.346051	3.62085	0.316593	2.88149	0.225173
sp|P13073|COX41_HUMAN	-2.00665	0.374971	-2.21786	0.45473	-1.71117	0.0387967	-1.67716	0.518922
sp|P40227|TCPZ_HUMAN	0.419752	0.231918	0.468769	0.501715	0.356208	0.0919463	0.308678	0.189862
sp|P40261|NNMT_HUMAN	0.424397	0.149096	-1.80472	0.278209	1.05777	0.526794	0.809405	0.328496
sp|P40429|RL13A_HUMAN	0.255077	0.0416361	0.269514	0.0617431	0.393188	0.419572	0.339804	0.365016
sp|P40925|MDHC_HUMAN	0.227229	0.160215	0.263908	0.255324	0.339146	0.415563	0.407683	0.758672
sp|P40926|MDHM_HUMAN	0.203637	0.0408661	0.210453	0.154478	0.44608	0.501022	0.456387	0.709758
sp|P41091|IF2G_HUMAN	0.310689	0.255156	0.356936	0.260606	0.356935	0.492146	0.279401	0.29306
sp|P12956|XRCC6_HUMAN	-3.2952	0.159781	0.514159	0.187252	-3.23346	0.202973	-4.67164	0.201195
sp|P13726|TF_HUMAN	0.271229	0.0286589	-0.520179	0.0285609	-0.30161	0.136853	-0.48439	0.123387
sp|P41250|SYG_HUMAN	0.306711	0.2657	0.36836	0.27689	0.43081	0.277329	0.523183	0.382133
sp|P41252|SYIC_HUMAN	1.09587	0.0712378	-3.55913	0.191769	0.732735	0.103874	0.917989	0.264831
sp|P41567|EIF1_HUMAN	0.396923	0.367839	0.619551	0.636003	0.506978	0.545282	0.453516	0.489648
sp|P13647|K2C5_HUMAN	-1.35794	0.0837314	2.84297	0.184549	-3.06533	0.102	-3.30713	0.116289
sp|P42330|AK1C3_HUMAN	1.14609	0.161018	0.875618	0.206821	0.831919	0.299291	0.851583	0.403067
sp|P13797|PLST_HUMAN	-2.43395	0.147305	0.993368	0.256247	1.37205	0.167485	2.03983	0.204504
sp|P42785|PCP_HUMAN	-0.41997	0.466353	-0.396947	0.546987	-0.427031	0.561485	-0.219192	0.238656
sp|P43003|EAA1_HUMAN	-0.570168	0.246209	-0.709615	0.452493	-0.889132	0.602459	-0.986838	0.594275
sp|P43251|BTD_HUMAN	-0.364628	0.249962	-0.512669	0.543766	-0.523708	0.534616	-0.322504	0.30633
sp|P14868|SYDC_HUMAN	-1.44777	0.170344	-0.614207	0.0909816	-1.70807	0.0559572	-0.485212	0.0487815
sp|P14174|MIF_HUMAN	-1.4035	0.137831	-1.45628	0.146203	2.34081	0.282924	-0.897985	0.111175
sp|P14923|PLAK_HUMAN	-1.71867	0.0938408	-1.36719	0.0282344	-0.842338	0.00172283	-1.09842	0.00591404
sp|P43487|RANG_HUMAN	-3.92511	0.244771	0.621912	0.645061	0.40004	0.516749	0.504661	0.54529
sp|P14314|GLU2B_HUMAN	-0.780264	0.155657	1.79325	0.1174	-1.09569	0.161913	-1.19456	0.263662
sp|P43490|NAMPT_HUMAN	0.499907	0.214	-0.527593	0.317436	0.479432	0.418362	0.4113	0.437434
sp|P45877|PPIC_HUMAN	0.312673	0.50087	0.375205	0.531157	0.987793	0.265942	-0.190944	0.209024
sp|P46013|KI67_HUMAN	-0.359184	0.107869	-0.658902	0.216486	-0.514691	0.185362	-0.91819	0.210955
sp|P46108|CRK_HUMAN	-0.940865	0.281564	-0.485746	0.22242	-0.337924	0.108582	0.913225	0.207653
sp|P46776|RL27A_HUMAN	0.349166	0.246685	0.337573	0.231612	0.420262	0.274315	0.575327	0.414759
sp|P46777|RL5_HUMAN	0.520101	0.423579	0.914229	0.685684	0.574649	0.563683	0.675937	0.620903
sp|P13995|MTDC_HUMAN	0.623796	0.0378349	-3.36492	0.446587	0.878344	0.395698	-0.246288	0.285367
sp|P15313|VATB1_HUMAN	1.95563	0.177922	-1.0834	0.216394	-0.63981	0.269765	-1.4053	0.414854
sp|P46782|RS5_HUMAN	-1.80974	0.172896	-2.85529	0.243972	-2.21025	0.177321	0.169283	0.030457
sp|P15374|UCHL3_HUMAN	-1.47165	0.00326633	2.90589	0.400428	1.6459	0.127596	2.97492	0.183684
sp|P46783|RS10_HUMAN	-2.67881	0.136456	-2.80685	0.103172	-2.03555	0.122945	-1.61066	0.0903977
sp|P46821|MAP1B_HUMAN	0.16228	0.0056247	-0.370366	0.114828	-0.40901	0.226912	-0.573206	0.446136
sp|P15924|DESP_HUMAN	1.36893	0.138162	1.402	0.266825	-1.37315	0.0828882	0.901261	0.0189474
sp|P46940|IQGA1_HUMAN	0.390215	0.187836	0.62043	0.0890236	0.345848	0.186663	0.317426	0.279383
sp|P47755|CAZA2_HUMAN	0.252313	0.0442163	0.232546	0.124256	0.437875	0.467629	0.380914	0.237708
sp|P47813|IF1AX_HUMAN	0.287491	0.231496	0.532377	0.557044	0.453569	0.529478	0.576114	0.636354
sp|P16885|PLCG2_HUMAN	-0.736265	0.122362	-1.39336	0.121806	-2.83228	0.15255	-1.51833	0.116232
sp|P16930|FAAA_HUMAN	-0.414053	0.0450086	-0.424061	0.042787	-0.447791	0.0774083	-0.7617	0.0413787
sp|P16144|ITB4_HUMAN	-2.16479	0.408248	1.37581	0.367051	-1.0796	0.38013	1.90096	0.4059
sp|P47914|RL29_HUMAN	-1.85163	0.0888895	0.892168	0.26717	0.837042	0.0569066	0.734602	0.0532896
sp|P48047|ATPO_HUMAN	-0.501473	0.0778308	-0.733026	0.246211	-0.729552	0.416195	-0.94891	0.364872
sp|P16220|CREB1_HUMAN	-2.16851	0.0420941	-2.32607	0.270304	1.34857	0.302216	2.75504	0.09002
sp|P48147|PPCE_HUMAN	1.20726	0.129742	-1.96328	0.11334	-2.4003	0.117419	2.36907	0.242191
sp|P14927|QCR7_HUMAN	-1.52458	0.158405	-2.01041	0.25004	-1.60921	0.187041	-2.04619	0.115287
sp|P48444|COPD_HUMAN	0.211674	0.0739073	0.293958	0.144201	0.346242	0.368083	0.338424	0.328937
sp|P16422|EPCAM_HUMAN	-2.42538	0.0766579	3.52331	0.137714	0.785412	0.233483	3.54342	0.325799
sp|P17612|KAPCA_HUMAN	0.317306	0.154346	0.474705	0.286662	0.45082	0.132606	-0.480497	0.266516
sp|P48643|TCPE_HUMAN	0.240898	0.0656222	0.49977	0.454201	0.19133	0.066019	0.395325	0.347178
sp|P48681|NEST_HUMAN	-0.853023	0.200882	-1.36623	0.543452	-0.66698	0.370791	-1.33269	0.535022
sp|P48723|HSP13_HUMAN	-0.289858	0.320222	-0.397715	0.375933	-0.370892	0.417664	0.844802	0.113068
sp|P48960|CD97_HUMAN	-2.46272	0.185975	0.773313	0.146457	-1.13223	0.246804	1.18494	0.185379
sp|P49189|AL9A1_HUMAN	-0.827361	0.199765	-0.625963	0.105258	-0.835631	0.190096	0.636433	0.223919
sp|P49207|RL34_HUMAN	-0.201961	0.0428133	-1.23905	0.157803	-0.63358	0.0302339	-0.586534	0.110932
sp|P49321|NASP_HUMAN	-2.908	0.0951019	1.05012	0.24993	-4.04058	0.142325	0.867173	0.238572
sp|P49327|FAS_HUMAN	0.528302	0.375662	0.377644	0.216099	0.708232	0.530815	0.431911	0.356955
sp|P49368|TCPG_HUMAN	0.377879	0.189758	0.442277	0.368801	0.244905	0.200874	-0.547243	0.234247
sp|P49419|AL7A1_HUMAN	2.01952	0.237112	1.99578	0.315283	-0.846735	0.0626965	-1.16022	0.0332495
sp|P49454|CENPF_HUMAN	0.47662	0.0368807	-0.62414	0.47178	-0.595374	0.426992	-0.779014	0.465998
sp|P49720|PSB3_HUMAN	0.31648	0.16678	0.398739	0.441398	0.257661	0.220445	0.313299	0.402242
sp|P49721|PSB2_HUMAN	-4.46324	0.185505	0.56418	0.507267	0.207766	0.1472	0.240886	0.218513
sp|P17844|DDX5_HUMAN	-0.504748	0.08894	-2.68479	0.341676	0.429113	0.172818	-0.431954	0.0272919
sp|P49915|GUAA_HUMAN	0.946502	0.21722	2.64078	0.207784	-1.12227	0.048033	0.330327	0.270831
sp|P19367|HXK1_HUMAN	0.243048	0.111251	0.452398	0.263504	-2.42556	0.203082	0.842098	0.168118
sp|P20618|PSB1_HUMAN	0.628671	0.244473	0.721707	0.318827	0.875776	0.298823	1.0575	0.186675
sp|P17980|PRS6A_HUMAN	0.997608	0.375684	1.93208	0.479712	3.04693	0.597841	3.4082	0.495259
sp|P20839|IMDH1_HUMAN	2.42966	0.118448	-2.19135	0.0802903	2.13985	0.191136	2.55727	0.240035
sp|P50395|GDIB_HUMAN	0.2571	0.218707	0.359168	0.438123	0.394067	0.429227	0.385944	0.527162
sp|P18124|RL7_HUMAN	-2.39283	0.142303	-1.949	0.367788	-1.98063	0.226886	-1.0434	0.225444
sp|P50453|SPB9_HUMAN	0.31915	0.036654	-0.816548	0.188373	0.466303	0.604626	0.405748	0.621742
sp|P50502|F10A1_HUMAN	0.266305	0.118412	0.525848	0.585074	0.378149	0.493985	0.394888	0.505367
sp|P20290|BTF3_HUMAN	3.32143	0.495927	3.20994	0.368194	2.21325	0.362384	2.78011	0.0684873
sp|P50552|VASP_HUMAN	0.592598	0.297393	1.19916	0.577373	0.871094	0.51386	0.998112	0.496927
sp|P18859|ATP5J_HUMAN	-1.65269	0.138574	-0.822093	0.344017	1.35694	0.114872	-0.705531	0.0745944
sp|P50748|KNTC1_HUMAN	2.46729	0.144918	1.34429	0.150328	0.856574	0.285525	0.594313	0.283853
sp|P50851|LRBA_HUMAN	1.5593	0.471905	1.23248	0.173295	1.69987	0.652401	1.87701	0.754778
sp|P50895|BCAM_HUMAN	-0.354906	0.108628	-0.469507	0.189494	-0.680853	0.0977648	-0.350627	0.138846
sp|P20700|LMNB1_HUMAN	-0.93243	0.0640755	0.587623	0.340779	0.456083	0.135628	0.593489	0.429071
sp|P50897|PPT1_HUMAN	-0.588123	0.613483	-1.17515	0.833254	-1.06215	0.920377	-0.370126	0.333995
sp|P50990|TCPQ_HUMAN	0.428524	0.222451	0.514028	0.443251	0.319257	0.266823	-0.347206	0.254312
sp|P21589|5NTD_HUMAN	-0.694075	0.105558	-0.838695	0.0840024	-0.276643	0.0195978	-0.754576	0.0542592
sp|P50991|TCPD_HUMAN	0.27332	0.344308	0.119331	0.319952	0.199198	0.34038	0.14833	0.0161589
sp|P51397|DAP1_HUMAN	-0.713972	0.115134	-1.08938	0.364412	-0.602022	0.361739	-0.647126	0.2121
sp|P51532|SMCA4_HUMAN	-1.17454	0.283285	0.633422	0.283314	0.489091	0.254472	0.564646	0.0776207
sp|P22059|OSBP1_HUMAN	1.91021	0.378622	1.50144	0.252281	1.69887	0.0887946	1.75035	0.036107
sp|P21281|VATB2_HUMAN	-2.14406	0.274347	1.5209	0.203913	1.83452	0.341742	1.77627	0.196035
sp|P21283|VATC1_HUMAN	0.261565	0.0947285	0.400117	0.205184	0.444359	0.353232	-3.12392	0.426461
sp|P21912|SDHB_HUMAN	-1.45307	0.3871	-1.67712	0.351733	-0.933928	0.188735	-0.723285	0.204634
sp|P51991|ROA3_HUMAN	0.322411	0.245603	0.691058	0.472844	0.879517	0.56801	0.75044	0.518277
sp|P23193|TCEA1_HUMAN	1.14337	0.0176462	0.903869	0.0316626	0.867052	0.124143	0.932399	0.064144
sp|P52209|6PGD_HUMAN	-0.204334	0.0926753	-0.353903	0.244535	0.303202	0.24543	0.495864	0.50102
sp|P52292|IMA1_HUMAN	1.1764	0.113413	-0.570623	0.394743	-0.444078	0.2866	-0.457859	0.42303
sp|P52565|GDIR1_HUMAN	0.298815	0.565526	0.365347	0.830229	0.474097	0.886426	0.459093	0.946925
sp|P52566|GDIR2_HUMAN	0.372082	0.493415	0.565562	0.562886	0.440687	0.484988	0.362755	0.39442
sp|P23588|IF4B_HUMAN	-3.74261	0.1307	-2.92387	0.140751	1.49491	0.136814	1.34663	0.381895
sp|P52789|HXK2_HUMAN	1.39096	0.186158	2.35396	0.343342	1.40932	0.135735	1.62705	0.247736
sp|P52823|STC1_HUMAN	-0.846024	0.0836642	0.548651	0.613067	1.09653	0.839431	1.38531	0.894813
sp|P52907|CAZA1_HUMAN	0.479035	0.419647	0.538667	0.58356	0.676594	0.593825	0.481865	0.537472
sp|P24928|RPB1_HUMAN	-0.435471	0.0707465	-0.666176	0.370918	-1.15772	0.638289	-1.66602	0.736039
sp|P53004|BIEA_HUMAN	0.188901	0.178339	-0.502659	0.0629071	0.436469	0.416597	0.484515	0.614912
sp|P23368|MAOM_HUMAN	-2.41786	0.235126	2.91733	0.140381	-1.09462	0.0811761	2.72249	0.315854
sp|P53396|ACLY_HUMAN	-1.13002	0.123814	1.12327	0.214784	-1.05969	0.131983	-2.69428	0.209829
sp|P25787|PSA2_HUMAN	-0.234765	0.192653	1.37851	0.10956	1.73158	0.114485	-0.422059	0.251613
sp|P53621|COPA_HUMAN	-1.49152	0.813976	-2.02865	0.74015	-1.58735	0.675014	-0.402975	0.0910771
sp|P53634|CATC_HUMAN	0.370648	0.14611	-0.60059	0.279709	-0.445582	0.295577	2.1593	0.225611
sp|P53675|CLH2_HUMAN	0.23099	0.131126	0.418437	0.408356	0.399943	0.478017	0.381766	0.543998
sp|P53992|SC24C_HUMAN	-1.16172	0.154254	-0.76435	0.194313	-0.787747	0.220352	-1.28689	0.292436
sp|P53999|TCP4_HUMAN	-0.809934	0.588833	-0.825577	0.449479	-0.719679	0.556031	0.523278	0.42456
sp|P26373|RL13_HUMAN	-2.19142	0.200718	-3.01155	0.178314	-1.80874	0.184886	2.86639	0.139291
sp|P54136|SYRC_HUMAN	-2.30286	0.112795	-2.48234	0.238339	-1.12203	0.10959	-2.6741	0.246142
sp|P54578|UBP14_HUMAN	-0.471787	0.035482	0.196184	0.0459739	0.222565	0.0925858	0.312787	0.306811
sp|P54652|HSP72_HUMAN	0.464124	0.262231	0.561104	0.381289	0.34021	0.0461165	0.43352	0.107749
sp|P54727|RD23B_HUMAN	-1.63924	0.168226	0.671443	0.426202	0.507735	0.40329	0.442646	0.409605
sp|P23434|GCSH_HUMAN	-1.91183	0.183025	2.29495	0.102103	1.59414	0.208069	0.612607	0.0511064
sp|P25705|ATPA_HUMAN	0.434425	0.0262761	0.509226	0.0283785	-1.79794	0.121096	-2.04527	0.0821722
sp|P26885|FKBP2_HUMAN	0.729554	0.118136	1.86111	0.079032	-0.381376	0.0356769	-0.821092	0.373798
sp|P54803|GALC_HUMAN	-0.568575	0.355914	-1.10002	0.496368	-0.658812	0.383864	-0.700425	0.551333
sp|P54819|KAD2_HUMAN	0.903905	0.0401595	-1.6701	0.224478	1.02918	0.387745	1.02789	0.322319
sp|P27797|CALR_HUMAN	-1.94775	0.629076	1.17266	0.494857	-2.46269	0.501134	-0.339503	0.159384
sp|P55058|PLTP_HUMAN	-5.2265	0.29216	0.902771	0.31988	0.766399	0.303385	-1.34732	0.226362
sp|P55072|TERA_HUMAN	0.934921	0.708332	0.837962	0.637103	0.669556	0.637175	-1.27046	0.342659
sp|P26368|U2AF2_HUMAN	0.73881	0.0315557	1.39986	0.0810081	1.17584	0.07612	0.995602	0.0420974
sp|P28070|PSB4_HUMAN	0.559398	0.091914	1.02729	0.282623	0.587467	0.0772823	0.700169	0.172358
sp|P55209|NP1L1_HUMAN	-0.970864	0.491464	0.827213	0.622569	0.500925	0.522127	-1.28155	0.530092
sp|P55263|ADK_HUMAN	0.425661	0.0167781	0.477606	0.0540616	0.762044	0.289285	0.572717	0.0555714
sp|P55265|DSRAD_HUMAN	0.896089	0.757247	0.998664	0.571803	1.00266	0.84001	0.640072	0.717656
sp|P55268|LAMB2_HUMAN	-0.61261	0.246833	-0.726596	0.447615	-0.354264	0.301458	-0.312172	0.163065
sp|P55287|CAD11_HUMAN	-0.465872	0.509115	-0.75037	0.770402	-1.08832	0.825074	-0.95113	0.835625
sp|P28340|DPOD1_HUMAN	-1.92484	0.21197	-2.13761	0.252866	-0.990485	0.166149	-0.936879	0.107395
sp|P55769|NH2L1_HUMAN	2.16566	0.270146	1.17814	0.115197	1.11322	0.279138	1.66915	0.235333
sp|P27694|RFA1_HUMAN	3.69043	0.188066	0.353798	0.0579544	2.90142	0.283028	0.391823	0.108067
sp|P55786|PSA_HUMAN	0.196122	0.145059	0.262138	0.385848	0.327617	0.458357	0.249402	0.319003
sp|P55854|SUMO3_HUMAN	0.375727	0.0400211	0.594044	0.385496	0.538547	0.327886	0.723534	0.394424
sp|P55884|EIF3B_HUMAN	0.446764	0.299559	0.637554	0.582997	0.509036	0.464106	-3.95564	0.27277
sp|P29084|T2EB_HUMAN	0.726311	0.0386789	-1.5598	0.583771	-6.42923	0.358164	-1.62733	0.488115
sp|P56537|IF6_HUMAN	0.257508	0.28931	0.173723	0.0917187	0.26028	0.264775	0.372319	0.431686
sp|P29536|LMOD1_HUMAN	-0.4482	0.0935629	-1.33328	0.478891	-0.699142	0.237238	-0.409674	0.046436
sp|P58546|MTPN_HUMAN	0.345037	0.137525	0.765976	0.635512	0.417569	0.576337	0.637228	0.504153
sp|P59998|ARPC4_HUMAN	0.142242	0.0781551	0.194852	0.0823486	-1.7829	0.138871	0.144264	0.0618579
sp|P60033|CD81_HUMAN	-2.1141	0.0990088	-3.00261	0.159314	1.53973	0.215221	1.8677	0.179848
sp|P60174|TPIS_HUMAN	0.137527	0.0237455	-0.427696	0.460235	0.416492	0.856564	0.478829	0.857213
sp|P60468|SC61B_HUMAN	0.930237	0.0707259	-0.439615	0.181146	0.369552	0.277207	0.436681	0.0315675
sp|P60660|MYL6_HUMAN	-2.87888	0.245177	0.224476	0.0528731	-3.01284	0.264448	-0.306374	0.255614
sp|P60673|PROF3_HUMAN	1.09867	0.984766	1.48489	0.948113	1.62009	1	1.32128	0.975913
sp|P60709|ACTB_HUMAN	0.152262	0.123919	0.354541	0.380224	0.408956	0.612649	0.484561	0.680852
sp|P60891|PRPS1_HUMAN	-2.36043	0.107549	-0.423967	0.129945	-0.276791	0.156838	-0.526788	0.358512
sp|P60900|PSA6_HUMAN	0.296432	0.227072	0.310551	0.186129	-0.320153	0.30805	-0.256718	0.104263
sp|P60953|CDC42_HUMAN	0.547862	0.372662	0.385642	0.191643	0.651537	0.471043	0.423508	0.297011
sp|P60981|DEST_HUMAN	-0.533709	0.350577	-1.56241	0.374367	0.55115	0.445438	0.500006	0.446077
sp|P60983|GMFB_HUMAN	0.161251	0.0231697	0.354398	0.208506	0.235831	0.234241	0.337975	0.395167
sp|P61006|RAB8A_HUMAN	1.5046	0.164091	3.07578	0.214145	3.3667	0.151461	1.58737	0.121596
sp|P30533|AMRP_HUMAN	-0.981294	0.051577	-1.57291	0.0791733	-1.50127	0.0907493	-0.900832	0.0384627
sp|P61024|CKS1_HUMAN	-2.90581	0.0574717	0.650588	0.669201	0.350342	0.111109	0.599979	0.600809
sp|P61077|UB2D3_HUMAN	0.240613	0.0407662	-5.2814	0.0256448	0.494826	0.172842	0.681576	0.376103
sp|P61086|UBE2K_HUMAN	0.271457	0.201662	0.168472	0.126488	0.339085	0.394119	0.343195	0.528664
sp|P61088|UBE2N_HUMAN	0.228365	0.027151	-0.365609	0.264439	0.466283	0.442604	-0.293415	0.0574749
sp|P29144|TPP2_HUMAN	0.268333	0.0699126	-1.0268	0.0999285	2.05588	0.385192	-0.808153	0.169504
sp|P30084|ECHM_HUMAN	2.30565	0.206608	1.50141	0.202939	1.65223	0.20201	2.36203	0.391607
sp|P30876|RPB2_HUMAN	0.904437	0.136954	-0.514611	0.0631013	1.06038	0.131184	-0.358696	0.016759
sp|P61158|ARP3_HUMAN	0.642168	0.330712	0.445061	0.430317	0.470453	0.258143	0.537872	0.362813
sp|P61160|ARP2_HUMAN	0.563697	0.18339	0.828926	0.516867	0.27585	0.0413723	0.50025	0.232152
sp|P31323|KAP3_HUMAN	-1.94079	0.137053	-2.69483	0.177205	-2.30525	0.136053	-4.89733	0.282401
sp|P30488|1B50_HUMAN	-2.37881	0.777616	-0.787909	0.360419	-2.86776	0.806933	-0.660123	0.572114
sp|P61457|PHS_HUMAN	0.176786	0.0950944	0.306768	0.244196	0.386841	0.300401	0.477893	0.505067
sp|P61604|CH10_HUMAN	-2.27696	0.0609446	0.395772	0.226125	0.451067	0.588018	0.460856	0.557232
sp|P61758|PFD3_HUMAN	-0.967218	0.0956017	0.304262	0.0967027	0.431424	0.105992	0.237936	0.24784
sp|P31944|CASPE_HUMAN	-1.47902	0.159886	-1.27946	0.110295	-1.75864	0.115209	-1.37694	0.0969217
sp|P61769|B2MG_HUMAN	-0.49217	0.626407	-0.898393	0.858675	-0.896205	0.885763	-1.14462	0.865232
sp|P61812|TGFB2_HUMAN	-0.313688	0.289978	-0.402175	0.39199	-0.835748	0.581236	-0.85867	0.587126
sp|P61916|NPC2_HUMAN	-0.35799	0.288618	-0.427936	0.411581	-0.4504	0.749321	-0.483239	0.71674
sp|P31151|S10A7_HUMAN	-2.67476	0.106305	-0.967601	0.217172	-3.49325	0.12658	-2.87498	0.0972079
sp|P61923|COPZ1_HUMAN	0.680517	0.364708	0.74623	0.294247	0.862344	0.282819	0.87645	0.3142
sp|P61927|RL37_HUMAN	-0.910809	0.0240679	2.33114	0.0510042	1.04065	0.0215393	-1.28862	0.0150586
sp|P61956|SUMO2_HUMAN	0.456503	0.366574	0.729713	0.554248	0.568416	0.463653	0.571613	0.46941
sp|P31350|RIR2_HUMAN	0.575294	0.393878	0.879512	0.238955	0.713457	0.105573	0.457531	0.115677
sp|P61964|WDR5_HUMAN	-0.374321	0.111691	-0.337806	0.288127	-0.957347	0.125925	-0.600599	0.537924
sp|P32321|DCTD_HUMAN	0.758714	0.263243	1.12303	0.220201	1.16548	0.421344	0.659276	0.650968
sp|P61978|HNRPK_HUMAN	0.764966	0.435561	1.13128	0.585379	0.58574	0.431768	0.638176	0.496271
sp|P61981|1433G_HUMAN	0.122123	0.0340473	0.111118	0.120288	0.319167	0.492191	0.385062	0.884836
sp|P62140|PP1B_HUMAN	0.855573	0.135549	0.421485	0.0828674	0.297785	0.254941	0.28552	0.263257
sp|P62158|CALM_HUMAN	-6.64386	0.19926	0.261771	0.256376	0.332123	0.146117	0.427666	0.626091
sp|P62241|RS8_HUMAN	0.501671	0.255495	-0.375999	0.0948084	0.379852	0.192461	0.357949	0.309335
sp|P62244|RS15A_HUMAN	0.372558	0.101153	0.623006	0.240974	0.523224	0.182283	0.445954	0.162166
sp|P62249|RS16_HUMAN	0.569428	0.0810151	-0.577802	0.261428	-0.474725	0.265582	2.50347	0.268279
sp|P62258|1433E_HUMAN	0.20922	0.147898	0.748153	0.402647	0.445646	0.68132	0.409384	0.73733
sp|P62266|RS23_HUMAN	0.438759	0.130111	0.610092	0.139346	-2.40067	0.214014	0.5933	0.244112
sp|P62269|RS18_HUMAN	0.392739	0.247671	-2.25136	0.148482	0.208543	0.0408575	0.334912	0.191943
sp|P32929|CGL_HUMAN	0.4032	0.0136093	-0.821328	0.183661	1.41597	0.148017	0.492178	0.0615595
sp|P62277|RS13_HUMAN	0.728781	0.308016	-3.82258	0.284793	0.768502	0.372705	-3.82432	0.35704
sp|P62304|RUXE_HUMAN	0.377612	0.100898	0.597312	0.250383	-1.17156	0.0749464	-0.765824	0.0970917
sp|P62308|RUXG_HUMAN	0.977391	0.160353	-1.26634	0.241182	0.516457	0.134749	0.438349	0.280687
sp|P62310|LSM3_HUMAN	0.387051	0.310701	0.724056	0.453961	0.392483	0.334814	0.442871	0.381406
sp|P34059|GALNS_HUMAN	-0.505749	0.239355	-0.422453	0.0362352	-0.553221	0.160481	-0.593706	0.312995
sp|P34896|GLYC_HUMAN	1.44603	0.260161	-3.64972	0.313754	0.408213	0.15028	-2.04213	0.099934
sp|P62318|SMD3_HUMAN	0.321596	0.263152	0.590918	0.453262	0.259768	0.0651297	-0.197433	0.0835113
sp|P62328|TYB4_HUMAN	0.537326	0.385947	0.985443	0.660558	0.855096	0.613915	0.851079	0.619123
sp|P62333|PRS10_HUMAN	-5.17937	0.15172	0.903336	0.347366	0.557334	0.258897	0.528492	0.371007
sp|P62424|RL7A_HUMAN	-0.563564	0.151294	-1.11712	0.199228	1.82474	0.23919	1.11496	0.214482
sp|P62633|CNBP_HUMAN	-0.211321	0.0390851	0.319309	0.358626	0.566592	0.209412	0.405562	0.361874
sp|P35237|SPB6_HUMAN	-1.44291	0.150284	3.07018	0.20172	-1.92594	0.108974	-2.24479	0.167491
sp|P35244|RFA3_HUMAN	1.98772	0.274929	2.08396	0.11129	2.24993	0.271693	1.85505	0.126048
sp|P62805|H4_HUMAN	-0.417927	0.383739	-1.07126	0.859437	1.60818	0.376126	0.610276	0.755651
sp|P62826|RAN_HUMAN	0.274169	0.493054	0.33534	0.621173	0.480595	0.893065	0.465278	0.887291
sp|P62829|RL23_HUMAN	-2.28292	0.218412	3.45259	0.191186	-1.53177	0.190897	2.73645	0.230972
sp|P35749|MYH11_HUMAN	-1.05309	0.311971	-0.952012	0.333989	-1.26167	0.281053	0.960654	0.0649586
sp|P62841|RS15_HUMAN	1.75349	0.141292	-1.86462	0.146204	1.46547	0.0902506	-2.1936	0.203858
sp|P62847|RS24_HUMAN	-1.3676	0.12072	-1.33455	0.1129	-0.595546	0.144005	-3.07326	0.209425
sp|P62851|RS25_HUMAN	0.176997	0.0232497	-0.580177	0.643006	-0.224713	0.0165256	-0.406684	0.104651
sp|P62857|RS28_HUMAN	0.272156	0.317345	0.371918	0.311421	0.400708	0.422658	-0.596717	0.38645
sp|P35606|COPB2_HUMAN	0.584201	0.201553	0.334202	0.231026	0.518411	0.205744	0.218801	0.161248
sp|P35611|ADDA_HUMAN	1.36937	0.349141	2.11065	0.549931	2.58767	0.199546	2.21159	0.548183
sp|P62888|RL30_HUMAN	-0.46575	0.187536	-0.430381	0.271582	-0.650705	0.299018	-0.335126	0.112884
sp|P36639|8ODP_HUMAN	2.52592	0.298027	0.397586	0.359913	0.742709	0.527197	0.486052	0.456625
sp|P62899|RL31_HUMAN	2.32673	0.0913996	2.50014	0.0954684	1.59811	0.131962	1.59797	0.388718
sp|P62906|RL10A_HUMAN	0.109527	0.0102441	0.420365	0.612116	-0.190399	0.26659	0.185299	0.126979
sp|P62937|PPIA_HUMAN	0.469762	0.409906	1.04438	0.585927	0.855413	0.700367	1.10615	0.89067
sp|P62942|FKB1A_HUMAN	0.175371	0.116013	0.724804	0.368725	0.473137	0.725877	0.660285	0.540993
sp|P62979|RS27A_HUMAN	-1.91922	0.29708	-0.439519	0.236302	0.484842	0.420176	0.449184	0.454912
sp|P35443|TSP4_HUMAN	0.502533	0.103654	-0.663687	0.166815	-0.66405	0.321007	-1.13642	0.287573
sp|P62993|GRB2_HUMAN	-1.65961	0.286161	0.530774	0.248749	-1.81302	0.210432	-1.64544	0.171794
sp|P37235|HPCL1_HUMAN	0.676377	0.235947	0.674475	0.190023	0.709672	0.422585	0.461226	0.0521315
sp|P36405|ARL3_HUMAN	0.789629	0.0872653	1.89463	0.327296	0.616009	0.330546	1.22642	0.353216
sp|P63104|1433Z_HUMAN	0.258146	0.230593	0.309364	0.430105	0.348779	0.484648	0.295866	0.528083
sp|P36578|RL4_HUMAN	-1.88889	0.0930566	-3.45834	0.305917	-2.11298	0.268021	-1.23098	0.191079
sp|P38571|LICH_HUMAN	-1.0733	0.466819	-4.36718	0.605554	-1.11127	0.564296	-1.56825	0.58048
sp|P63165|SUMO1_HUMAN	0.314223	0.165174	0.487412	0.226746	0.51715	0.26429	0.439891	0.204615
sp|P63167|DYL1_HUMAN	1.6007	0.0567191	0.219615	0.269391	0.34217	0.298706	0.210411	0.270129
sp|P39023|RL3_HUMAN	-0.947803	0.165959	-1.38792	0.318018	-0.894973	0.171755	-0.627813	0.0262415
sp|P63208|SKP1_HUMAN	0.212661	0.137297	0.396689	0.413974	0.400374	0.572491	0.411609	0.59741
sp|P63220|RS21_HUMAN	-1.94001	0.198277	1.14737	0.771521	0.637976	0.463962	0.820916	0.684671
sp|P63241|IF5A1_HUMAN	-0.194793	0.036858	0.424411	0.297789	0.473193	0.241235	0.374834	0.346431
sp|P37108|SRP14_HUMAN	2.23928	0.164922	2.06351	0.124675	2.78001	0.122633	2.22958	0.141956
sp|P63244|GBLP_HUMAN	-0.609314	0.369368	-0.841686	0.447429	-0.376234	0.277495	0.78745	0.421408
sp|P63261|ACTG_HUMAN	-0.334332	0.202966	0.420692	0.296676	0.371032	0.503334	0.673726	0.709965
sp|P63313|TYB10_HUMAN	0.282096	0.132438	0.772935	0.820803	0.489512	0.733033	0.377565	0.472498
sp|P40306|PSB10_HUMAN	-0.863636	0.0144441	-0.964053	0.0695381	1.71258	0.17925	1.59462	0.183651
sp|P67809|YBOX1_HUMAN	0.5147	0.557226	0.981564	0.689588	0.566544	0.712345	0.611368	0.662001
sp|P67936|TPM4_HUMAN	0.256899	0.290276	0.665469	0.906449	0.394875	0.859574	0.326639	0.8454
sp|P68032|ACTC_HUMAN	0.426298	0.122104	-0.322221	0.048826	0.354078	0.248455	-0.287648	0.176571
sp|P68036|UB2L3_HUMAN	0.223511	0.176137	0.422022	0.603036	0.358016	0.520572	0.470963	0.733771
sp|P68133|ACTS_HUMAN	0.262634	0.0504654	0.388394	0.100261	0.493735	0.480373	0.624127	0.544961
sp|P68363|TBA1B_HUMAN	1.14077	0.439132	1.04315	0.247417	2.01518	0.417246	1.70687	0.586789
sp|P68366|TBA4A_HUMAN	-0.852374	0.472548	-1.20167	0.551029	-0.65188	0.386057	-0.646833	0.173984
sp|P68371|TBB4B_HUMAN	0.292802	0.222747	0.422212	0.399643	0.275856	0.304414	-0.322993	0.36768
sp|P68871|HBB_HUMAN	0.588797	0.334465	-0.987444	0.673378	-0.777612	0.572033	-0.85656	0.664553
sp|P69905|HBA_HUMAN	0.33749	0.255674	-2.22396	0.272952	-0.332025	0.25067	-0.472949	0.478328
sp|P78325|ADAM8_HUMAN	-0.355328	0.292454	-0.486654	0.143064	-0.494336	0.438639	-0.394302	0.427589
sp|P78330|SERB_HUMAN	-1.59487	0.10948	-0.616798	0.0427268	0.39925	0.197005	0.431196	0.113148
sp|P40855|PEX19_HUMAN	-1.81343	0.177288	1.49782	0.156094	-1.28094	0.120863	-1.62749	0.133432
sp|P42677|RS27_HUMAN	0.19782	0.0247976	-1.12454	0.0189149	-0.649206	0.00331336	-0.899361	0.0693243
sp|P42766|RL35_HUMAN	0.277858	0.0479175	-0.498461	0.0442202	-0.339461	0.0899999	-0.964219	0.336213
sp|P78417|GSTO1_HUMAN	0.284612	0.4419	0.325862	0.48691	0.378793	0.548014	0.418903	0.545445
sp|P40123|CAP2_HUMAN	-1.97216	0.298243	-0.711014	0.247005	-1.80817	0.262713	-1.4258	0.30538
sp|P78539|SRPX_HUMAN	-0.613632	0.845375	-1.34485	0.892753	-0.791449	0.870168	-0.840345	0.857906
sp|P43034|LIS1_HUMAN	0.187312	0.0302589	0.293035	0.151894	0.492084	0.213149	0.225889	0.161144
sp|P80303|NUCB2_HUMAN	-0.5337	0.130504	-1.14714	0.37899	-0.573508	0.40201	-0.802768	0.608565
sp|P80723|BASP1_HUMAN	0.30438	0.204584	0.540029	0.504127	0.342925	0.456808	0.299882	0.317379
sp|P42126|ECI1_HUMAN	-2.5031	0.299227	-1.87127	0.341213	-1.96814	0.294705	-1.46913	0.31064
sp|P82979|SARNP_HUMAN	0.455407	0.335123	0.463621	0.526645	0.481816	0.393212	0.395728	0.467444
sp|P83731|RL24_HUMAN	-1.23192	0.21186	-0.785987	0.434982	-0.46791	0.137563	-0.568489	0.0412434
sp|P84077|ARF1_HUMAN	1.10084	0.345987	1.09326	0.538125	1.26349	0.463509	2.64993	0.607907
sp|P84090|ERH_HUMAN	0.352305	0.690608	0.667522	0.967625	0.445085	0.883066	0.39276	0.913493
sp|P98160|PGBM_HUMAN	-0.458495	0.619	-0.7604	0.845792	-0.522588	0.791185	-0.420803	0.555553
sp|P42892|ECE1_HUMAN	-1.1371	0.196788	1.61103	0.274929	-2.37076	0.287629	-1.78153	0.30239
sp|Q00325|MPCP_HUMAN	0.137446	0.00536625	0.555073	0.00643615	-0.408484	0.611758	-0.480731	0.416555
sp|P46779|RL28_HUMAN	1.41663	0.136969	4.79873	0.328006	1.15914	0.416176	0.714147	0.178879
sp|Q00610|CLH1_HUMAN	-1.33036	0.342136	-0.309106	0.263297	-1.61647	0.309379	-0.224151	0.126093
sp|P46926|GNPI1_HUMAN	1.63256	0.234344	-1.08212	0.319043	1.03801	0.287394	-0.884476	0.315229
sp|Q00839|HNRPU_HUMAN	1.22071	0.137403	-0.992044	0.237323	2.11776	0.144767	0.725315	0.293331
sp|P46977|STT3A_HUMAN	-2.57107	0.27627	-1.50299	0.063665	-1.24721	0.364569	-0.849061	0.032594
sp|P45974|UBP5_HUMAN	0.33923	0.290907	0.51625	0.56826	0.508002	0.451377	0.288742	0.201039
sp|Q01082|SPTB2_HUMAN	0.217046	0.131944	0.438235	0.367512	2.73771	0.326639	0.372298	0.35828
sp|Q01105|SET_HUMAN	0.463284	0.101146	0.660565	0.490937	0.41999	0.419606	0.671776	0.792776
sp|Q01433|AMPD2_HUMAN	0.249765	0.138375	0.54521	0.724075	0.588284	0.830545	0.476842	0.765226
sp|Q01459|DIAC_HUMAN	-0.361953	0.225777	-0.489853	0.508095	-0.386456	0.410704	-0.341459	0.236302
sp|P46109|CRKL_HUMAN	0.830303	0.20886	1.52334	0.139412	2.10558	0.299239	3.04734	0.148106
sp|Q01469|FABP5_HUMAN	0.257478	0.119467	0.21962	0.221038	0.328041	0.333523	0.405852	0.404718
sp|Q01518|CAP1_HUMAN	0.272725	0.208234	0.248545	0.18231	0.351861	0.566302	0.246469	0.279405
sp|Q01844|EWS_HUMAN	-1.03186	0.057104	2.27281	0.339311	-0.996957	0.0176473	-0.606619	0.0169571
sp|Q02742|GCNT1_HUMAN	-0.29645	0.0829886	-0.311579	0.362832	-0.41552	0.56524	-0.597957	0.671712
sp|Q02790|FKBP4_HUMAN	-0.10571	0.0642872	0.625268	0.109897	0.348065	0.101384	0.392539	0.394153
sp|P46781|RS9_HUMAN	1.97333	0.313431	-0.96156	0.24319	-0.460814	0.150172	-1.67137	0.290111
sp|Q02809|PLOD1_HUMAN	-0.605938	0.801641	-0.912237	0.887316	-0.53567	0.787442	-0.393641	0.721969
sp|Q02818|NUCB1_HUMAN	-0.34389	0.562744	-0.504825	0.777953	-0.457816	0.775988	-0.559392	0.836221
sp|P48739|PIPNB_HUMAN	0.366866	0.262293	0.354471	0.194627	0.52204	0.512434	0.442445	0.511692
sp|Q02878|RL6_HUMAN	-1.33753	0.150989	-0.696303	0.349849	0.709525	0.0794584	0.383517	0.0737991
sp|P47756|CAPZB_HUMAN	0.777591	0.409711	0.671048	0.52405	0.593588	0.576218	0.559541	0.464901
sp|Q03001|DYST_HUMAN	-0.575069	0.160271	-0.698229	0.633468	-0.50615	0.577384	-0.877815	0.56637
sp|P47895|AL1A3_HUMAN	-1.61194	0.265105	-1.36701	0.183571	-2.0271	0.153771	2.00235	0.316908
sp|P49006|MRP_HUMAN	-2.16744	0.0457274	0.843553	0.183049	-3.46749	0.228362	-0.932569	0.0374362
sp|P47897|SYQ_HUMAN	0.301135	0.0598051	0.272818	0.210901	0.460951	0.318779	0.379683	0.336095
sp|Q03135|CAV1_HUMAN	0.269507	0.193418	0.453622	0.520681	0.522705	0.643558	0.667806	0.549866
sp|Q03405|UPAR_HUMAN	-0.481228	0.35218	-0.400759	0.239232	-0.681286	0.463396	-0.52158	0.50202
sp|P48163|MAOX_HUMAN	1.42466	0.21837	-2.02344	0.221814	-1.19527	0.203236	2.29858	0.168921
sp|P48449|ERG7_HUMAN	-2.42545	0.180559	-2.68173	0.277286	-2.34991	0.200182	-1.63546	0.187044
sp|Q04446|GLGB_HUMAN	-0.691062	0.584793	-1.15491	0.415379	-1.43916	0.536772	0.266867	0.231806
sp|Q04637|IF4G1_HUMAN	0.845979	0.235418	1.76387	0.307676	1.42987	0.204586	0.890969	0.256636
sp|Q04760|LGUL_HUMAN	-0.244193	0.0544299	-0.711656	0.317062	0.286158	0.222102	0.508482	0.338898
sp|Q04917|1433F_HUMAN	0.112639	0.0264922	0.161625	0.181199	0.114336	0.0720179	0.332072	0.623893
sp|P49023|PAXI_HUMAN	1.55119	0.256806	1.93219	0.267208	0.907942	0.0727463	1.65042	0.0651956
sp|Q05519|SRS11_HUMAN	3.24503	0.388808	-1.54769	0.490599	-1.18227	0.387302	-1.42605	0.493974
sp|Q05639|EF1A2_HUMAN	0.5135	0.516285	0.935741	0.662514	0.561971	0.644073	0.565495	0.646376
sp|P49257|LMAN1_HUMAN	-1.82837	0.0582678	-5.04901	0.295933	-0.977045	0.0979099	-0.884077	0.107901
sp|P49354|FNTA_HUMAN	0.830065	0.053712	-1.54569	0.0538824	1.77618	0.0846668	1.28191	0.181731
sp|Q06033|ITIH3_HUMAN	0.615799	0.267402	-0.79226	0.446432	-0.683688	0.450512	-0.476747	0.35863
sp|Q06203|PUR1_HUMAN	0.842693	0.182442	1.53732	0.265486	0.530615	0.190101	0.876315	0.253513
sp|Q06210|GFPT1_HUMAN	0.464608	0.257496	0.914356	0.0657691	1.08396	0.289364	1.08336	0.221359
sp|Q06265|EXOS9_HUMAN	0.408944	0.358209	0.60021	0.307385	0.383217	0.193985	0.43096	0.233181
sp|Q06481|APLP2_HUMAN	-0.409599	0.422655	-0.535015	0.604172	-0.463614	0.70666	-0.364028	0.519521
sp|P49588|SYAC_HUMAN	0.937308	0.155642	1.38168	0.121761	1.54672	0.194527	0.779687	0.175654
sp|P49591|SYSC_HUMAN	2.02248	0.324152	1.75059	0.364996	-1.23009	0.285357	1.91692	0.29768
sp|Q06830|PRDX1_HUMAN	0.420987	0.221119	0.688553	0.55349	0.333646	0.339379	0.529072	0.617918
sp|Q07021|C1QBP_HUMAN	-0.146612	0.0346054	-0.413695	0.384978	0.224665	0.218374	0.417881	0.542589
sp|P49736|MCM2_HUMAN	0.864879	0.104026	1.8501	0.407014	1.08333	0.374665	1.13061	0.231005
sp|P49755|TMEDA_HUMAN	2.05716	0.269212	-1.92915	0.0407251	0.843335	0.210098	-1.99992	0.0241996
sp|P49589|SYCC_HUMAN	1.81869	0.065656	1.11487	0.202485	-2.14626	0.408248	-1.71758	0.345184
sp|P50570|DYN2_HUMAN	1.45452	0.491624	2.02853	0.234451	2.20675	0.253795	2.11318	0.27376
sp|Q07812|BAX_HUMAN	0.413908	0.190088	0.483533	0.298869	0.495941	0.267927	-2.77635	0.196062
sp|P49756|RBM25_HUMAN	2.19327	0.185259	1.90209	0.514275	1.68805	0.421835	1.83948	0.0510699
sp|P49773|HINT1_HUMAN	0.942699	0.38171	0.730494	0.553231	0.676962	0.464194	1.00839	0.570295
sp|Q08209|PP2BA_HUMAN	0.341684	0.349263	0.316133	0.234895	0.320229	0.253706	0.263312	0.196849
sp|Q08257|QOR_HUMAN	-1.88536	0.089464	-2.93654	0.219517	-2.27825	0.153922	-2.6636	0.271408
sp|P51114|FXR1_HUMAN	2.09794	0.0880415	1.88849	0.2657	2.67193	0.323699	1.14198	0.277838
sp|Q08380|LG3BP_HUMAN	-0.474597	0.813263	-0.850682	0.907147	-0.691163	0.893445	-0.703881	0.903316
sp|Q08752|PPID_HUMAN	0.750026	0.094531	1.08725	0.271451	0.953211	0.0885153	0.830241	0.122079
sp|P50402|EMD_HUMAN	0.628211	0.046679	0.784897	0.271208	0.798836	0.453379	1.59709	0.152719
sp|P50454|SERPH_HUMAN	1.23963	0.202238	1.25923	0.102958	-1.5539	0.0746031	-2.21288	0.237222
sp|Q09666|AHNK_HUMAN	0.330558	0.187763	1.4091	0.485088	0.906802	0.39276	3.73927	0.169551
sp|Q10471|GALT2_HUMAN	-0.297227	0.239887	-0.278339	0.21369	-0.246314	0.25477	-0.281205	0.277378
sp|Q12765|SCRN1_HUMAN	0.589817	0.118274	0.677841	0.435476	0.269506	0.0839062	0.470266	0.240797
sp|Q12805|FBLN3_HUMAN	-0.315597	0.350641	-0.556389	0.801395	-0.483934	0.633255	-0.287218	0.448866
sp|Q12841|FSTL1_HUMAN	-0.290536	0.26035	-0.294863	0.264932	-0.626324	0.817806	-0.459361	0.585951
sp|Q12904|AIMP1_HUMAN	1.5594	0.166143	1.62022	0.360078	1.73104	0.313816	2.48807	0.190085
sp|Q12905|ILF2_HUMAN	0.298487	0.381941	0.391945	0.432806	0.283859	0.469097	-2.54941	0.167081
sp|Q12906|ILF3_HUMAN	0.318542	0.0436768	0.570203	0.339482	0.467924	0.294566	0.38059	0.251775
sp|Q12907|LMAN2_HUMAN	-0.402493	0.197189	-0.793979	0.622309	-0.693118	0.391528	1.84812	0.161391
sp|Q12931|TRAP1_HUMAN	-0.895993	0.209411	-0.737132	0.398764	0.529047	0.202559	-0.446699	0.200554
sp|P52799|EFNB2_HUMAN	-0.240769	0.0704691	0.236266	0.0490669	-0.689526	0.535715	-0.632836	0.524694
sp|Q12965|MYO1E_HUMAN	1.86057	0.256396	-2.40448	0.591352	2.32078	0.26787	-1.16696	0.58066
sp|P51665|PSMD7_HUMAN	-1.29989	0.0509341	-2.50784	0.177969	-2.01188	0.183747	0.678132	0.0436067
sp|Q13017|RHG05_HUMAN	-0.490356	0.110945	-0.527025	0.516975	-0.693905	0.443806	-0.935165	0.387185
sp|P51858|HDGF_HUMAN	-1.02015	0.340292	-2.43986	0.374644	-1.72445	0.365898	2.65339	0.432055
sp|P52272|HNRPM_HUMAN	-0.892676	0.109877	-0.66324	0.098364	-0.617373	0.260539	-2.23624	0.134969
sp|P51809|VAMP7_HUMAN	3.24803	0.429309	-0.495716	0.105731	-1.94948	0.0515276	-1.24848	0.39005
sp|P52597|HNRPF_HUMAN	0.327131	0.05941	0.997645	0.136378	0.629752	0.217729	0.590182	0.116472
sp|Q13162|PRDX4_HUMAN	-0.994647	0.273941	-0.632191	0.253973	-0.69722	0.108401	-0.431893	0.13949
sp|Q13177|PAK2_HUMAN	-3.37576	0.180449	0.508625	0.375523	0.49	0.356185	0.408839	0.267804
sp|Q13185|CBX3_HUMAN	0.326649	0.476429	0.612713	0.726222	0.396544	0.57205	0.493977	0.681154
sp|Q13214|SEM3B_HUMAN	-0.44101	0.396645	-0.513456	0.513363	-0.581884	0.309552	-0.366469	0.346349
sp|P52888|THOP1_HUMAN	1.51734	0.114035	0.476781	0.110154	0.278798	0.0715989	0.889264	0.099525
sp|P54725|RD23A_HUMAN	-1.09496	0.105817	0.484046	0.235321	-1.18525	0.120002	-0.281069	0.0453432
sp|Q13347|EIF3I_HUMAN	1.22031	0.230535	0.332106	0.232562	-1.23221	0.0359879	0.318679	0.192284
sp|Q13404|UB2V1_HUMAN	0.418565	0.397673	0.422135	0.487196	0.505263	0.511301	0.469361	0.452728
sp|Q13409|DC1I2_HUMAN	-0.237987	0.040136	-0.337317	0.222424	0.326346	0.557769	0.36021	0.667871
sp|Q13421|MSLN_HUMAN	-0.368243	0.281469	-0.297022	0.253129	-0.519935	0.601775	-0.462148	0.666868
sp|Q13423|NNTM_HUMAN	-0.684212	0.371605	-0.856751	0.474369	-1.64869	0.443087	-0.811379	0.507494
sp|Q13428|TCOF_HUMAN	-2.12044	0.21827	-4.39151	0.199608	-2.48509	0.265452	-0.903544	0.0640352
sp|P55060|XPO2_HUMAN	-0.373933	0.106427	-0.388521	0.206466	0.425723	0.198897	-2.87681	0.141657
sp|Q13442|HAP28_HUMAN	0.432513	0.683208	0.905505	0.98119	0.421061	0.794807	0.429412	0.778548
sp|Q13443|ADAM9_HUMAN	-0.521433	0.479947	-0.757618	0.756862	-0.836806	0.74555	-0.617528	0.580468
sp|Q13464|ROCK1_HUMAN	-0.343781	0.0612873	-1.298	0.606585	-0.627891	0.575706	-1.22467	0.62556
sp|Q13474|DRP2_HUMAN	-0.340937	0.524572	-0.951511	0.614603	-0.357925	0.426463	-0.210881	0.0995206
sp|Q13509|TBB3_HUMAN	0.577817	0.0699322	0.450468	0.598154	-3.70345	0.195099	0.214275	0.125546
sp|P54577|SYYC_HUMAN	0.55481	0.108579	0.952264	0.301908	0.979863	0.472264	0.478641	0.247096
sp|P53680|AP2S1_HUMAN	-1.86241	0.0487722	-0.744762	0.0540609	2.0422	0.138863	1.51513	0.135764
sp|Q13561|DCTN2_HUMAN	0.255487	0.154347	0.59186	0.343428	0.322363	0.276281	-1.78977	0.178569
sp|P55036|PSMD4_HUMAN	1.07257	0.154968	0.794475	0.235341	-2.6663	0.218536	1.22479	0.223194
sp|P54886|P5CS_HUMAN	-1.64916	0.0463515	-1.21203	0.191296	-0.512196	0.0958202	2.56749	0.0883518
sp|P56945|BCAR1_HUMAN	4.03273	0.413056	-3.07516	0.27077	3.20118	0.510518	-2.72957	0.295021
sp|P55081|MFAP1_HUMAN	-2.10056	0.295222	-2.11363	0.105453	-1.2513	0.210042	0.3898	0.139238
sp|Q13630|FCL_HUMAN	-1.2219	0.147575	0.868758	0.276993	0.75227	0.237385	0.636585	0.263659
sp|Q13643|FHL3_HUMAN	-1.60566	0.233982	-1.64688	0.0773005	-0.889883	0.0531882	-0.866676	0.124426
sp|P58107|EPIPL_HUMAN	2.92869	0.343126	2.92763	0.309043	1.74627	0.215139	1.8948	0.0459736
sp|Q13740|CD166_HUMAN	-0.283859	0.272479	-0.367175	0.340212	-0.629673	0.778785	-0.350804	0.417709
sp|Q13751|LAMB3_HUMAN	-0.421749	0.303605	-0.495314	0.374526	-0.401273	0.288002	-0.318711	0.139553
sp|Q13753|LAMC2_HUMAN	-0.469652	0.62716	-0.721826	0.775643	-0.374833	0.57601	-0.444802	0.554156
sp|Q13769|THOC5_HUMAN	0.890232	0.367444	4.81434	0.226214	1.37147	0.53746	1.47014	0.528074
sp|P55283|CADH4_HUMAN	-0.2947	0.122367	-0.490891	0.388979	-1.21796	0.662531	-0.804966	0.672577
sp|Q13813|SPTN1_HUMAN	-1.38707	0.129193	0.612241	0.320822	-0.76646	0.495228	-1.06343	0.582099
sp|Q13838|DX39B_HUMAN	0.475737	0.342867	0.5025	0.292634	0.63246	0.494848	0.490161	0.303051
sp|Q13868|EXOS2_HUMAN	0.768261	0.0832738	-1.66182	0.306837	0.692572	0.013931	-1.67178	0.305285
sp|Q13885|TBB2A_HUMAN	0.674454	0.425916	0.597147	0.425394	0.917108	0.586846	0.543006	0.310445
sp|P55795|HNRH2_HUMAN	0.364568	0.0765156	0.770112	0.360184	0.488985	0.0816284	0.383631	0.209212
sp|Q13907|IDI1_HUMAN	0.234212	0.0629113	0.394871	0.0501671	0.562574	0.523238	0.601041	0.624932
sp|P55957|BID_HUMAN	-2.50746	0.351466	-3.4375	0.341533	-3.21489	0.237993	-2.42504	0.335273
sp|P60866|RS20_HUMAN	0.494051	0.133886	0.354687	0.085231	0.76976	0.383261	-0.425634	0.0376345
sp|P55327|TPD52_HUMAN	-1.21855	0.0531004	2.75411	0.204599	-2.64602	0.284634	1.49051	0.0344204
sp|Q14011|CIRBP_HUMAN	0.461807	0.0408129	0.855963	0.564282	-1.88719	0.138466	0.800832	0.518943
sp|Q14019|COTL1_HUMAN	-0.697383	0.454521	-1.73902	0.763048	-0.966312	0.551681	-0.782208	0.490981
sp|P56192|SYMC_HUMAN	-2.25897	0.0642006	1.47014	0.169268	-1.60891	0.135861	-1.86899	0.179987
sp|Q14103|HNRPD_HUMAN	0.359324	0.612038	0.550125	0.685204	0.426201	0.664196	0.394316	0.674646
sp|Q14118|DAG1_HUMAN	-0.549645	0.27867	-0.200964	0.14985	-0.569729	0.77558	-0.523014	0.797446
sp|Q14134|TRI29_HUMAN	-0.194822	0.0500573	-0.592081	0.512504	-0.70239	0.625373	-0.855852	0.827183
sp|Q14151|SAFB2_HUMAN	-0.137256	0.0339289	-0.444718	0.275797	-0.285368	0.242792	-0.498104	0.572632
sp|Q14152|EIF3A_HUMAN	-0.957545	0.0994293	-1.57517	0.115326	0.554547	0.246405	0.928156	0.233065
sp|P57088|TMM33_HUMAN	-0.653752	0.0726597	-1.59851	0.338485	-2.02086	0.263631	-2.53702	0.625821
sp|P61106|RAB14_HUMAN	3.07526	0.163297	-1.19672	0.0867637	2.09358	0.210263	1.21578	0.106603
sp|Q14204|DYHC1_HUMAN	-2.00438	0.114409	1.03524	0.043571	-1.05784	0.0252732	-0.667919	0.490429
sp|P60842|IF4A1_HUMAN	-0.959918	0.137979	-1.25992	0.0849117	-1.80872	0.238029	-4.99443	0.32548
sp|P61254|RL26_HUMAN	1.78915	0.0273391	-1.14004	0.0365646	3.76203	0.228358	-1.16557	0.186582
sp|Q14315|FLNC_HUMAN	0.220103	0.168277	0.370621	0.518646	0.258299	0.293233	0.303405	0.293179
sp|P61289|PSME3_HUMAN	0.734193	0.0748507	0.597263	0.105383	-0.991022	0.13642	1.66814	0.178341
sp|P61353|RL27_HUMAN	1.42855	0.126716	-2.94495	0.282011	3.03566	0.19614	2.36539	0.237338
sp|Q14393|GAS6_HUMAN	-0.458703	0.520811	-0.925959	0.885794	-0.528576	0.492717	-0.54821	0.599022
sp|Q14435|GALT3_HUMAN	1.14673	0.100796	1.58403	0.270243	-2.36602	0.125884	1.30636	0.151426
sp|P61019|RAB2A_HUMAN	0.405729	0.0705011	-1.312	0.0871698	0.54758	0.00621062	-1.25369	0.181014
sp|Q14444|CAPR1_HUMAN	0.384985	0.374103	0.406614	0.527048	0.368371	0.373801	0.594347	0.437695
sp|Q14498|RBM39_HUMAN	0.868689	0.220637	1.85598	0.154002	1.84906	0.0901663	1.37138	0.0938601
sp|P61026|RAB10_HUMAN	-1.26115	0.172097	-1.95679	0.17731	-2.05078	0.223729	0.79985	0.0320463
sp|Q14566|MCM6_HUMAN	1.97841	0.201682	1.04318	0.250982	1.11716	0.160163	1.50512	0.0798498
sp|Q14653|IRF3_HUMAN	0.684815	0.0234538	-0.677048	0.0462584	-0.342061	0.076582	-0.695722	0.173088
sp|P61018|RAB4B_HUMAN	-0.311518	0.0748212	-0.619084	0.621389	-0.411811	0.0215313	-0.882907	0.707655
sp|P61163|ACTZ_HUMAN	-1.37277	0.147277	-2.18715	0.197755	0.371265	0.0741841	0.43171	0.205938
sp|Q14683|SMC1A_HUMAN	1.91491	0.107134	-0.507417	0.107762	2.10392	0.242627	-0.542655	0.214647
sp|P61960|UFM1_HUMAN	-0.363953	0.0189891	-0.554048	0.0217698	0.126757	0.0168587	-1.21206	0.202838
sp|P61201|CSN2_HUMAN	-0.928981	0.232303	-1.59149	0.334228	-0.86985	0.232268	0.78483	0.063735
sp|Q14697|GANAB_HUMAN	-0.82333	0.0521996	-1.045	0.355987	-0.616661	0.31192	-0.612069	0.302864
sp|P62070|RRAS2_HUMAN	1.18146	0.0811377	1.28579	0.079182	-1.25312	0.0754622	1.62346	0.26148
sp|P61313|RL15_HUMAN	0.647503	0.144963	1.72758	0.146241	0.972664	0.0174323	0.871221	0.0735048
sp|Q14739|LBR_HUMAN	-2.05406	0.238972	0.83932	0.240066	0.699189	0.128336	0.827815	0.0596281
sp|P62081|RS7_HUMAN	0.638179	0.435882	0.649302	0.521397	0.728354	0.864451	0.591366	0.805354
sp|Q14766|LTBP1_HUMAN	-0.586139	0.507849	-0.884121	0.569564	-2.62702	0.16496	-0.227101	0.0483817
sp|Q14789|GOGB1_HUMAN	0.198216	0.00477395	0.23224	0.00918969	-0.25411	0.148566	-0.380776	0.188496
sp|P62191|PRS4_HUMAN	1.25945	0.292097	1.7351	0.460775	1.23559	0.201983	0.719169	0.0736463
sp|Q14839|CHD4_HUMAN	-0.620744	0.815983	-1.12085	0.816497	-0.875625	0.816497	-0.714517	0.816497
sp|P61803|DAD1_HUMAN	-3.40195	0.260901	2.98403	0.398116	2.36934	0.234938	-3.13992	0.370627
sp|Q14974|IMB1_HUMAN	0.197614	0.068033	-1.86858	0.239538	0.30109	0.276891	0.23894	0.132769
sp|Q14980|NUMA1_HUMAN	0.420512	0.30671	0.233801	0.182489	0.535016	0.0163575	-0.159366	0.040617
sp|Q15005|SPCS2_HUMAN	4.18571	0.472645	2.46788	0.325665	3.59159	0.308078	2.43078	0.0651841
sp|Q15006|EMC2_HUMAN	-2.05162	0.203371	-1.49641	0.422948	-1.2398	0.312748	-1.54248	0.364269
sp|Q15007|FL2D_HUMAN	1.44915	0.149083	0.964543	0.161763	1.01598	0.0671941	-2.59171	0.0756688
sp|P61970|NTF2_HUMAN	1.18657	0.0948483	2.23681	0.150275	-3.63349	0.123172	2.24335	0.23756
sp|Q15019|SEPT2_HUMAN	0.360199	0.227266	0.422587	0.432231	0.360132	0.356245	0.19965	0.158548
sp|Q15029|U5S1_HUMAN	0.235868	0.0177866	-0.427446	0.22045	-0.422952	0.41441	-0.807338	0.600478
sp|P62314|SMD1_HUMAN	-1.08475	0.17499	-1.08999	0.242958	2.01545	0.179081	-1.01338	0.334542
sp|P62136|PP1A_HUMAN	0.504077	0.0498671	0.81801	0.222539	1.47369	0.334062	-1.23015	0.322917
sp|P62316|SMD2_HUMAN	0.458192	0.355162	0.453856	0.290146	0.206572	0.076098	2.52868	0.372509
sp|Q15046|SYK_HUMAN	1.88927	0.244608	1.03555	0.147146	-0.993997	0.286444	1.47265	0.191931
sp|Q15084|PDIA6_HUMAN	-0.305529	0.0265601	-0.431371	0.222603	-0.337724	0.140117	-0.267177	0.109613
sp|Q15102|PA1B3_HUMAN	0.420957	0.513078	0.378186	0.375459	0.583648	0.612352	-2.83828	0.39664
sp|Q15121|PEA15_HUMAN	-3.1244	0.14655	1.02314	0.675882	0.284505	0.250508	0.350653	0.240636
sp|P62263|RS14_HUMAN	1.17106	0.177292	1.54966	0.160858	1.1514	0.134055	1.1742	0.194882
sp|Q15149|PLEC_HUMAN	0.939037	0.614893	0.916381	0.636682	0.987206	0.627089	0.653601	0.576965
sp|Q15155|NOMO1_HUMAN	-0.316852	0.0571545	1.13894	0.0424311	0.148165	0.0121305	1.36635	0.142114
sp|P62280|RS11_HUMAN	0.44255	0.194317	0.626988	0.27013	1.57732	0.21137	0.493211	0.207534
sp|Q15181|IPYR_HUMAN	0.972188	0.288269	0.742306	0.370364	1.01143	0.453908	0.890703	0.523334
sp|Q15185|TEBP_HUMAN	-0.869101	0.543813	-1.29224	0.48268	-0.469177	0.131716	-0.436184	0.465406
sp|P62306|RUXF_HUMAN	0.518083	0.0505853	-2.38077	0.260799	-0.294333	0.0379552	0.554741	0.0377652
sp|Q15276|RABE1_HUMAN	0.714272	0.332631	-4.89593	0.2429	1.05462	0.641797	0.586594	0.232045
sp|Q15293|RCN1_HUMAN	0.383427	0.292635	0.657935	0.315686	0.322043	0.110454	-0.270321	0.0742627
sp|Q15365|PCBP1_HUMAN	-1.29175	0.0872102	0.553023	0.582856	0.392322	0.495128	0.339609	0.448315
sp|Q15366|PCBP2_HUMAN	0.305472	0.270709	0.710704	0.641684	0.256139	0.0802988	0.224614	0.229793
sp|P62877|RBX1_HUMAN	-1.12171	0.178683	2.76604	0.217682	0.792958	0.217815	-0.961075	0.329583
sp|P62312|LSM6_HUMAN	0.466727	0.29141	0.570352	0.133903	0.386301	0.216218	0.399923	0.309736
sp|Q15370|ELOB_HUMAN	2.99262	0.182538	2.5713	0.269766	-3.21954	0.246689	0.24946	0.0299398
sp|P62701|RS4X_HUMAN	1.35352	0.254763	-2.10697	0.264973	0.74449	0.209207	1.82505	0.334721
sp|Q15393|SF3B3_HUMAN	0.414515	0.0599721	0.578419	0.340718	0.456005	0.274105	0.290416	0.0900332
sp|Q15428|SF3A2_HUMAN	0.573238	0.264633	-0.625337	0.278607	0.647454	0.282821	-2.00017	0.274929
sp|P62834|RAP1A_HUMAN	0.695689	0.222219	1.78626	0.228078	1.21959	0.291319	-1.19515	0.140366
sp|P62750|RL23A_HUMAN	1.30776	0.0363124	-2.56514	0.419725	-0.475682	0.0284857	-3.28577	0.427474
sp|Q15582|BGH3_HUMAN	-0.704474	0.89782	-1.07853	0.960834	-0.694123	0.918502	-0.468291	0.83504
sp|P63151|2ABA_HUMAN	-1.01341	0.207881	-0.811153	0.265977	0.524611	0.216531	-0.923779	0.365354
sp|P63172|DYLT1_HUMAN	3.83722	0.0284329	-3.3567	0.329494	-2.73095	0.102193	-4.19187	0.194984
sp|P62854|RS26_HUMAN	1.74947	0.170837	-2.59737	0.170964	1.62796	0.145152	-1.21331	0.0851372
sp|Q15691|MARE1_HUMAN	0.47533	0.158016	0.756545	0.378781	-1.26954	0.176063	0.221724	0.119154
sp|Q15819|UB2V2_HUMAN	0.336968	0.227665	0.415383	0.19645	0.47154	0.384206	-2.58132	0.254634
sp|P67775|PP2AA_HUMAN	1.36111	0.209241	1.64259	0.265028	-1.40108	0.124611	1.68958	0.266769
sp|Q15828|CYTM_HUMAN	0.527395	0.351626	-0.434753	0.504648	-0.681336	0.711279	-0.479291	0.687349
sp|P63000|RAC1_HUMAN	0.652866	0.225058	2.77919	0.176597	0.353393	0.196645	0.695306	0.153117
sp|P63098|CANB1_HUMAN	0.727888	0.0673531	0.467976	0.147959	0.545735	0.0358154	0.597921	0.1412
sp|Q15907|RB11B_HUMAN	0.215644	0.0507386	0.377059	0.274884	0.370446	0.392154	0.250648	0.238575
sp|P62995|TRA2B_HUMAN	2.35758	0.42725	3.41855	0.309271	-3.83175	0.331063	-4.63963	0.32535
sp|Q16181|SEPT7_HUMAN	0.291041	0.18134	0.501756	0.386478	-2.17517	0.140701	4.96504	0.136038
sp|Q16186|ADRM1_HUMAN	0.659476	0.337174	0.947089	0.413853	0.783746	0.433444	0.754695	0.499644
sp|P63010|AP2B1_HUMAN	0.913052	0.128937	-0.959602	0.155611	-1.35791	0.0870757	-0.638994	0.0417388
[truncated: 1,608 more rows]

## Sheet: MDA-MB-231 lysate
Protein	ICI vs. UT_fc	ICI vs. UT_c	ICI_NE vs. UT_fc	ICI_NE vs. UT_c	ISO vs. UT_fc	ISO vs. UT_c	NE vs. UT_fc	NE vs. UT_c
[truncated: 3,116 more rows]
